# Supplementary material for: Blue light and CO2 signals converge to regulate light-induced stomatal opening
Source: Nat Commun. 2017 Nov 3;8:1284. doi: 10.1038/s41467-017-01237-5 (PMC5670223; doi:10.1038/s41467-017-01237-5)
Supplement: Supplementary file 4 — Supplementary Data 1 [file 41467_2017_1237_MOESM4_ESM.xlsx]

## Sheet: 1st
Peptide number	Peptide sequence	Modification site	Accession number	Protein description	Mascot peptide score	Observed m/z	Charge	Observed mass (Da)	Mass error (Da)	Retention time (min)	Forward residue	Backword residue	Precursor origin neutral loss peak	Ambiguity	Confirmed sites	Ambiguous sites	P-positions	DeltaScore
1	AAAAAPGLSPK	Phosphorylation@S:9	AT3G20410.1	calmodulin-domain protein kinase 9	34	517.258	2	1032.5	0	25.24	R	T	+		@S:9		AT3G20410.1;S69	27.2
2	AAAASSWSDNSGTESSPR	Phosphorylation@S:16	AT1G59610.1	dynamin-like 3	99.4	930.874	2	1859.73	0.0002	26.44	R	T			@S:16		AT1G59610.1;S844	15.4
3	AAAASSYSDNSGTESSPR	Phosphorylation@S:16	AT1G10290.1	dynamin-like protein 6	94.6	919.365	2	1836.72	-0.0013	21.345	R	A			@S:16		AT1G10290.1;S837	16.6
4	AAALNIVPTSTGAAK	Phosphorylation@T:11	AT1G12900.2,AT1G42970.1,AT1G12900.3,AT1G12900.4,AT3G26650.1,AT1G12900.1	glyceraldehyde-3-phosphate dehydrogenase B subunit	31.6	732.876	2	1463.74	-0.0002	39.234	R	A	+	ambiguous		@S:10orT:11	AT1G12900.2;S191orT192,AT1G42970.1;S292orT293,AT1G12900.3;S224orT225,AT1G12900.4;S224orT225,AT3G26650.1;S270orT271,AT1G12900.1;S273orT274	0
5	AAEISTPERTDAPKDESGK	Phosphorylation@T:6	AT4G31880.1	LOCATED IN: cytosol, chloroplast; EXPRESSED IN: 24 plant structures; EXPRESSED DURING: 14 growth stages; BEST Arabidopsis thaliana protein match is: Tudor/PWWP/MBT superfamily protein (TAIR:AT1G15940.1); Has 137162 Blast hits to 70781 proteins in 29	63.2	694.651	3	2080.93	-0.0006	21.977	K	S	+		@T:6		AT4G31880.1;T289	8
6	AAESSYGEEAASDHQYGEVNHER	Phosphorylation@S:12,Phosphorylation@Y:6	AT5G55670.1,AT5G55670.2	RNA-binding (RRM/RBD/RNP motifs) family protein	62.3	899.335	3	2694.98	-0.0019	27.559	R	G	+		@Y:6,@S:12		AT5G55670.1;Y537,AT5G55670.1;S543,AT5G55670.2;Y412,AT5G55670.2;S418	2.7
7	AAESSYGEEAASDHQYGEVNHER	Phosphorylation@S:5,Phosphorylation@S:12	AT5G55670.1,AT5G55670.2	RNA-binding (RRM/RBD/RNP motifs) family protein	45.1	899.336	3	2694.99	0	27.906	R	G	+		@S:5,@S:12		AT5G55670.1;S536,AT5G55670.1;S543,AT5G55670.2;S411,AT5G55670.2;S418	8
8	AANTPAEYDSDDEYLAPR	Phosphorylation@S:10	AT1G32400.1,AT1G32400.2,AT1G32400.3	tobamovirus multiplication 2A	82.8	1039.42	2	2076.83	-0.0009	39.975	R	Q	+		@S:10		AT1G32400.1;S196,AT1G32400.2;S196,AT1G32400.3;S196	28.7
9	AARDSDDSEIEYQNKK	Phosphorylation@S:5,Phosphorylation@S:8	AT3G49601.1	FUNCTIONS IN: molecular_function unknown; INVOLVED IN: biological_process unknown; LOCATED IN: cellular_component unknown; CONTAINS InterPro DOMAIN/s: mRNA splicing factor, Cwf21 (InterPro:IPR013170); Has 30201 Blast hits to 17322 proteins in 780 sp	39.1	676.936	3	2027.79	-0.0013	22.37	K	Q	+		@S:5,@S:8		AT3G49601.1;S395,AT3G49601.1;S398	35.8
10	AASDIDDGYELPR	Phosphorylation@S:3	AT1G70180.2,AT1G70180.1	Sterile alpha motif (SAM) domain-containing protein	40.8	751.314	2	1500.61	0.0003	41.685	R	V	+		@S:3		AT1G70180.2;S26,AT1G70180.1;S26	38.9
11	AASFNIIPSSTGAAK	Phosphorylation@S:10	AT1G13440.2,AT3G04120.1,AT1G13440.1	glyceraldehyde-3-phosphate dehydrogenase C2	33.3	757.866	2	1513.72	-0.0005	44.917	R	A			@S:10		AT1G13440.2;S186,AT3G04120.1;S214,AT1G13440.1;S214	0.2
12	AASNPNLVALK	Phosphorylation@S:3	AT5G07980.1	dentin sialophosphoprotein-related	19	589.302	2	1176.59	-0.0018	35.334	K	E	+		@S:3		AT5G07980.1;S603	14.3
13	AASQMAGSPSVLK	Oxydation@M:5,Phosphorylation@S:10	AT3G54760.1,AT3G54760.2	dentin sialophosphoprotein-related	44	671.807	2	1341.6	-0.0008	25.297	R	G	+		@S:10		AT3G54760.1;S537,AT3G54760.2;S506	18.6
14	AASQMAGSPSVLK	Oxydation@M:5,Phosphorylation@S:8	AT3G54760.1,AT3G54760.2	dentin sialophosphoprotein-related	38.9	671.806	2	1341.6	-0.0021	24.974	R	G	+		@S:8		AT3G54760.1;S535,AT3G54760.2;S504	8.4
15	AATPPFNNLDR	Phosphorylation@T:3	AT3G14180.1	sequence-specific DNA binding transcription factors	38.6	648.293	2	1294.57	-0.0002	38.09	K	L	+		@T:3		AT3G14180.1;T217	32.9
16	ADESPEKVTVVPK	Phosphorylation@S:4	AT3G25070.1	RPM1 interacting protein 4	42.4	493.576	3	1477.71	-0.0009	28.029	R	F	+		@S:4		AT3G25070.1;S141	28.5
17	ADFASAAIATPPISK	Phosphorylation@T:10,Phosphorylation@S:14	AT1G01540.2,AT1G01540.1	Protein kinase superfamily protein	27.4	810.359	2	1618.7	-0.002	45.343	R	E	+		@T:10,@S:14		AT1G01540.2;T67,AT1G01540.2;S71,AT1G01540.1;T67,AT1G01540.1;S71	24
18	ADFASAAIATPPISKEIK	Phosphorylation@T:10,Phosphorylation@S:14	AT1G01540.2,AT1G01540.1	Protein kinase superfamily protein	40.4	663.983	3	1988.93	0.0019	47.537	R	E			@T:10,@S:14		AT1G01540.2;T67,AT1G01540.2;S71,AT1G01540.1;T67,AT1G01540.1;S71	19.6
19	ADKDEDEEENETSDDEAEPK	Phosphorylation@T:12,Phosphorylation@S:13	AT5G10950.1	Tudor/PWWP/MBT superfamily protein	52.6	1227.91	2	2453.81	-0.0068	21.063	K	A	+		@T:12,@S:13		AT5G10950.1;T282,AT5G10950.1;S283	46.6
20	ADQIDLKSLDEQLER	Phosphorylation@S:8	AT5G50000.1	Protein kinase superfamily protein	40.8	618.294	3	1851.86	-0.0002	50.381	R	H	+		@S:8		AT5G50000.1;S18	27.3
21	ADSFKGISDDDSTQTGMK	Oxydation@M:17,Phosphorylation@S:3	AT1G71710.1,AT1G71710.2	DNAse I-like superfamily protein	30	666.938	3	1997.79	-0.0013	28.986	R	T	+		@S:3		AT1G71710.1;S306,AT1G71710.2;S297	10.1
22	ADWSNRQPTTTPGRTPTSATPSGR	Phosphorylation@T:11,Phosphorylation@T:15	AT1G06230.3,AT1G06230.1,AT1G06230.2	global transcription factor group E4	29.5	901.394	3	2701.16	-0.0038	28.015	R	T	+		@T:11,@T:15		AT1G06230.3;T577,AT1G06230.3;T581,AT1G06230.1;T577,AT1G06230.1;T581,AT1G06230.2;T577,AT1G06230.2;T581	18.2
23	AEAAGERSNTYDVGPVTR	Phosphorylation@S:8	AT3G10730.1	SAD1/UNC-84 domain protein 2	58.7	658.296	3	1971.87	-0.0025	29.362	R	K	+		@S:8		AT3G10730.1;S63	6.3
24	AEAAGERSNTYDVGPVTR	Phosphorylation@T:10	AT3G10730.1	SAD1/UNC-84 domain protein 2	51.1	658.297	3	1971.87	0.001	29.452	R	K	+		@T:10		AT3G10730.1;T65	7.5
25	AEAALFSFNSSDHSPGR	Phosphorylation@S:10	AT1G60630.1	Leucine-rich repeat protein kinase family protein	41.7	624.935	3	1871.78	-0.0011	44.993	R	W	+		@S:10		AT1G60630.1;S629	1.6
26	AEAALFSFNSSDHSPGR	Phosphorylation@S:11	AT1G60630.1	Leucine-rich repeat protein kinase family protein	41.6	624.935	3	1871.78	-0.0002	45.324	R	W	+		@S:11		AT1G60630.1;S630	0
27	AEAALFSFNSSDHSPGR	Phosphorylation@S:14	AT1G60630.1	Leucine-rich repeat protein kinase family protein	44.8	624.935	3	1871.78	0	44.947	R	W	+		@S:14		AT1G60630.1;S633	0.1
28	AEAALFSFNSSDHSPGR	Phosphorylation@S:7,Phosphorylation@S:10	AT1G60630.1	Leucine-rich repeat protein kinase family protein	36.1	651.59	3	1951.75	-0.0018	48.456	R	W	+		@S:7,@S:10		AT1G60630.1;S626,AT1G60630.1;S629	6
29	AEAALFSFNSSDHSPGR	Phosphorylation@S:7,Phosphorylation@S:14	AT1G60630.1	Leucine-rich repeat protein kinase family protein	23.1	651.59	3	1951.75	-0.0018	48.337	R	W	+		@S:7,@S:14		AT1G60630.1;S626,AT1G60630.1;S633	2.8
30	AEGKENSRDDDELADASDSETK	Phosphorylation@S:17	AT5G63420.1	RNA-metabolising metallo-beta-lactamase family protein	72.8	821.332	3	2460.98	-0.0011	22.071	K	S	+		@S:17		AT5G63420.1;S805	8.4
31	AEGLGLTLSSLEK	Phosphorylation@T:7	AT1G74730.1	Protein of unknown function (DUF1118)	32	699.35	2	1396.68	-0.0001	55.04	K	L	+		@T:7		AT1G74730.1;T108	8.7
32	AELVELLGSDSS	Phosphorylation@S:11	AT1G06190.1	Rho termination factor	70.7	650.289	2	1298.56	-0.0012	59.668	K	-	+		@S:11		AT1G06190.1;S400	14.2
33	AELVELLGSDSS	Phosphorylation@S:12	AT1G06190.1	Rho termination factor	60.9	650.289	2	1298.56	-0.0002	59.475	K	-	+	ambiguous		@S:11orS:12	AT1G06190.1;S400orS401	0
34	AESETGTKEVEVTNVNSDGDQSDINSK	Phosphorylation@S:17	AT1G67230.1	little nuclei1	71	978.42	3	2932.24	-0.0065	29.09	K	A	+		@S:17		AT1G67230.1;S865	24.4
35	AESETGTKEVEVTNVNSDGDQSDINSK	Phosphorylation@S:17,Phosphorylation@S:22	AT1G67230.1	little nuclei1	39.2	1005.08	3	3012.21	0.0025	30.079	K	A	+		@S:17,@S:22		AT1G67230.1;S865,AT1G67230.1;S870	19.3
36	AESISDLENK	Phosphorylation@S:3	AT3G19770.1,AT3G19770.2	Vacuolar sorting protein 9 (VPS9) domain	56.5	593.255	2	1184.49	-0.0013	31.417	K	G	+		@S:3		AT3G19770.1;S330,AT3G19770.2;S194	26.3
37	AFGDKSLK	Phosphorylation@S:6	AT2G20630.2,AT3G15260.1,AT4G28400.1,AT1G34750.1,AT3G15260.2,AT2G20630.1	Protein phosphatase 2C family protein	44.1	473.225	2	944.436	-0.0005	22.9	R	M	+		@S:6		AT2G20630.2;S202,AT3G15260.1;S212,AT4G28400.1;S206,AT1G34750.1;S205,AT3G15260.2;S212,AT2G20630.1;S202	25.9
38	AFGDYDNSDEDGDNDVR	Phosphorylation@S:8	AT5G64160.1	unknown protein; FUNCTIONS IN: molecular_function unknown; INVOLVED IN: biological_process unknown; LOCATED IN: cellular_component unknown; EXPRESSED IN: 24 plant structures; EXPRESSED DURING: 15 growth stages; Has 30201 Blast hits to 17322 proteins	66.7	992.347	2	1982.68	-0.0007	33.555	R	R	+		@S:8		AT5G64160.1;S28	26.9
39	AFGDYDNSDEDGDNDVRR	Phosphorylation@S:8	AT5G64160.1	unknown protein; FUNCTIONS IN: molecular_function unknown; INVOLVED IN: biological_process unknown; LOCATED IN: cellular_component unknown; EXPRESSED IN: 24 plant structures; EXPRESSED DURING: 15 growth stages; Has 30201 Blast hits to 17322 proteins	79.2	713.934	3	2138.78	-0.0005	30.049	R	Y	+		@S:8		AT5G64160.1;S28	22.4
40	AFHPPSPAR	Phosphorylation@S:6	AT3G19100.1	Protein kinase superfamily protein	27.6	353.831	3	1058.47	0.0008	25.072	R	H	+		@S:6		AT3G19100.1;S93	18.3
41	AFLDEDDPNQLPQSPK	Phosphorylation@S:14	AT2G30530.1	unknown protein; LOCATED IN: cellular_component unknown; EXPRESSED IN: 25 plant structures; EXPRESSED DURING: 15 growth stages; BEST Arabidopsis thaliana protein match is: unknown protein (TAIR:AT5G01970.1); Has 5513 Blast hits to 872 proteins in 15	64.6	947.417	2	1892.82	0	42.678	K	R	+		@S:14		AT2G30530.1;S131	57.6
42	AFSDEQINR	Phosphorylation@S:3	AT1G24300.1,AT1G24300.2	GYF domain-containing protein	34.6	580.242	2	1158.47	-0.0011	29.843	R	S	+		@S:3		AT1G24300.1;S1239,AT1G24300.2;S1234	32.5
43	AFSDVSLER	Phosphorylation@S:3	AT2G25780.1	Protein of unknown function (DUF1677)	58.7	552.242	2	1102.47	-0.001	41.153	K	K	+		@S:3		AT2G25780.1;S12	37.6
44	AFSSIVGSHK	Phosphorylation@S:3	AT2G03620.2,AT2G03620.1	magnesium transporter 3	24.4	556.76	2	1111.51	-0.0003	35.964	R	S	+		@S:3		AT2G03620.2;S287,AT2G03620.1;S287	16
45	AGDSTPEELANATQVQGDYLPIVR	Phosphorylation@T:13	AT3G49010.1,AT3G49010.5,AT3G49010.3,AT3G49010.4,AT3G49010.2	breast basic conserved 1	63.3	875.412	3	2623.21	-0.0022	58.145	K	E			@T:13		AT3G49010.1;T146,AT3G49010.5;T93,AT3G49010.3;T146,AT3G49010.4;T144,AT3G49010.2;T146	4
46	AGDSTPEELANATQVQGDYLPIVR	Phosphorylation@T:5	AT3G49010.1,AT3G49010.5,AT3G49010.3,AT3G49010.4,AT3G49010.2	breast basic conserved 1	93.2	1312.61	2	2623.21	-0.0048	58.132	K	E			@T:5		AT3G49010.1;T138,AT3G49010.5;T85,AT3G49010.3;T138,AT3G49010.4;T136,AT3G49010.2;T138	0
47	AGDSTPEELANATQVQGDYMPIASVK	Phosphorylation@S:4	AT5G23900.1	Ribosomal protein L13e family protein	47.1	924.752	3	2771.24	-0.0006	54.947	K	A	+		@S:4		AT5G23900.1;S137	1.9
48	AGDSTPEELANATQVQGDYMPIASVK	Phosphorylation@T:5	AT5G23900.1	Ribosomal protein L13e family protein	59.5	924.753	3	2771.24	0.0012	54.698	K	A		ambiguous		@S:4orT:5	AT5G23900.1;S137orT138	0
49	AGEAYDYDPLTPTRSY	Phosphorylation@T:11,Phosphorylation@Y:16	AT3G07650.4,AT3G07650.2,AT3G07650.3,AT3G07650.1	CONSTANS-like 9	58	989.879	2	1977.74	0.0003	50.537	K	-	+		@T:11,@Y:16		AT3G07650.4;T367,AT3G07650.4;Y372,AT3G07650.2;T367,AT3G07650.2;Y372,AT3G07650.3;T367,AT3G07650.3;Y372,AT3G07650.1;T367,AT3G07650.1;Y372	9.9
50	AGLDYESSFGK	Phosphorylation@S:8	AT2G29580.1,AT5G07060.1,AT5G07060.2,AT1G07360.1	CCCH-type zinc fingerfamily protein with RNA-binding domain	26.1	627.257	2	1252.5	-0.0013	38.093	R	I	+		@S:8		AT2G29580.1;S135,AT5G07060.1;S132,AT5G07060.2;S132,AT1G07360.1;S135	2
51	AGLPSPPPAQRLPSPPPR	Phosphorylation@S:5,Phosphorylation@S:14	AT2G29210.1	splicing factor PWI domain-containing protein	25.8	665.658	3	1993.95	-0.0021	40.908	R	R	+		@S:5,@S:14		AT2G29210.1;S472,AT2G29210.1;S481	20.5
52	AGNILVDSDGSVK	Phosphorylation@S:11	AT4G14480.1	Protein kinase superfamily protein	61.5	677.816	2	1353.62	-0.0008	35.666	K	L	+		@S:11		AT4G14480.1;S152	26.1
53	AGNILVDSDGSVK	Phosphorylation@S:8	AT4G14480.1	Protein kinase superfamily protein	24.4	677.816	2	1353.62	-0.0004	35.268	K	L	+		@S:8		AT4G14480.1;S149	1.9
54	AGSFRDSPEEEGPVELPEAAR	Phosphorylation@S:3	AT3G22380.1,AT3G22380.2	time for coffee	63.4	775.013	3	2322.02	0.0001	41.437	R	L	+		@S:3		AT3G22380.1;S28,AT3G22380.2;S28	5.6
55	AGSFRDSPEEEGPVELPEAAR	Phosphorylation@S:3,Phosphorylation@S:7	AT3G22380.1,AT3G22380.2	time for coffee	35.8	801.668	3	2401.98	-0.0003	45.569	R	L	+		@S:3,@S:7		AT3G22380.1;S28,AT3G22380.1;S32,AT3G22380.2;S28,AT3G22380.2;S32	26.8
56	AGSFRDSPEEEGPVELPEAAR	Phosphorylation@S:7	AT3G22380.1,AT3G22380.2	time for coffee	63.1	775.013	3	2322.02	-0.0007	41.87	R	L	+		@S:7		AT3G22380.1;S32,AT3G22380.2;S32	6.7
57	AGSLDVDESK	Phosphorylation@S:3	AT5G61560.1,AT5G61560.2	U-box domain-containing protein kinase family protein	32.8	550.729	2	1099.44	-0.0002	24.182	R	L	+		@S:3		AT5G61560.1;S237,AT5G61560.2;S235	24.5
58	AGSSTTFLSPPSSPR	Phosphorylation@S:9,Phosphorylation@S:12	AT3G06170.1	Serinc-domain containing serine and sphingolipid biosynthesis protein	59.2	826.341	2	1650.67	-0.0024	41.528	R	S	+		@S:9,@S:12		AT3G06170.1;S306,AT3G06170.1;S309	41.6
59	AGTASPNEPIFCR	Carbamidation@C:12,Phosphorylation@S:5	AT5G11040.1	TRS120	27.2	750.32	2	1498.62	-0.0028	36.99	R	G	+		@S:5		AT5G11040.1;S1165	2.8
60	AGTENGRPSSSSAANNSSSDQIQR	Phosphorylation@S:10	AT3G16830.1	TOPLESS-related 2	64	834.36	3	2500.06	-0.0007	21.382	K	-	+		@S:10		AT3G16830.1;S1117	0.7
61	AGTENGRPSSSSAANNSSSDQIQR	Phosphorylation@S:12	AT3G16830.1	TOPLESS-related 2	62	834.36	3	2500.06	-0.0003	21.242	K	-	+		@S:12		AT3G16830.1;S1119	1.4
62	AGTENGRPSSSSAANNSSSDQIQR	Phosphorylation@S:18	AT3G16830.1	TOPLESS-related 2	53.2	834.359	3	2500.06	-0.0018	21.465	K	-	+		@S:18		AT3G16830.1;S1125	6.7
63	AHGTDPSPPMSPILGATR	Oxydation@M:10,Phosphorylation@S:7,Phosphorylation@S:11	AT3G23920.1	beta-amylase 1	46.2	990.916	2	1979.82	-0.0038	34.633	K	A	+		@S:7,@S:11		AT3G23920.1;S55,AT3G23920.1;S59	21.5
64	AHGTDPSPPMSPILGATR	Phosphorylation@S:7,Phosphorylation@S:11	AT3G23920.1	beta-amylase 1	83	982.919	2	1963.82	-0.0035	42.969	K	A	+		@S:7,@S:11		AT3G23920.1;S55,AT3G23920.1;S59	5.7
65	AHPYYDFENVIDSDDEMDK	Oxydation@M:17,Phosphorylation@S:13	AT5G63870.1,AT5G63870.2	serine/threonine phosphatase 7	46.9	800.307	3	2397.9	0.0006	49.283	K	S	+		@S:13		AT5G63870.1;S395,AT5G63870.2;S395	35.5
66	AHPYYDFENVIDSDDEMDK	Phosphorylation@S:13	AT5G63870.1,AT5G63870.2	serine/threonine phosphatase 7	59.6	794.976	3	2381.91	0.002	52.705	K	S	+		@S:13		AT5G63870.1;S395,AT5G63870.2;S395	44.4
67	AHVEDITVSK	Phosphorylation@S:9	AT3G53720.1	cation/H+ exchanger 20	55.3	589.775	2	1177.54	-0.0016	25.412	K	I	+		@S:9		AT3G53720.1;S826	20.4
68	AHVEDITVSK	Phosphorylation@T:7	AT3G53720.1	cation/H+ exchanger 20	22.6	589.776	2	1177.54	-0.0004	25.436	K	I	+		@T:7		AT3G53720.1;T824	2.9
69	AIAPPELSPR	Phosphorylation@S:8	AT2G16485.1	nucleic acid binding;zinc ion binding;DNA binding	46	565.784	2	1129.55	-0.0004	36.175	R	I	+		@S:8		AT2G16485.1;S1281	46
70	AIDEESLHTSSGDNEKPAVSSGK	Phosphorylation@S:10	AT4G31880.1,AT4G31880.2	LOCATED IN: cytosol, chloroplast; EXPRESSED IN: 24 plant structures; EXPRESSED DURING: 14 growth stages; BEST Arabidopsis thaliana protein match is: Tudor/PWWP/MBT superfamily protein (TAIR:AT1G15940.1); Has 137162 Blast hits to 70781 proteins in 29	42.3	813.362	3	2437.06	-0.0005	27.441	K	L	+		@S:10		AT4G31880.1;S558,AT4G31880.2;S557	13
71	AIDEESLHTSSGDNEKPAVSSGK	Phosphorylation@S:10,Phosphorylation@S:11	AT4G31880.1,AT4G31880.2	LOCATED IN: cytosol, chloroplast; EXPRESSED IN: 24 plant structures; EXPRESSED DURING: 14 growth stages; BEST Arabidopsis thaliana protein match is: Tudor/PWWP/MBT superfamily protein (TAIR:AT1G15940.1); Has 137162 Blast hits to 70781 proteins in 29	43.6	840.017	3	2517.03	-0.0015	28.34	K	L	+		@S:10,@S:11		AT4G31880.1;S558,AT4G31880.1;S559,AT4G31880.2;S557,AT4G31880.2;S558	6.7
72	AIDEESLHTSSGDNEKPAVSSGK	Phosphorylation@S:10,Phosphorylation@S:11,Phosphorylation@S:20	AT4G31880.1,AT4G31880.2	LOCATED IN: cytosol, chloroplast; EXPRESSED IN: 24 plant structures; EXPRESSED DURING: 14 growth stages; BEST Arabidopsis thaliana protein match is: Tudor/PWWP/MBT superfamily protein (TAIR:AT1G15940.1); Has 137162 Blast hits to 70781 proteins in 29	25.1	866.672	3	2596.99	-0.003	29.992	K	L	+		@S:10,@S:11,@S:20		AT4G31880.1;S558,AT4G31880.1;S559,AT4G31880.1;S568,AT4G31880.2;S557,AT4G31880.2;S558,AT4G31880.2;S567	17
73	AIDEESLHTSSGDNEKPAVSSGK	Phosphorylation@S:11	AT4G31880.1,AT4G31880.2	LOCATED IN: cytosol, chloroplast; EXPRESSED IN: 24 plant structures; EXPRESSED DURING: 14 growth stages; BEST Arabidopsis thaliana protein match is: Tudor/PWWP/MBT superfamily protein (TAIR:AT1G15940.1); Has 137162 Blast hits to 70781 proteins in 29	56.9	813.361	3	2437.06	-0.0037	26.446	K	L	+		@S:11		AT4G31880.1;S559,AT4G31880.2;S558	6.9
74	AIDEESLHTSSGDNEKPAVSSGK	Phosphorylation@S:6,Phosphorylation@S:11	AT4G31880.1,AT4G31880.2	LOCATED IN: cytosol, chloroplast; EXPRESSED IN: 24 plant structures; EXPRESSED DURING: 14 growth stages; BEST Arabidopsis thaliana protein match is: Tudor/PWWP/MBT superfamily protein (TAIR:AT1G15940.1); Has 137162 Blast hits to 70781 proteins in 29	32.6	840.017	3	2517.03	-0.002	27.235	K	L	+		@S:6,@S:11		AT4G31880.1;S554,AT4G31880.1;S559,AT4G31880.2;S553,AT4G31880.2;S558	0.5
75	AIDEESLHTSSGDNEKPAVSSGK	Phosphorylation@S:6,Phosphorylation@T:9,Phosphorylation@S:10	AT4G31880.1,AT4G31880.2	LOCATED IN: cytosol, chloroplast; EXPRESSED IN: 24 plant structures; EXPRESSED DURING: 14 growth stages; BEST Arabidopsis thaliana protein match is: Tudor/PWWP/MBT superfamily protein (TAIR:AT1G15940.1); Has 137162 Blast hits to 70781 proteins in 29	41.4	866.672	3	2596.99	-0.0044	29.26	K	L	+		@S:6,@T:9,@S:10		AT4G31880.1;S554,AT4G31880.1;T557,AT4G31880.1;S558,AT4G31880.2;S553,AT4G31880.2;T556,AT4G31880.2;S557	7.5
76	AIDEESLHTSSGDNEKPAVSSGK	Phosphorylation@T:9,Phosphorylation@S:10,Phosphorylation@S:11	AT4G31880.1,AT4G31880.2	LOCATED IN: cytosol, chloroplast; EXPRESSED IN: 24 plant structures; EXPRESSED DURING: 14 growth stages; BEST Arabidopsis thaliana protein match is: Tudor/PWWP/MBT superfamily protein (TAIR:AT1G15940.1); Has 137162 Blast hits to 70781 proteins in 29	27.6	866.673	3	2597	-0.0008	29.01	K	L	+		@T:9,@S:10,@S:11		AT4G31880.1;T557,AT4G31880.1;S558,AT4G31880.1;S559,AT4G31880.2;T556,AT4G31880.2;S557,AT4G31880.2;S558	1.2
77	AIDEESLHTSSGDNEKPAVSSGK	Phosphorylation@T:9,Phosphorylation@S:11	AT4G31880.1,AT4G31880.2	LOCATED IN: cytosol, chloroplast; EXPRESSED IN: 24 plant structures; EXPRESSED DURING: 14 growth stages; BEST Arabidopsis thaliana protein match is: Tudor/PWWP/MBT superfamily protein (TAIR:AT1G15940.1); Has 137162 Blast hits to 70781 proteins in 29	32.8	630.264	4	2517.03	-0.0021	28.346	K	L	+	ambiguous	@S:11	@T:9orS:10	AT4G31880.1;S559,AT4G31880.1;T557orS558,AT4G31880.2;S558,AT4G31880.2;T556orS557	0
78	AIDVFLESHRYLTESEK	Phosphorylation@S:8	AT5G17580.1	Phototropic-responsive NPH3 family protein	23.7	706.336	3	2115.99	-0.0013	29.821	R	M	+		@S:8		AT5G17580.1;S392	16.1
79	AIFSDDSEDDEDQPMNGK	Phosphorylation@S:4,Phosphorylation@S:7	AT5G23080.2,AT5G23080.1	SWAP (Suppressor-of-White-APricot)/surp domain-containing protein	37.9	1086.87	2	2171.73	0	43.562	K	I	+		@S:4,@S:7		AT5G23080.2;S695,AT5G23080.2;S698,AT5G23080.1;S725,AT5G23080.1;S728	37.9
80	AILSDDEDASR	Phosphorylation@S:4	AT1G35220.1	unknown protein; FUNCTIONS IN: molecular_function unknown; INVOLVED IN: biological_process unknown; LOCATED IN: cellular_component unknown; EXPRESSED IN: 22 plant structures; EXPRESSED DURING: 13 growth stages; Has 313 Blast hits to 185 proteins in	72.3	636.261	2	1270.51	-0.0004	29.927	R	A	+		@S:4		AT1G35220.1;S327	63.4
81	AISLPSSPQNYR	Phosphorylation@S:3	AT3G58640.1,AT3G58640.2	Mitogen activated protein kinase kinase kinase-related	60.2	706.832	2	1411.65	-0.0002	40.332	K	S	+		@S:3		AT3G58640.1;S500,AT3G58640.2;S500	49.7
82	AISLPSSPQNYR	Phosphorylation@S:3,Phosphorylation@S:6	AT3G58640.1,AT3G58640.2	Mitogen activated protein kinase kinase kinase-related	27.3	498.212	3	1491.61	-0.0016	42.544	K	S	+		@S:3,@S:6		AT3G58640.1;S500,AT3G58640.1;S503,AT3G58640.2;S500,AT3G58640.2;S503	3.6
83	AISLPSSPQNYR	Phosphorylation@S:3,Phosphorylation@S:7	AT3G58640.1,AT3G58640.2	Mitogen activated protein kinase kinase kinase-related	49.2	746.815	2	1491.62	-0.0004	42.514	K	S	+		@S:3,@S:7		AT3G58640.1;S500,AT3G58640.1;S504,AT3G58640.2;S500,AT3G58640.2;S504	11.4
84	AISLPSSPQNYR	Phosphorylation@S:3,Phosphorylation@Y:11	AT3G58640.1,AT3G58640.2	Mitogen activated protein kinase kinase kinase-related	39.8	746.815	2	1491.62	-0.0005	42.751	K	S	+		@S:3,@Y:11		AT3G58640.1;S500,AT3G58640.1;Y508,AT3G58640.2;S500,AT3G58640.2;Y508	3.3
85	AISLPSSPQNYR	Phosphorylation@S:6	AT3G58640.1,AT3G58640.2	Mitogen activated protein kinase kinase kinase-related	44.5	706.832	2	1411.65	0.0002	39.413	K	S	+		@S:6		AT3G58640.1;S503,AT3G58640.2;S503	6.5
86	AISLPSSPQNYR	Phosphorylation@S:7	AT3G58640.1,AT3G58640.2	Mitogen activated protein kinase kinase kinase-related	42.3	706.832	2	1411.65	-0.0004	39.506	K	S	+		@S:7		AT3G58640.1;S504,AT3G58640.2;S504	6.7
87	AITQYLAEEYSEKGEK	Phosphorylation@S:11	AT2G47730.1	glutathione S-transferase phi 8	32.1	646.962	3	1937.87	-0.0004	40.547	R	L	+		@S:11		AT2G47730.1;S128	8.7
88	AKESASESESEETPKEPEPATK	Phosphorylation@S:4,Phosphorylation@S:6,Phosphorylation@S:8	AT4G31880.1,AT4G31880.2	LOCATED IN: cytosol, chloroplast; EXPRESSED IN: 24 plant structures; EXPRESSED DURING: 14 growth stages; BEST Arabidopsis thaliana protein match is: Tudor/PWWP/MBT superfamily protein (TAIR:AT1G15940.1); Has 137162 Blast hits to 70781 proteins in 29	28.4	867.668	3	2599.98	-0.0019	23.486	K	A	+		@S:4,@S:6,@S:8		AT4G31880.1;S836,AT4G31880.1;S838,AT4G31880.1;S840,AT4G31880.2;S835,AT4G31880.2;S837,AT4G31880.2;S839	16.6
89	AKESASESESEETPKEPEPATK	Phosphorylation@S:6,Phosphorylation@S:8,Phosphorylation@S:10	AT4G31880.1,AT4G31880.2	LOCATED IN: cytosol, chloroplast; EXPRESSED IN: 24 plant structures; EXPRESSED DURING: 14 growth stages; BEST Arabidopsis thaliana protein match is: Tudor/PWWP/MBT superfamily protein (TAIR:AT1G15940.1); Has 137162 Blast hits to 70781 proteins in 29	24.5	867.669	3	2599.98	-0.0009	23.161	K	A	+		@S:6,@S:8,@S:10		AT4G31880.1;S838,AT4G31880.1;S840,AT4G31880.1;S842,AT4G31880.2;S837,AT4G31880.2;S839,AT4G31880.2;S841	6.3
90	AKESASESESEETPKEPEPATK	Phosphorylation@S:8,Phosphorylation@S:10	AT4G31880.1,AT4G31880.2	LOCATED IN: cytosol, chloroplast; EXPRESSED IN: 24 plant structures; EXPRESSED DURING: 14 growth stages; BEST Arabidopsis thaliana protein match is: Tudor/PWWP/MBT superfamily protein (TAIR:AT1G15940.1); Has 137162 Blast hits to 70781 proteins in 29	25.1	841.012	3	2520.02	-0.0039	22.336	K	A	+		@S:8,@S:10		AT4G31880.1;S840,AT4G31880.1;S842,AT4G31880.2;S839,AT4G31880.2;S841	7.2
91	ALAHLLHGSS	Phosphorylation@S:10	AT5G53330.1	Ubiquitin-associated/translation elongation factor EF1B protein	42	543.26	2	1084.51	-0.0005	32.031	K	-	+		@S:10		AT5G53330.1;S221	0
92	ALASFRSNPTN	Phosphorylation@S:4,Phosphorylation@S:7	AT2G16850.1	plasma membrane intrinsic protein 2;8	29.4	669.267	2	1336.52	-0.0011	34.232	K	-	+		@S:4,@S:7		AT2G16850.1;S271,AT2G16850.1;S274	17.6
93	ALAVVEKPIEEHTPK	Phosphorylation@T:13	AT2G45820.1	Remorin family protein	27	580.969	3	1739.88	-0.0015	30.159	K	K			@T:13		AT2G45820.1;T58	19.7
94	ALAVVEKPIEEHTPKK	Phosphorylation@T:13	AT2G45820.1	Remorin family protein	41.5	623.668	3	1867.98	0.0008	26.831	K	A	+		@T:13		AT2G45820.1;T58	35.2
95	ALCENVNSTSSSEMSQVK	Carbamidation@C:3,Phosphorylation@S:10,Phosphorylation@S:11	AT1G62310.1	transcription factor jumonji (jmjC) domain-containing protein	28	710.941	3	2129.8	-0.0025	50.135	R	A			@S:10,@S:11		AT1G62310.1;S555,AT1G62310.1;S556	9.6
96	ALDLASKPEGTGTPTK	Phosphorylation@T:15	AT2G37660.1	NAD(P)-binding Rossmann-fold superfamily protein	22.4	555.941	3	1664.8	0.0003	28.552	K	D	+	ambiguous		@T:13orT:15	AT2G37660.1;T309orT311	0
97	ALDSSVALSPR	Phosphorylation@S:9	AT1G73980.1	Phosphoribulokinase / Uridine kinase family	54.3	598.291	2	1194.57	0.003	34.298	M	R	+		@S:9		AT1G73980.1;S10	41.4
98	ALEKEEEDYFNEDSDEEDSASASNTQK	Phosphorylation@S:14	AT3G06670.2,AT3G06670.1	binding	97.8	1054.08	3	3159.22	-0.0048	36.827	R	E	+		@S:14		AT3G06670.2;S686,AT3G06670.1;S665	42.8
99	ALESDGDHNDTDSEDDTTLSR	Phosphorylation@S:4,Phosphorylation@T:11,Phosphorylation@S:13	AT4G33530.1	K+ uptake permease 5	32.5	844.948	3	2531.82	-0.0022	29.728	R	V	+		@S:4,@T:11,@S:13		AT4G33530.1;S714,AT4G33530.1;T721,AT4G33530.1;S723	30.5
100	ALESDGDHNDTDSEDDTTLSR	Phosphorylation@T:11,Phosphorylation@S:13	AT4G33530.1	K+ uptake permease 5	29.8	818.293	3	2451.86	-0.0012	27.528	R	V	+		@T:11,@S:13		AT4G33530.1;T721,AT4G33530.1;S723	5.5
101	ALGSFR	Phosphorylation@S:4	AT3G54820.1,AT4G35100.1,AT4G35100.2	plasma membrane intrinsic protein 3	39	365.668	2	729.321	0.0004	30.409	K	S	+		@S:4		AT3G54820.1;S279,AT4G35100.1;S273,AT4G35100.2;S273	32.9
102	ALGSFRSNATN	Phosphorylation@S:4	AT4G35100.1,AT4G35100.2	plasma membrane intrinsic protein 3	44.3	609.269	2	1216.52	-0.0007	29.932	K	-	+		@S:4		AT4G35100.1;S273,AT4G35100.2;S273	10
103	ALGSFRSNATN	Phosphorylation@S:4,Phosphorylation@S:7	AT4G35100.1,AT4G35100.2	plasma membrane intrinsic protein 3	29.8	649.252	2	1296.49	-0.001	31.773	K	-	+		@S:4,@S:7		AT4G35100.1;S273,AT4G35100.1;S276,AT4G35100.2;S273,AT4G35100.2;S276	16
104	ALGSFRSNATN	Phosphorylation@S:7	AT4G35100.1,AT4G35100.2	plasma membrane intrinsic protein 3	47.8	609.269	2	1216.52	-0.0005	28.587	K	-	+		@S:7		AT4G35100.1;S276,AT4G35100.2;S276	29.3
105	ALGSFRSNATN	Phosphorylation@S:7,Phosphorylation@T:10	AT4G35100.1,AT4G35100.2	plasma membrane intrinsic protein 3	26.1	649.252	2	1296.49	-0.0007	30.514	K	-	+		@S:7,@T:10		AT4G35100.1;S276,AT4G35100.1;T279,AT4G35100.2;S276,AT4G35100.2;T279	19
106	ALGSFRSQPHV	Phosphorylation@S:4,Phosphorylation@S:7	AT3G54820.1	plasma membrane intrinsic protein 2;5	32.7	679.785	2	1357.56	-0.0028	37.762	K	-	+		@S:4,@S:7		AT3G54820.1;S279,AT3G54820.1;S282	27.2
107	ALLANYSQTPR	Phosphorylation@S:7,Phosphorylation@T:9	AT1G09770.1	cell division cycle 5	38	697.298	2	1392.58	-0.0016	38.375	R	Q	+		@S:7,@T:9		AT1G09770.1;S341,AT1G09770.1;T343	13.8
108	ALLANYSQTPR	Phosphorylation@T:9	AT1G09770.1	cell division cycle 5	58.6	657.316	2	1312.62	0.0001	35.393	R	Q	+		@T:9		AT1G09770.1;T343	16.7
109	ALLEGGSDDEGASTEAQGR	Phosphorylation@S:7	AT1G64790.1,AT1G64790.2	ILITYHIA	99.2	971.903	2	1941.79	-0.0038	32.149	K	A	+		@S:7		AT1G64790.1;S1801,AT1G64790.2;S1887	51.3
110	ALLIEDGGGLQSASPR	Phosphorylation@S:14	AT3G06550.3,AT3G06550.2,AT3G06550.1	O-acetyltransferase family protein	93.7	832.406	2	1662.8	-0.0012	44.749	K	A	+		@S:14		AT3G06550.3;S75,AT3G06550.2;S76,AT3G06550.1;S76	27.5
111	ALLKEGSLSF	Phosphorylation@S:7	AT5G08660.1	Protein of unknown function (DUF668)	42.4	572.786	2	1143.56	-0.0007	52.782	K	-	+		@S:7		AT5G08660.1;S646	1.9
112	ALLKEGSLSF	Phosphorylation@S:9	AT5G08660.1	Protein of unknown function (DUF668)	54.2	572.786	2	1143.56	0.0001	52.875	K	-	+		@S:9		AT5G08660.1;S648	20.4
113	ALLKGPGNYSFNK	Phosphorylation@S:10	AT1G68060.1	microtubule-associated proteins 70-1	34.1	496.913	3	1487.72	-0.001	38.395	K	A	+		@S:10		AT1G68060.1;S475	1.8
114	ALLNGPGNYSFNK	Phosphorylation@S:10	AT1G24764.1	microtubule-associated proteins 70-2	46	737.839	2	1473.66	-0.0012	44.815	K	A	+		@S:10		AT1G24764.1;S486	23.1
115	ALPTYTPESPGDATR	Phosphorylation@S:9	AT3G60750.2,AT3G60750.1	Transketolase	68.6	828.37	2	1654.73	0.001	36.053	K	N	+		@S:9		AT3G60750.2;S427,AT3G60750.1;S428	21.6
116	ALQPLLNPPRSAPQTPHRNPY	Phosphorylation@S:11,Phosphorylation@T:15	AT1G48210.1,AT1G48210.2,AT3G17410.1	Protein kinase superfamily protein	35.7	843.072	3	2526.19	0.0014	41.495	K	-	+		@S:11,@T:15		AT1G48210.1;S353,AT1G48210.1;T357,AT1G48210.2;S353,AT1G48210.2;T357,AT3G17410.1;S354,AT3G17410.1;T358	13.4
117	ALSESTNLHPFMTK	Oxydation@M:12,Phosphorylation@S:3	AT3G45780.2,AT3G45780.1	phototropin 1	50	836.376	2	1670.74	0.0009	38.086	R	S	+		@S:3		AT3G45780.2;S350,AT3G45780.1;S350	22.7
118	ALSNPSARPHTGSK	Phosphorylation@S:13	AT5G44320.1	Eukaryotic translation initiation factor 3 subunit 7 (eIF-3)	35.9	501.575	3	1501.7	-0.0013	18.426	R	S	+		@S:13		AT5G44320.1;S72	11.4
119	ALSTSKPDPVVEDQA	Phosphorylation@S:3	AT2G41840.1	Ribosomal protein S5 family protein	58.4	818.875	2	1635.74	-0.0031	32.677	K	-	+		@S:3		AT2G41840.1;S273	5.6
120	ALSTSKPDPVVEDQA	Phosphorylation@T:4	AT2G41840.1	Ribosomal protein S5 family protein	54.5	818.877	2	1635.74	0.0001	32.628	K	-	+		@T:4		AT2G41840.1;T274	0
121	ALTLEK	Phosphorylation@T:3	AT5G50000.1	Protein kinase superfamily protein	41	377.691	2	753.368	0.0004	28.067	R	N	+		@T:3		AT5G50000.1;T32	14.3
122	ALTLEKNK	Phosphorylation@T:3	AT5G50000.1	Protein kinase superfamily protein	25.5	498.76	2	995.505	-0.0005	22.907	R	K	+		@T:3		AT5G50000.1;T32	8.3
123	ALVSPIPAMGERAGSMR	Oxydation@M:9,Oxydation@M:16,Phosphorylation@S:4	AT2G45910.1	U-box domain-containing protein kinase family protein	23.7	464.471	4	1853.85	0.0004	26.871	M	F	+		@S:4		AT2G45910.1;S5	13.7
124	ALYGESINLYEPNDSTENVDDSTK	Phosphorylation@S:15	AT1G67230.1	little nuclei1	73.9	918.726	3	2753.16	-0.0029	50.742	K	A	+		@S:15		AT1G67230.1;S932	1.1
125	ALYGESINLYEPNDSTENVDDSTK	Phosphorylation@S:6,Phosphorylation@T:16	AT1G67230.1	little nuclei1	30.6	945.382	3	2833.12	-0.0013	54.666	K	A	+		@S:6,@T:16		AT1G67230.1;S923,AT1G67230.1;T933	0
126	ALYGESINLYEPNDSTENVDDSTK	Phosphorylation@T:16	AT1G67230.1	little nuclei1	77.9	918.727	3	2753.16	-0.0009	50.552	K	A		ambiguous		@S:15orT:16	AT1G67230.1;S932orT933	0
127	ALYGESINLYEPNDSTENVDDSTKASTGETGR	Phosphorylation@T:16,Phosphorylation@S:22	AT1G67230.1	little nuclei1	87.7	1198.5	3	3592.47	-0.0068	49.354	K	S	+	ambiguous	@S:22	@S:15orT:16	AT1G67230.1;S939,AT1G67230.1;S932orT933	32.4
128	AMGTSYTETELNR	Oxydation@M:2,Phosphorylation@S:5	AT1G18210.1,AT1G18210.2	Calcium-binding EF-hand family protein	46.3	784.817	2	1567.62	-0.0023	30.381	K	V	+		@S:5		AT1G18210.1;S54,AT1G18210.2;S54	7.4
129	AMGTSYTETELNR	Phosphorylation@S:5	AT1G18210.1,AT1G18210.2	Calcium-binding EF-hand family protein	37.3	776.821	2	1551.63	-0.0002	36.427	K	V	+		@S:5		AT1G18210.1;S54,AT1G18210.2;S54	9.4
130	AMGVEDEDDEADKDSDEDENALPFACFICR	Carbamidation@C:26,Carbamidation@C:29,Oxydation@M:2,Phosphorylation@S:15	AT1G01350.1	Zinc finger (CCCH-type/C3HC4-type RING finger) family protein	30.7	1187.12	3	3558.34	-0.0037	64.631	K	E	+		@S:15		AT1G01350.1;S266	24.1
131	AMLSSLPSRVK	Phosphorylation@S:5	AT4G23290.2	cysteine-rich RLK (RECEPTOR-like protein kinase) 21	25.5	423.552	3	1267.63	-0.0021	30.46	R	D			@S:5		AT4G23290.2;S51	0
132	AMSPISEVDVKPGFSSR	Oxydation@M:2,Phosphorylation@S:3	AT1G51140.1	basic helix-loop-helix (bHLH) DNA-binding superfamily protein	53.3	634.96	3	1901.86	-0.0021	38.998	R	L	+		@S:3		AT1G51140.1;S213	20.8
133	ANEGSTSNPDQVSPVHSATTALR	Phosphorylation@S:13	AT2G28290.1,AT2G28290.3,AT2G28290.2	P-loop containing nucleoside triphosphate hydrolases superfamily protein	82.7	807.035	3	2418.08	0.0006	34.919	K	S	+		@S:13		AT2G28290.1;S1607,AT2G28290.3;S1607,AT2G28290.2;S1607	22.1
134	ANLQTEDPGSPVSPK	Phosphorylation@S:10	AT3G09670.2,AT3G09670.1	Tudor/PWWP/MBT superfamily protein	80.6	810.368	2	1618.72	-0.003	28.008	K	N	+		@S:10		AT3G09670.2;S522,AT3G09670.1;S522	40.1
135	ANLQTEDPGSPVSPK	Phosphorylation@S:10,Phosphorylation@S:13	AT3G09670.2,AT3G09670.1	Tudor/PWWP/MBT superfamily protein	44.2	850.351	2	1698.69	-0.0021	28.934	K	N	+		@S:10,@S:13		AT3G09670.2;S522,AT3G09670.2;S525,AT3G09670.1;S522,AT3G09670.1;S525	23.6
136	ANLQTEDPGSPVSPK	Phosphorylation@S:13	AT3G09670.2,AT3G09670.1	Tudor/PWWP/MBT superfamily protein	49.7	810.369	2	1618.72	0.0003	29.496	K	N	+		@S:13		AT3G09670.2;S525,AT3G09670.1;S525	21.3
137	ANLQTEDPGSPVSPKNDRK	Phosphorylation@S:10,Phosphorylation@S:13	AT3G09670.2,AT3G09670.1	Tudor/PWWP/MBT superfamily protein	69.2	738.326	3	2211.96	-0.0001	24.468	K	N	+		@S:10,@S:13		AT3G09670.2;S522,AT3G09670.2;S525,AT3G09670.1;S522,AT3G09670.1;S525	39.3
138	ANLSPAGDKANVEEPMVYATK	Oxydation@M:16,Phosphorylation@S:4	AT1G44910.1,AT1G44910.2	pre-mRNA-processing protein 40A	37.9	767.687	3	2300.04	0	34.842	K	Q	+		@S:4		AT1G44910.1;S387,AT1G44910.2;S387	32.5
139	ANLSPAGDKANVEEPMVYATK	Phosphorylation@S:4	AT1G44910.1,AT1G44910.2	pre-mRNA-processing protein 40A	39.3	762.355	3	2284.04	-0.0006	39.669	K	Q	+		@S:4		AT1G44910.1;S387,AT1G44910.2;S387	29.3
140	ANQATVKEDNSDGDDHVPIASR	Phosphorylation@S:11	AT5G55310.1	DNA topoisomerase 1 beta	60.5	807.023	3	2418.05	0.0009	25.889	R	M	+		@S:11		AT5G55310.1;S301	26.5
141	ANSLQSSVPQLVHDAPSPAVSGSR	Phosphorylation@S:17,Phosphorylation@S:23	AT5G13020.1	Emsy N Terminus (ENT)/ plant Tudor-like domains-containing protein	67.1	855.389	3	2563.14	-0.0026	45.807	K	K	+		@S:17,@S:23		AT5G13020.1;S136,AT5G13020.1;S142	0.9
142	ANSLQSSVPQLVHDAPSPAVSGSR	Phosphorylation@S:21,Phosphorylation@S:23	AT5G13020.1	Emsy N Terminus (ENT)/ plant Tudor-like domains-containing protein	65.2	855.389	3	2563.15	-0.001	45.918	K	K	+		@S:21,@S:23		AT5G13020.1;S140,AT5G13020.1;S142	7.3
143	ANYFSNLQKEEDDDDEVSPEPVSTEPK	Phosphorylation@S:18	AT3G12950.1	Trypsin family protein	52.9	1054.78	3	3161.32	0.001	44.712	R	G	+		@S:18		AT3G12950.1;S52	25.5
144	APAPVPSSPGR	Phosphorylation@S:7	AT4G08350.1	global transcription factor group A2	42.2	558.265	2	1114.52	-0.0009	23.484	K	F	+		@S:7		AT4G08350.1;S683	2.7
145	APAPVPSSPGR	Phosphorylation@S:8	AT4G08350.1	global transcription factor group A2	40.6	558.265	2	1114.52	-0.0007	23.123	K	F	+		@S:8		AT4G08350.1;S684	0
146	APDHADYVISPSFGR	Phosphorylation@S:10	AT4G34860.1,AT4G34860.2	Plant neutral invertase family protein	70	856.375	2	1710.74	-0.004	42.476	R	R	+		@S:10		AT4G34860.1;S83,AT4G34860.2;S83	13.2
147	APEEDEEDSGDEDDDRPPKR	Phosphorylation@S:9	AT1G47970.1	unknown protein; FUNCTIONS IN: molecular_function unknown; INVOLVED IN: biological_process unknown; LOCATED IN: cytosol; EXPRESSED IN: 21 plant structures; EXPRESSED DURING: 11 growth stages; Has 93717 Blast hits to 40765 proteins in 1891 species: A	83.6	794.306	3	2379.9	-0.0024	20.425	R	-	+		@S:9		AT1G47970.1;S187	80.6
148	APELHTGGTAGPSSNSAK	Phosphorylation@S:14	AT5G40930.1	translocase of outer membrane 20-4	35	587.932	3	1760.77	-0.0003	22.421	K	T	+		@S:14		AT5G40930.1;S143	3.1
149	APEYALVTQNSDPTSPR	Phosphorylation@S:15	AT4G08330.2,AT4G08330.1	unknown protein; FUNCTIONS IN: molecular_function unknown; INVOLVED IN: biological_process unknown; LOCATED IN: plasma membrane; EXPRESSED IN: 24 plant structures; EXPRESSED DURING: 14 growth stages; BEST Arabidopsis thaliana protein match is: unkno	59.3	963.434	2	1924.85	-0.0027	38.762	K	I			@S:15		AT4G08330.2;S128,AT4G08330.1;S139	11.6
150	APPPVQIVDINHDDEDDESDDEFAR	Phosphorylation@S:19	AT1G76970.1	Target of Myb protein 1	60.8	973.404	3	2917.19	-0.0042	48.218	R	L	+		@S:19		AT1G76970.1;S291	51.5
151	APPSPLNDAESLSER	Phosphorylation@S:4	AT5G58140.3,AT5G58140.1,AT5G58140.2,AT5G58140.4	phototropin 2	71.3	831.872	2	1661.73	-0.0004	43.367	R	R	+		@S:4		AT5G58140.3;S9,AT5G58140.1;S9,AT5G58140.2;S9,AT5G58140.4;S9	53.3
152	APPSPLNDAESLSERR	Phosphorylation@S:4	AT5G58140.3,AT5G58140.1,AT5G58140.2,AT5G58140.4	phototropin 2	27.2	606.951	3	1817.83	0.0005	40.798	R	S	+		@S:4		AT5G58140.3;S9,AT5G58140.1;S9,AT5G58140.2;S9,AT5G58140.4;S9	21.3
153	APSILER	Phosphorylation@S:3	AT5G56980.1	unknown protein; FUNCTIONS IN: molecular_function unknown; INVOLVED IN: biological_process unknown; LOCATED IN: endomembrane system; EXPRESSED IN: 18 plant structures; EXPRESSED DURING: 12 growth stages; BEST Arabidopsis thaliana protein match is: u	44.6	433.213	2	864.411	0.0002	30.646	R	V	+		@S:3		AT5G56980.1;S240	40.4
154	APSPVNNPLLGGIPK	Phosphorylation@S:3	AT1G15750.4,AT1G15750.1,AT1G15750.3,AT1G15750.2	Transducin family protein / WD-40 repeat family protein	76.5	777.408	2	1552.8	-0.0007	51.517	R	A	+		@S:3		AT1G15750.4;S214,AT1G15750.1;S214,AT1G15750.3;S214,AT1G15750.2;S214	70.6
155	APSPVNNPLLGSLPK	Phosphorylation@S:3	AT1G80490.2,AT1G80490.1	TOPLESS-related 1	64.2	792.414	2	1582.81	0.0011	53.152	R	A	+		@S:3		AT1G80490.2;S214,AT1G80490.1;S214	64.2
156	APSVSKSDDEDSEDDKPLSAR	Phosphorylation@S:7,Phosphorylation@S:12	AT5G55310.1	DNA topoisomerase 1 beta	67.7	803.322	3	2406.95	-0.0007	25.312	K	L	+		@S:7,@S:12		AT5G55310.1;S126,AT5G55310.1;S131	8.9
157	AQASSDGDEEEAIPLRSEGK	Phosphorylation@S:4	AT5G16150.1,AT5G16150.3,AT5G16150.2	plastidic GLC translocator	32.7	723.65	3	2167.93	0.0009	32.436	R	S			@S:4		AT5G16150.1;S84,AT5G16150.3;S84,AT5G16150.2;S84	1.9
158	AQASSDGDEEEAIPLRSEGK	Phosphorylation@S:5	AT5G16150.1,AT5G16150.3,AT5G16150.2	plastidic GLC translocator	26.3	723.65	3	2167.93	0.0005	32.355	R	S	+		@S:5		AT5G16150.1;S85,AT5G16150.3;S85,AT5G16150.2;S85	1.2
159	AQDHARSPGTENYTEK	Phosphorylation@S:7	AT5G53440.1	unknown protein; FUNCTIONS IN: molecular_function unknown; INVOLVED IN: biological_process unknown; LOCATED IN: cytosol; EXPRESSED IN: 25 plant structures; EXPRESSED DURING: 15 growth stages; Has 1807 Blast hits to 1807 proteins in 277 species: Arch	28.3	628.602	3	1882.78	-0.0018	19.74	K	R	+		@S:7		AT5G53440.1;S184	12.5
160	AQDHARSPGTENYTEKR	Phosphorylation@S:7	AT5G53440.1	unknown protein; FUNCTIONS IN: molecular_function unknown; INVOLVED IN: biological_process unknown; LOCATED IN: cytosol; EXPRESSED IN: 25 plant structures; EXPRESSED DURING: 15 growth stages; Has 1807 Blast hits to 1807 proteins in 277 species: Arch	25.8	510.729	4	2038.89	-0.0004	19.614	K	S	+		@S:7		AT5G53440.1;S184	13.9
161	AQDQKSPSVSIKT	Phosphorylation@S:6	AT2G25190.1	PPPDE putative thiol peptidase family protein	29.9	490.239	3	1467.7	-0.0006	24.327	K	-	+		@S:6		AT2G25190.1;S233	9.3
162	AQEVAADSLSNLDVDGQSR	Phosphorylation@S:10	AT1G67230.1	little nuclei1	95.5	1027.95	2	2053.89	-0.0008	43.255	K	M	+		@S:10		AT1G67230.1;S885	26.3
163	AQEVAADSLSNLDVDGQSR	Phosphorylation@S:8	AT1G67230.1	little nuclei1	96.3	1027.95	2	2053.89	-0.0012	41.014	K	M	+		@S:8		AT1G67230.1;S883	12.9
164	AQEVAADSLSNLDVDGQSR	Phosphorylation@S:8,Phosphorylation@S:10	AT1G67230.1	little nuclei1	71.3	1067.94	2	2133.86	-0.0039	43.572	K	M	+		@S:8,@S:10		AT1G67230.1;S883,AT1G67230.1;S885	49.3
165	AQLVSTGGSPK	Phosphorylation@S:9	AT3G24870.2,AT3G24870.1,AT3G24880.1	Helicase/SANT-associated, DNA binding protein	50.4	562.77	2	1123.53	-0.002	23.496	K	A	+		@S:9		AT3G24870.2;S320,AT3G24870.1;S325,AT3G24880.1;S325	14.2
166	AQNTPEPASAPANMLSFGGVGGPGSPR	Phosphorylation@T:4,Phosphorylation@S:25	AT4G17950.1	AT hook motif DNA-binding family protein	41.4	909.725	3	2726.15	-0.0045	58.186	R	S	+		@T:4,@S:25		AT4G17950.1;T355,AT4G17950.1;S376	9.2
167	AQPSVESLEVLSK	Phosphorylation@S:4	AT5G03630.1	Pyridine nucleotide-disulphide oxidoreductase family protein	34.5	733.86	2	1465.7	-0.0016	46.215	R	E	+		@S:4		AT5G03630.1;S417	14.1
168	AQVKSIDISG	Phosphorylation@S:5	AT1G07400.1,AT1G59860.1	HSP20-like chaperones superfamily protein	30.7	549.265	2	1096.52	-0.0005	31.639	K	-			@S:5		AT1G07400.1;S152,AT1G59860.1;S150	21.8
169	ARDRSPVLDDEGSPK	Phosphorylation@S:5,Phosphorylation@S:13	AT2G37340.3,AT2G37340.2,AT2G37340.1	arginine/serine-rich zinc knuckle-containing protein 33	45.6	601.255	3	1800.74	-0.0019	22.594	R	I	+		@S:5,@S:13		AT2G37340.3;S170,AT2G37340.3;S178,AT2G37340.2;S181,AT2G37340.2;S189,AT2G37340.1;S211,AT2G37340.1;S219	35.2
170	ARITPSVSEESTDGLNGNDGVSLPR	Phosphorylation@S:6,Phosphorylation@S:8,Phosphorylation@S:11	AT5G01400.1	HEAT repeat-containing protein	24.7	937.726	3	2810.16	-0.0004	47.839	R	V	+		@S:6,@S:8,@S:11		AT5G01400.1;S378,AT5G01400.1;S380,AT5G01400.1;S383	0.9
171	ARLSPDYK	Phosphorylation@S:4	AT5G52040.4,AT5G52040.3,AT5G52040.1,AT5G52040.2	RNA-binding (RRM/RBD/RNP motifs) family protein	31.3	515.241	2	1028.47	-0.0009	23.225	R	R	+		@S:4		AT5G52040.4;S206,AT5G52040.3;S212,AT5G52040.1;S239,AT5G52040.2;S239	18.2
172	ARLSPDYKR	Phosphorylation@S:4	AT5G52040.4,AT5G52040.3,AT5G52040.1,AT5G52040.2	RNA-binding (RRM/RBD/RNP motifs) family protein	37.2	593.292	2	1184.57	-0.0007	21.625	R	D	+		@S:4		AT5G52040.4;S206,AT5G52040.3;S212,AT5G52040.1;S239,AT5G52040.2;S239	24.8
173	ARPSAESLDELVK	Phosphorylation@S:4	AT3G52880.2,AT3G52880.1	monodehydroascorbate reductase 1	48.1	747.863	2	1493.71	-0.0011	39.915	K	Q	+		@S:4		AT3G52880.2;S448,AT3G52880.1;S416	17.9
174	ARSFERDIAPSAGSDR	Phosphorylation@S:3	AT5G04280.1	RNA-binding (RRM/RBD/RNP motifs) family protein with retrovirus zinc finger-like domain	47	605.609	3	1813.81	-0.0043	28.036	K	Y	+		@S:3		AT5G04280.1;S248	39.3
175	ARSPEYDRYK	Phosphorylation@S:3	AT3G61860.1	RNA-binding (RRM/RBD/RNP motifs) family protein	38.1	455.538	3	1363.59	-0.0002	21.462	R	G	+		@S:3		AT3G61860.1;S215	25
176	ARSWDEGVSSK	Phosphorylation@S:3	AT3G06050.1	peroxiredoxin IIF	25.3	651.279	2	1300.54	-0.0017	24.96	K	F	+		@S:3		AT3G06050.1;S53	18
177	ASDNSVSASSSTAERESDEDSSNALAVR	Phosphorylation@S:17	AT1G70320.1	ubiquitin-protein ligase 2	66.7	974.745	3	2921.21	-0.0012	30.025	R	Y	+		@S:17		AT1G70320.1;S908	16
178	ASEDELHLESDMDKNVSLDSHDENSDQEK	Phosphorylation@S:20,Phosphorylation@S:25	AT5G47690.1,AT5G47690.2,AT5G47690.3	binding	37.8	1159.45	3	3475.32	-0.0047	41.947	K	M	+		@S:20,@S:25		AT5G47690.1;S1284,AT5G47690.1;S1289,AT5G47690.2;S1284,AT5G47690.2;S1289,AT5G47690.3;S1284,AT5G47690.3;S1289	6.3
179	ASEDELHLESDMDKNVSLDSHDENSDQEK	Phosphorylation@S:25	AT5G47690.1,AT5G47690.2,AT5G47690.3	binding	33.9	849.848	4	3395.36	0	40.788	K	M	+		@S:25		AT5G47690.1;S1289,AT5G47690.2;S1289,AT5G47690.3;S1289	13.3
180	ASENNSDGEGGGEWADAVGADESGNNRPR	Phosphorylation@S:6	AT1G01260.2,AT1G01260.3,AT1G01260.1	basic helix-loop-helix (bHLH) DNA-binding superfamily protein	85.6	1000.06	3	2997.17	-0.0061	37.595	R	K	+		@S:6		AT1G01260.2;S395,AT1G01260.3;S395,AT1G01260.1;S395	29.8
181	ASEQNQHGNSPAVLSPPGK	Phosphorylation@S:10,Phosphorylation@S:15	AT1G66750.1	CDK-activating kinase 4	32.5	693.297	3	2076.87	0.001	26.965	K	M	+		@S:10,@S:15		AT1G66750.1;S328,AT1G66750.1;S333	3.9
182	ASEQNQHGNSPAVLSPPGK	Phosphorylation@S:2,Phosphorylation@S:15	AT1G66750.1	CDK-activating kinase 4	39.8	693.296	3	2076.87	-0.0003	26.82	K	M	+		@S:2,@S:15		AT1G66750.1;S320,AT1G66750.1;S333	8.9
183	ASEREWSGSSDRR	Phosphorylation@S:7,Phosphorylation@S:10	AT5G55670.1,AT5G55670.2	RNA-binding (RRM/RBD/RNP motifs) family protein	31.3	561.548	3	1681.62	-0.0014	21.099	R	N	+		@S:7,@S:10		AT5G55670.1;S573,AT5G55670.1;S576,AT5G55670.2;S448,AT5G55670.2;S451	12.4
184	ASFIASPR	Phosphorylation@S:6	AT3G02830.1	zinc finger protein 1	47.7	464.718	2	927.421	-0.0003	31.492	R	W	+		@S:6		AT3G02830.1;S184	37.9
185	ASGDGLLSPQNGK	Phosphorylation@S:8	AT1G76660.1	FUNCTIONS IN: molecular_function unknown; INVOLVED IN: biological_process unknown; LOCATED IN: plasma membrane; EXPRESSED IN: 22 plant structures; EXPRESSED DURING: 13 growth stages; BEST Arabidopsis thaliana protein match is: hydroxyproline-rich gl	24.4	662.3	2	1322.59	-0.0015	29.616	R	C	+		@S:8		AT1G76660.1;S207	16
186	ASGIEPTESSPK	Phosphorylation@S:10	AT1G30470.1,AT1G30470.3,AT1G30470.2	SIT4 phosphatase-associated family protein	27.4	641.782	2	1281.55	-0.0001	22.506	K	A	+		@S:10		AT1G30470.1;S751,AT1G30470.3;S704,AT1G30470.2;S745	0
187	ASGSMSPGVQVLR	Oxydation@M:5,Phosphorylation@S:6	AT2G45200.1,AT2G45200.2	golgi snare 12	33	692.817	2	1383.62	-0.0014	31.485	K	E	+		@S:6		AT2G45200.1;S146,AT2G45200.2;S164	8.9
188	ASGSPPVPVMHSPPRPVTVK	Oxydation@M:10,Phosphorylation@S:4,Phosphorylation@S:12	AT1G77180.2,AT1G77180.3,AT1G77180.1	chromatin protein family	34.6	739.349	3	2215.03	-0.0004	32.068	R	D	+		@S:4,@S:12		AT1G77180.2;S235,AT1G77180.2;S243,AT1G77180.3;S235,AT1G77180.3;S243,AT1G77180.1;S235,AT1G77180.1;S243	5.7
189	ASGSPPVPVMHSPPRPVTVK	Phosphorylation@S:2,Phosphorylation@T:18	AT1G77180.2,AT1G77180.3,AT1G77180.1	chromatin protein family	29.1	550.765	4	2199.03	-0.0013	38.635	R	D	+		@S:2,@T:18		AT1G77180.2;S233,AT1G77180.2;T249,AT1G77180.3;S233,AT1G77180.3;T249,AT1G77180.1;S233,AT1G77180.1;T249	0.7
190	ASGSPPVPVMHSPPRPVTVK	Phosphorylation@S:4,Phosphorylation@S:12	AT1G77180.2,AT1G77180.3,AT1G77180.1	chromatin protein family	46.9	734.017	3	2199.03	-0.0016	38.768	R	D	+		@S:4,@S:12		AT1G77180.2;S235,AT1G77180.2;S243,AT1G77180.3;S235,AT1G77180.3;S243,AT1G77180.1;S235,AT1G77180.1;S243	15.4
191	ASGSPPVPVMHSPPRPVTVK	Phosphorylation@S:4,Phosphorylation@T:18	AT1G77180.2,AT1G77180.3,AT1G77180.1	chromatin protein family	29.7	550.764	4	2199.03	-0.004	38.824	R	D	+		@S:4,@T:18		AT1G77180.2;S235,AT1G77180.2;T249,AT1G77180.3;S235,AT1G77180.3;T249,AT1G77180.1;S235,AT1G77180.1;T249	1.6
192	ASHGSDDNSSEPMIIDTK	Oxydation@M:13,Phosphorylation@S:2	AT5G23880.1	cleavage and polyadenylation specificity factor 100	24.7	667.269	3	1998.79	-0.0017	28.038	K	T	+		@S:2		AT5G23880.1;S419	0.3
193	ASHGSDDNSSEPMIIDTK	Oxydation@M:13,Phosphorylation@S:5	AT5G23880.1	cleavage and polyadenylation specificity factor 100	34.7	667.27	3	1998.79	0.0003	28.353	K	T	+	ambiguous		@S:2orS:5	AT5G23880.1;S419orS422	2.3
194	ASHGSDDNSSEPMIIDTK	Oxydation@M:13,Phosphorylation@S:9	AT5G23880.1	cleavage and polyadenylation specificity factor 100	30.9	667.27	3	1998.79	-0.0007	28.512	K	T	+		@S:9		AT5G23880.1;S426	9.5
195	ASHGSDDNSSEPMIIDTK	Phosphorylation@S:2	AT5G23880.1	cleavage and polyadenylation specificity factor 100	24.8	661.937	3	1982.79	-0.003	32.192	K	T	+		@S:2		AT5G23880.1;S419	7.9
196	ASQNNSYDNKSPLHK	Phosphorylation@S:11	AT3G25070.1	RPM1 interacting protein 4	32.9	594.931	3	1781.77	-0.0015	20.52	R	N	+		@S:11		AT3G25070.1;S116	15.2
197	ASSEETSSIDTNELITDLK	Phosphorylation@S:2	AT4G01150.1,AT4G01150.2	unknown protein; FUNCTIONS IN: molecular_function unknown; INVOLVED IN: biological_process unknown; LOCATED IN: thylakoid, chloroplast thylakoid membrane, chloroplast, plastoglobule, chloroplast envelope; EXPRESSED IN: 23 plant structures; EXPRESSED	64.2	711.654	3	2131.94	-0.0007	55.195	R	E		ambiguous		@S:2orS:3	AT4G01150.1;S64orS65,AT4G01150.2;S64orS65	0
198	ASSEETSSIDTNELITDLK	Phosphorylation@S:3	AT4G01150.1,AT4G01150.2	unknown protein; FUNCTIONS IN: molecular_function unknown; INVOLVED IN: biological_process unknown; LOCATED IN: thylakoid, chloroplast thylakoid membrane, chloroplast, plastoglobule, chloroplast envelope; EXPRESSED IN: 23 plant structures; EXPRESSED	94.9	1066.98	2	2131.94	-0.002	55.259	R	E	+		@S:3		AT4G01150.1;S65,AT4G01150.2;S65	0
199	ASSEETSSIDTNELITDLK	Phosphorylation@S:8	AT4G01150.1,AT4G01150.2	unknown protein; FUNCTIONS IN: molecular_function unknown; INVOLVED IN: biological_process unknown; LOCATED IN: thylakoid, chloroplast thylakoid membrane, chloroplast, plastoglobule, chloroplast envelope; EXPRESSED IN: 23 plant structures; EXPRESSED	55	711.654	3	2131.94	-0.0001	55.113	R	E	+		@S:8		AT4G01150.1;S70,AT4G01150.2;S70	0
200	ASSEETSSIDTNELITDLK	Phosphorylation@T:6	AT4G01150.1,AT4G01150.2	unknown protein; FUNCTIONS IN: molecular_function unknown; INVOLVED IN: biological_process unknown; LOCATED IN: thylakoid, chloroplast thylakoid membrane, chloroplast, plastoglobule, chloroplast envelope; EXPRESSED IN: 23 plant structures; EXPRESSED	83.3	1066.98	2	2131.94	-0.0024	54.863	R	E	+		@T:6		AT4G01150.1;T68,AT4G01150.2;T68	1.8
201	ASSEETSSIDTNELITDLKEK	Phosphorylation@S:2	AT4G01150.1,AT4G01150.2	unknown protein; FUNCTIONS IN: molecular_function unknown; INVOLVED IN: biological_process unknown; LOCATED IN: thylakoid, chloroplast thylakoid membrane, chloroplast, plastoglobule, chloroplast envelope; EXPRESSED IN: 23 plant structures; EXPRESSED	79	1195.54	2	2389.08	-0.0032	52.058	R	W	+		@S:2		AT4G01150.1;S64,AT4G01150.2;S64	1.5
202	ASSEETSSIDTNELITDLKEK	Phosphorylation@T:6	AT4G01150.1,AT4G01150.2	unknown protein; FUNCTIONS IN: molecular_function unknown; INVOLVED IN: biological_process unknown; LOCATED IN: thylakoid, chloroplast thylakoid membrane, chloroplast, plastoglobule, chloroplast envelope; EXPRESSED IN: 23 plant structures; EXPRESSED	55.1	1195.54	2	2389.07	-0.0058	52.308	R	W	+		@T:6		AT4G01150.1;T68,AT4G01150.2;T68	0
203	ASSFIR	Phosphorylation@S:3	AT3G11820.2,AT3G51110.1,AT3G11820.1	syntaxin of plants 121	33.9	380.673	2	759.332	0.0004	26.208	R	G	+		@S:3		AT3G11820.2;S233,AT3G51110.1;S208,AT3G11820.1;S264	0
204	ASSFVYSPGR	Phosphorylation@S:2,Phosphorylation@S:7	AT1G08680.2,AT1G08680.1,AT1G08680.4	ARF GAP-like zinc finger-containing protein ZIGA4	25.3	615.733	2	1229.45	-0.0002	33.967	K	F	+		@S:2,@S:7		AT1G08680.2;S191,AT1G08680.2;S196,AT1G08680.1;S191,AT1G08680.1;S196,AT1G08680.4;S191,AT1G08680.4;S196	1.4
205	ASSFVYSPGR	Phosphorylation@S:3	AT1G08680.2,AT1G08680.1,AT1G08680.4	ARF GAP-like zinc finger-containing protein ZIGA4	39.7	575.75	2	1149.48	-0.0008	32.866	K	F	+		@S:3		AT1G08680.2;S192,AT1G08680.1;S192,AT1G08680.4;S192	3.4
206	ASSFVYSPGR	Phosphorylation@S:3,Phosphorylation@S:7	AT1G08680.2,AT1G08680.1,AT1G08680.4	ARF GAP-like zinc finger-containing protein ZIGA4	29.3	615.733	2	1229.45	-0.0005	34.545	K	F	+		@S:3,@S:7		AT1G08680.2;S192,AT1G08680.2;S196,AT1G08680.1;S192,AT1G08680.1;S196,AT1G08680.4;S192,AT1G08680.4;S196	5.7
207	ASSFVYSPGR	Phosphorylation@S:3,Phosphorylation@Y:6	AT1G08680.2,AT1G08680.1,AT1G08680.4	ARF GAP-like zinc finger-containing protein ZIGA4	31.4	615.733	2	1229.45	-0.0006	34.394	K	F	+		@S:3,@Y:6		AT1G08680.2;S192,AT1G08680.2;Y195,AT1G08680.1;S192,AT1G08680.1;Y195,AT1G08680.4;S192,AT1G08680.4;Y195	6.9
208	ASSFVYSPGR	Phosphorylation@S:7	AT1G08680.2,AT1G08680.1,AT1G08680.4	ARF GAP-like zinc finger-containing protein ZIGA4	37.8	575.75	2	1149.48	-0.0009	33.962	K	F	+		@S:7		AT1G08680.2;S196,AT1G08680.1;S196,AT1G08680.4;S196	14.1
209	ASSGLSYPER	Phosphorylation@S:2	AT5G27630.1	acyl-CoA binding protein 5	28.9	573.745	2	1145.48	-0.0001	27.448	R	F		ambiguous		@S:2orS:3	AT5G27630.1;S8orS9	2.5
210	ASSGLSYPER	Phosphorylation@S:3	AT5G27630.1	acyl-CoA binding protein 5	31.8	573.745	2	1145.48	0.0002	27.67	R	F			@S:3		AT5G27630.1;S9	7.8
211	ASSGSADRDVILADLEK	Phosphorylation@S:3	AT2G45820.1	Remorin family protein	42.1	609.622	3	1825.85	-0.0007	47.498	K	E			@S:3		AT2G45820.1;S64	7.2
212	ASSGVVVVGESSVTK	Phosphorylation@S:12	AT1G54610.1,AT1G54610.2,AT1G54610.3	Protein kinase superfamily protein	83.1	743.364	2	1484.71	0.0003	31.729	K	S	+		@S:12		AT1G54610.1;S36,AT1G54610.2;S36,AT1G54610.3;S36	15.5
213	ASSPEMIR	Oxydation@M:6,Phosphorylation@S:3	AT3G08680.1,AT3G08680.2	Leucine-rich repeat protein kinase family protein	40.8	493.704	2	985.394	-0.0001	20.935	R	S	+		@S:3		AT3G08680.1;S629,AT3G08680.2;S629	11
214	ASSPEMIR	Phosphorylation@S:3	AT3G08680.1,AT3G08680.2	Leucine-rich repeat protein kinase family protein	28.5	485.707	2	969.399	-0.0004	25.129	R	S			@S:3		AT3G08680.1;S629,AT3G08680.2;S629	4.3
215	ASSSVSTLYK	Phosphorylation@S:3	AT4G03550.1	glucan synthase-like 5	36.6	561.757	2	1121.5	-0.001	29.348	R	G	+		@S:3		AT4G03550.1;S1053	11
216	ASTDQSGQVGGEEVDSK	Phosphorylation@T:3	AT4G11960.1	PGR5-like B	59.6	887.362	2	1772.71	-0.0001	22.505	K	I	+		@T:3		AT4G11960.1;T52	0
217	ASTEKEGDSMQVDSPAAVEK	Oxydation@M:10,Phosphorylation@S:14	AT2G32730.1	26S proteasome regulatory complex, non-ATPase subcomplex, Rpn2/Psmd1 subunit	59.7	725.643	3	2173.91	-0.0014	22.698	K	K	+		@S:14		AT2G32730.1;S896	39.1
218	ASTEKEGDSMQVDSPAAVEK	Phosphorylation@S:14	AT2G32730.1	26S proteasome regulatory complex, non-ATPase subcomplex, Rpn2/Psmd1 subunit	37.2	720.312	3	2157.91	0.0004	27.413	K	K	+		@S:14		AT2G32730.1;S896	23.3
219	ASTIGGITPESR	Phosphorylation@T:8	AT1G32750.1	HAC13 protein (HAC13)	28.3	634.798	2	1267.58	0.0012	30.001	K	E	+		@T:8		AT1G32750.1;T319	11.7
220	ASVNSPTASQMDELDDFSIGR	Oxydation@M:11,Phosphorylation@S:2	AT4G12780.2,AT4G12770.1,AT4G12770.2,AT4G12780.1	Chaperone DnaJ-domain superfamily protein	56.9	1168.49	2	2334.96	-0.0044	50.385	R	N	+	ambiguous		@S:2orS:5	AT4G12780.2;S384orS387,AT4G12770.1;S409orS412,AT4G12770.2;S409orS412,AT4G12780.1;S411orS414	0.5
221	ASVNSPTASQMDELDDFSIGR	Oxydation@M:11,Phosphorylation@T:7	AT4G12780.2,AT4G12770.1,AT4G12770.2,AT4G12780.1	Chaperone DnaJ-domain superfamily protein	34	1168.49	2	2334.97	-0.001	50.702	R	N	+		@T:7		AT4G12780.2;T389,AT4G12770.1;T414,AT4G12770.2;T414,AT4G12780.1;T416	4.1
222	ATDILQGSPVESGPTTPLPDKK	Phosphorylation@S:8	AT1G20670.1	DNA-binding bromodomain-containing protein	77.4	777.721	3	2330.14	-0.0007	40.34	K	L			@S:8		AT1G20670.1;S164	24.1
223	ATDILQGSPVESGPTTPLPDKK	Phosphorylation@S:8,Phosphorylation@S:12	AT1G20670.1	DNA-binding bromodomain-containing protein	52	804.377	3	2410.11	0.0013	42.308	K	L	+		@S:8,@S:12		AT1G20670.1;S164,AT1G20670.1;S168	12.5
224	ATNPDSNGSSHGTGLDMVTPVSGR	Oxydation@M:17,Phosphorylation@S:10	AT1G67230.1	little nuclei1	50.3	818.352	3	2452.03	0.0012	31.143	K	V	+		@S:10		AT1G67230.1;S26	7.3
225	ATNPDSNGSSHGTGLDMVTPVSGR	Oxydation@M:17,Phosphorylation@S:6,Phosphorylation@S:9	AT1G67230.1	little nuclei1	25.8	845.006	3	2532	-0.0015	34.185	K	V	+		@S:6,@S:9		AT1G67230.1;S22,AT1G67230.1;S25	1.9
226	ATNPDSNGSSHGTGLDMVTPVSGR	Oxydation@M:17,Phosphorylation@S:9	AT1G67230.1	little nuclei1	66.9	818.35	3	2452.03	-0.0036	31.028	K	V	+		@S:9		AT1G67230.1;S25	9.4
227	ATNPDSNGSSHGTGLDMVTPVSGR	Phosphorylation@S:10	AT1G67230.1	little nuclei1	49.9	813.02	3	2436.04	0.0006	37.689	K	V	+		@S:10		AT1G67230.1;S26	0.6
228	ATNPDSNGSSHGTGLDMVTPVSGR	Phosphorylation@S:10,Phosphorylation@T:13	AT1G67230.1	little nuclei1	26.8	839.676	3	2516	0.0009	41.768	K	V	+		@S:10,@T:13		AT1G67230.1;S26,AT1G67230.1;T29	4.6
229	ATNPDSNGSSHGTGLDMVTPVSGR	Phosphorylation@S:6	AT1G67230.1	little nuclei1	64.8	813.02	3	2436.04	0.0007	37.914	K	V	+		@S:6		AT1G67230.1;S22	0.3
230	ATNPDSNGSSHGTGLDMVTPVSGR	Phosphorylation@S:6,Phosphorylation@S:9	AT1G67230.1	little nuclei1	32.7	839.676	3	2516	0.001	41.79	K	V	+		@S:6,@S:9		AT1G67230.1;S22,AT1G67230.1;S25	4.7
231	ATNPDSNGSSHGTGLDMVTPVSGR	Phosphorylation@S:9,Phosphorylation@S:10	AT1G67230.1	little nuclei1	23.3	839.675	3	2516	0.0004	41.553	K	V	+		@S:9,@S:10		AT1G67230.1;S25,AT1G67230.1;S26	0.8
232	ATQTVEDSSR	Phosphorylation@T:2,Phosphorylation@T:4	ATCG00710.1	photosystem II reaction center protein H	44.2	627.226	2	1252.44	-0.0007	18.422	M	S	+		@T:2,@T:4		ATCG00710.1;T3,ATCG00710.1;T5	44.2
233	ATSGPAYPER	Phosphorylation@S:3	AT3G05420.1,AT3G05420.2	acyl-CoA binding protein 4	46.7	564.74	2	1127.46	-0.0003	23.35	R	F	+		@S:3		AT3G05420.1;S8,AT3G05420.2;S8	11.4
234	ATSPPATSHILSR	Phosphorylation@S:3	AT3G06290.1	SAC3/GANP/Nin1/mts3/eIF-3 p25 family	25.7	473.232	3	1416.68	-0.0009	29.537	R	M			@S:3		AT3G06290.1;S195	6.8
235	ATSPQPDGPSSTGGSLK	Phosphorylation@S:10	AT1G59610.1	dynamin-like 3	60.6	833.869	2	1665.72	-0.0013	23.705	R	S			@S:10		AT1G59610.1;S540	0.8
236	ATSPQPDGPSSTGGSLK	Phosphorylation@S:3	AT1G59610.1	dynamin-like 3	69.2	833.867	2	1665.72	-0.0047	23.541	R	S	+		@S:3		AT1G59610.1;S533	4.7
237	ATSPQPDGPSSTGGSLK	Phosphorylation@T:2	AT1G59610.1	dynamin-like 3	42.6	833.869	2	1665.72	-0.0006	23.289	R	S	+	ambiguous		@T:2orS:3	AT1G59610.1;T532orS533	0.2
238	ATSPQPDGPSSTGGSLK	Phosphorylation@T:2,Phosphorylation@S:15	AT1G59610.1	dynamin-like 3	34	873.85	2	1745.69	-0.0048	24.573	R	S	+	ambiguous	@S:15	@T:2orS:3	AT1G59610.1;S545,AT1G59610.1;T532orS533	0.3
239	ATSPQPDGPTAGGSLK	Phosphorylation@S:3	AT1G10290.1	dynamin-like protein 6	71.7	782.355	2	1562.7	-0.0021	24.751	R	S	+		@S:3		AT1G10290.1;S533	14.5
240	ATSPQPDGPTAGGSLK	Phosphorylation@T:2	AT1G10290.1	dynamin-like protein 6	35.3	782.356	2	1562.7	-0.0001	25.081	R	S	+		@T:2		AT1G10290.1;T532	2.7
241	ATSSADFTENR	Phosphorylation@S:4	AT5G43320.1,AT1G04440.1	casein kinase like 13	45.3	639.753	2	1277.49	-0.0006	24.132	R	L	+		@S:4		AT5G43320.1;S413,AT1G04440.1;S406	9.6
242	ATTEQSGPVGGDNVDSNVLPYCSINK	Carbamidation@C:22,Phosphorylation@T:3	AT4G22890.3,AT4G22890.1,AT4G22890.2	PGR5-LIKE A	60.7	934.747	3	2801.22	-0.0014	46.923	K	A		ambiguous		@T:2orT:3	AT4G22890.3;T62orT63,AT4G22890.1;T62orT63,AT4G22890.2;T62orT63	1.2
243	ATTEVGEAPATTTEAETTELPEIVK	Phosphorylation@T:2	AT2G46820.2,AT2G46820.1	photosystem I P subunit	48.2	890.087	3	2667.24	-0.0021	50.924	R	T			@T:2		AT2G46820.2;T65,AT2G46820.1;T65	5.6
244	ATTEVGEAPATTTEAETTELPEIVK	Phosphorylation@T:2,Phosphorylation@T:3	AT2G46820.2,AT2G46820.1	photosystem I P subunit	66.6	1374.61	2	2747.21	-0.0013	54.774	R	T	+		@T:2,@T:3		AT2G46820.2;T65,AT2G46820.2;T66,AT2G46820.1;T65,AT2G46820.1;T66	30.1
245	ATTEVGEAPATTTEAETTELPEIVK	Phosphorylation@T:3	AT2G46820.2,AT2G46820.1	photosystem I P subunit	93.4	1334.63	2	2667.24	-0.004	51.051	R	T	+		@T:3		AT2G46820.2;T66,AT2G46820.1;T66	0
246	ATTPVGRSPVTSPVR	Phosphorylation@T:2,Phosphorylation@S:8,Phosphorylation@S:12	AT1G67590.1,AT1G67590.2	Remorin family protein	30.8	882.878	2	1763.74	-0.0004	26.687	R	A	+		@T:2,@S:8,@S:12		AT1G67590.1;T174,AT1G67590.1;S180,AT1G67590.1;S184,AT1G67590.2;T174,AT1G67590.2;S180,AT1G67590.2;S184	2
247	ATTPVGRSPVTSPVR	Phosphorylation@T:2,Phosphorylation@T:11,Phosphorylation@S:12	AT1G67590.1,AT1G67590.2	Remorin family protein	22.5	882.877	2	1763.74	-0.0019	26.697	R	A	+		@T:2,@T:11,@S:12		AT1G67590.1;T174,AT1G67590.1;T183,AT1G67590.1;S184,AT1G67590.2;T174,AT1G67590.2;T183,AT1G67590.2;S184	0.9
248	ATTPVGRSPVTSPVR	Phosphorylation@T:3,Phosphorylation@S:8,Phosphorylation@S:12	AT1G67590.1,AT1G67590.2	Remorin family protein	39.3	588.921	3	1763.74	-0.0009	26.608	R	A	+		@T:3,@S:8,@S:12		AT1G67590.1;T175,AT1G67590.1;S180,AT1G67590.1;S184,AT1G67590.2;T175,AT1G67590.2;S180,AT1G67590.2;S184	0
249	ATTSTTSMLSDDSTPK	Oxydation@M:8,Phosphorylation@T:14	AT3G05030.2,AT3G05030.1	sodium hydrogen exchanger 2	41.9	869.857	2	1737.7	-0.003	23.254	K	S			@T:14		AT3G05030.2;T338,AT3G05030.1;T463	17.7
250	ATTSTTSMLSDDSTPK	Phosphorylation@T:14	AT3G05030.2,AT3G05030.1	sodium hydrogen exchanger 2	72.4	861.859	2	1721.7	-0.003	30.453	K	S	+		@T:14		AT3G05030.2;T338,AT3G05030.1;T463	22
251	ATVVRSFETIPESR	Phosphorylation@S:6,Phosphorylation@T:9	AT3G14205.1	Phosphoinositide phosphatase family protein	26.3	584.597	3	1750.77	-0.0008	38.856	R	K	+		@S:6,@T:9		AT3G14205.1;S754,AT3G14205.1;T757	11.7
252	AVDAGMLDYDSDDNPIVVDK	Oxydation@M:6,Phosphorylation@S:11	AT2G47330.1	P-loop containing nucleoside triphosphate hydrolases superfamily protein	56.9	1124.47	2	2246.93	-0.002	47.147	K	R	+		@S:11		AT2G47330.1;S160	19.9
253	AVDAGMLDYDSDDNPIVVDK	Phosphorylation@S:11	AT2G47330.1	P-loop containing nucleoside triphosphate hydrolases superfamily protein	64.8	1116.47	2	2230.93	-0.0016	53.503	K	R	+		@S:11		AT2G47330.1;S160	13.7
254	AVDAGMLDYDSDDNPIVVDKR	Oxydation@M:6,Phosphorylation@S:11	AT2G47330.1	P-loop containing nucleoside triphosphate hydrolases superfamily protein	85.3	802.017	3	2403.03	-0.0021	43.593	K	K	+		@S:11		AT2G47330.1;S160	38.8
255	AVDAGMLDYDSDDNPIVVDKR	Phosphorylation@S:11	AT2G47330.1	P-loop containing nucleoside triphosphate hydrolases superfamily protein	71.9	796.686	3	2387.04	0.002	49.135	K	K	+		@S:11		AT2G47330.1;S160	36.7
256	AVDAGMLDYDSDDNPIVVDKR	Phosphorylation@Y:9	AT2G47330.1	P-loop containing nucleoside triphosphate hydrolases superfamily protein	48.8	796.686	3	2387.04	0.0008	49.152	K	K			@Y:9		AT2G47330.1;Y158	3.9
257	AVDSLPLPRPSSSEVR	Phosphorylation@S:12	AT3G07660.1	Kinase-related protein of unknown function (DUF1296)	27.5	597.3	3	1788.88	-0.0001	41.046	K	F	+		@S:12		AT3G07660.1;S226	0.2
258	AVEANNKPEGQCPGSPK	Carbamidation@C:12,Phosphorylation@S:15	AT3G12280.2,AT3G12280.1	retinoblastoma-related 1	56.9	621.608	3	1861.8	-0.0017	19.6	R	V	+		@S:15		AT3G12280.2;S885,AT3G12280.1;S885	48.8
259	AVFVDLEPTVIDEVR	Phosphorylation@T:9	AT1G50010.1,AT1G04820.1,AT5G19780.1,AT4G14960.2,AT5G19770.1,AT4G14960.1	tubulin alpha-4 chain	32.4	891.439	2	1780.86	-0.0007	62.268	R	T	+		@T:9		AT1G50010.1;T73,AT1G04820.1;T73,AT5G19780.1;T73,AT4G14960.2;T73,AT5G19770.1;T73,AT4G14960.1;T73	28.9
260	AVGSHCSLSEMDDLDLTR	Carbamidation@C:6,Oxydation@M:11,Phosphorylation@S:4	AT1G35580.2,AT1G35580.1,AT1G35580.3	cytosolic invertase 1	42.4	701.291	3	2100.85	0.0017	39.198	R	A	+		@S:4		AT1G35580.2;S11,AT1G35580.1;S11,AT1G35580.3;S11	0.1
261	AVGSHCSLSEMDDLDLTR	Carbamidation@C:6,Oxydation@M:11,Phosphorylation@S:4,Phosphorylation@S:7	AT1G35580.2,AT1G35580.1,AT1G35580.3	cytosolic invertase 1	61.3	1091.41	2	2180.81	-0.003	42.106	R	A	+		@S:4,@S:7		AT1G35580.2;S11,AT1G35580.2;S14,AT1G35580.1;S11,AT1G35580.1;S14,AT1G35580.3;S11,AT1G35580.3;S14	23.1
262	AVGSHCSLSEMDDLDLTR	Carbamidation@C:6,Phosphorylation@S:4	AT1G35580.2,AT1G35580.1,AT1G35580.3	cytosolic invertase 1	73.5	1043.43	2	2084.85	-0.0057	47.228	R	A	+		@S:4		AT1G35580.2;S11,AT1G35580.1;S11,AT1G35580.3;S11	15
263	AVGSHCSLSEMDDLDLTR	Carbamidation@C:6,Phosphorylation@S:4,Phosphorylation@S:7	AT1G35580.2,AT1G35580.1,AT1G35580.3	cytosolic invertase 1	75.9	1083.42	2	2164.82	-0.0018	51.116	R	A	+		@S:4,@S:7		AT1G35580.2;S11,AT1G35580.2;S14,AT1G35580.1;S11,AT1G35580.1;S14,AT1G35580.3;S11,AT1G35580.3;S14	12
264	AVGSHCSLSEMDDLDLTR	Carbamidation@C:6,Phosphorylation@S:7	AT1G35580.2,AT1G35580.1,AT1G35580.3	cytosolic invertase 1	78.1	695.959	3	2084.86	0.001	47.25	R	A			@S:7		AT1G35580.2;S14,AT1G35580.1;S14,AT1G35580.3;S14	0
265	AVGSHCSLSEMDDLDLTR	Carbamidation@C:6,Phosphorylation@S:7,Phosphorylation@S:9	AT1G35580.2,AT1G35580.1,AT1G35580.3	cytosolic invertase 1	41.4	722.614	3	2164.82	0.0007	50.65	R	A	+		@S:7,@S:9		AT1G35580.2;S14,AT1G35580.2;S16,AT1G35580.1;S14,AT1G35580.1;S16,AT1G35580.3;S14,AT1G35580.3;S16	1.9
266	AVITTSSQEDDTDVLDDVK	Phosphorylation@S:6,Phosphorylation@S:7	AT3G12810.1	SNF2 domain-containing protein / helicase domain-containing protein	68.5	1105.95	2	2209.89	-0.0012	50.56	R	Q	+		@S:6,@S:7		AT3G12810.1;S1357,AT3G12810.1;S1358	0
267	AVITTSSQEDDTDVLDDVK	Phosphorylation@T:5,Phosphorylation@S:6	AT3G12810.1	SNF2 domain-containing protein / helicase domain-containing protein	69.7	1105.95	2	2209.89	-0.0009	50.456	R	Q	+		@T:5,@S:6		AT3G12810.1;T1356,AT3G12810.1;S1357	2.3
268	AVSATKVITEGEDQA	Phosphorylation@S:3	AT1G59359.1,AT1G58684.1,AT1G58380.1,AT1G58983.1	Ribosomal protein S5 family protein	64.5	799.869	2	1597.72	-0.0008	39.892	K	-	+		@S:3		AT1G59359.1;S272,AT1G58684.1;S272,AT1G58380.1;S272,AT1G58983.1;S272	11.8
269	AVSATKVITEGEDQA	Phosphorylation@T:5	AT1G59359.1,AT1G58684.1,AT1G58380.1,AT1G58983.1	Ribosomal protein S5 family protein	61.7	799.867	2	1597.72	-0.0042	39.571	K	-	+	ambiguous		@S:3orT:5	AT1G59359.1;S272orT274,AT1G58684.1;S272orT274,AT1G58380.1;S272orT274,AT1G58983.1;S272orT274	0
270	AVSIAEKLEQENLR	Phosphorylation@S:3	AT4G18820.1	AAA-type ATPase family protein	56.7	560.617	3	1678.83	-0.0006	45.258	K	L	+		@S:3		AT4G18820.1;S1033	48.6
271	AVSQSAPLFPENR	Phosphorylation@S:3	AT2G33490.1	hydroxyproline-rich glycoprotein family protein	47.4	748.351	2	1494.69	-0.0004	39.182	R	T	+		@S:3		AT2G33490.1;S329	2.7
272	AVSQSAPLFPENR	Phosphorylation@S:5	AT2G33490.1	hydroxyproline-rich glycoprotein family protein	35.7	748.352	2	1494.69	0.002	39.04	R	T	+		@S:5		AT2G33490.1;S331	6.9
273	AVSSPPQVTVGSGR	Phosphorylation@S:12	AT1G53470.1	mechanosensitive channel of small conductance-like 4	41	711.343	2	1420.67	0.0006	29.055	K	L	+		@S:12		AT1G53470.1;S471	19.1
274	AVVAAKSSPPEK	Phosphorylation@S:7	AT4G26630.1,AT4G26630.2	DEK domain-containing chromatin associated protein	31.2	421.883	3	1262.63	0.0007	20.163	K	I			@S:7		AT4G26630.1;S612,AT4G26630.2;S612	0.7
275	AVVAAKSSPPEK	Phosphorylation@S:8	AT4G26630.1,AT4G26630.2	DEK domain-containing chromatin associated protein	35.3	632.32	2	1262.62	-0.0023	20.215	K	I	+		@S:8		AT4G26630.1;S613,AT4G26630.2;S613	1.3
276	AVVAAKSSPPEKITQK	Phosphorylation@S:8	AT4G26630.1,AT4G26630.2	DEK domain-containing chromatin associated protein	32.4	578.644	3	1732.91	-0.0011	23.136	K	R	+		@S:8		AT4G26630.1;S613,AT4G26630.2;S613	8.5
277	AVVASITKESPR	Phosphorylation@S:10	AT4G35780.1	ACT-like protein tyrosine kinase family protein	56.9	669.345	2	1336.67	-0.0005	25.793	R	Q	+		@S:10		AT4G35780.1;S24	15.9
278	AVVDSDLSDEEVGTVK	Phosphorylation@S:5,Phosphorylation@S:8	AT1G15280.1,AT1G15280.2	CASC3/Barentsz eIF4AIII binding	58.9	911.874	2	1821.73	0.0002	40.648	R	Y	+		@S:5,@S:8		AT1G15280.1;S49,AT1G15280.1;S52,AT1G15280.2;S49,AT1G15280.2;S52	42.7
279	AYEKTDQAILSNSSDLGR	Phosphorylation@S:14	AT1G22280.2,AT1G22280.3,AT1G22280.1	phytochrome-associated protein phosphatase type 2C	33.3	683.316	3	2046.92	-0.001	34.82	K	G	+		@S:14		AT1G22280.2;S119,AT1G22280.3;S125,AT1G22280.1;S119	4.3
280	AYFDSADWALGK	Phosphorylation@S:5	AT5G64130.3,AT5G64130.1	cAMP-regulated phosphoprotein 19-related protein	72.9	712.3	2	1422.59	0.0003	54.974	R	Q	+		@S:5		AT5G64130.3;S82,AT5G64130.1;S57	48.5
281	CAVCQIDESPSEDLSSNGGSIISSASK	Carbamidation@C:1,Carbamidation@C:4,Phosphorylation@S:26	AT1G09160.1,AT1G09160.2	Protein phosphatase 2C family protein	27	960.073	3	2877.2	-0.0061	45.977	K	R	+	ambiguous		@S:23orS:24orS:26	AT1G09160.1;S394orS395orS397,AT1G09160.2;S394orS395orS397	0.4
282	CDPLSKSSEYFR	Carbamidation@C:1,Phosphorylation@S:7	AT5G08660.1	Protein of unknown function (DUF668)	24.1	523.553	3	1567.64	-0.001	36.745	K	G	+		@S:7		AT5G08660.1;S591	4
283	CDPLSKSSEYFR	Carbamidation@C:1,Phosphorylation@Y:10	AT5G08660.1	Protein of unknown function (DUF668)	21.8	523.553	3	1567.64	0.0007	36.833	K	G	+		@Y:10		AT5G08660.1;Y594	3
284	CINSDFDTVTATLKGSQR	Carbamidation@C:1,Phosphorylation@S:16	AT1G51500.1,AT3G21090.1	ABC-2 type transporter family protein	26.9	698.316	3	2091.93	-0.0027	47.092	R	I	+		@S:16		AT1G51500.1;S295,AT3G21090.1;S295	5.3
285	CINSDFDTVTATLKGSQR	Carbamidation@C:1,Phosphorylation@T:12	AT1G51500.1,AT3G21090.1	ABC-2 type transporter family protein	33.1	698.317	3	2091.93	0.0006	47.357	R	I	+		@T:12		AT1G51500.1;T291,AT3G21090.1;T291	4.9
286	CKLDTTEESPDERENTAVVSNVVK	Carbamidation@C:1,Phosphorylation@S:9	AT1G13030.1	sphere organelles protein-related	48.4	934.095	3	2799.26	-0.0002	35.448	K	K	+		@S:9		AT1G13030.1;S187	15
287	CKSFDELLELSQK	Carbamidation@C:1,Phosphorylation@S:3	AT4G32180.1,AT4G32180.3,AT4G32180.2	pantothenate kinase 2	51.2	559.592	3	1675.75	0.0017	51.686	K	G			@S:3		AT4G32180.1;S286,AT4G32180.3;S286,AT4G32180.2;S286	33.7
288	CNSAVWK	Carbamidation@C:1,Phosphorylation@S:3	AT1G25450.1,AT1G01120.1,AT5G43760.1,AT1G68530.1	3-ketoacyl-CoA synthase 6	23.2	472.688	2	943.362	-0.0007	27.545	K	C	+		@S:3		AT1G25450.1;S458,AT1G01120.1;S496,AT5G43760.1;S490,AT1G68530.1;S463	15.1
289	DAALGSQLSRPASCNTFR	Carbamidation@C:14,Phosphorylation@S:13	AT3G10360.1	pumilio 4	53.9	677.642	3	2029.9	0.0006	38.365	R	D			@S:13		AT3G10360.1;S249	10.2
290	DAALGSQLSRPASCNTFR	Carbamidation@C:14,Phosphorylation@S:9,Phosphorylation@S:13	AT3G10360.1	pumilio 4	49	704.297	3	2109.87	-0.0016	39.325	R	D	+		@S:9,@S:13		AT3G10360.1;S245,AT3G10360.1;S249	19.1
291	DAALGSQLSRPASCNTFR	Carbamidation@C:14,Phosphorylation@S:9,Phosphorylation@T:16	AT3G10360.1	pumilio 4	44	704.298	3	2109.87	0.0019	39.281	R	D	+		@S:9,@T:16		AT3G10360.1;S245,AT3G10360.1;T252	7.4
292	DAALGSQLSRPASCNTFR	Carbamidation@C:14,Phosphorylation@T:16	AT3G10360.1	pumilio 4	49.2	677.642	3	2029.91	0.0013	38.571	R	D			@T:16		AT3G10360.1;T252	0
293	DALEEASENGSLFK	Phosphorylation@S:7	AT2G23520.1	Pyridoxal phosphate (PLP)-dependent transferases superfamily protein	61.4	795.341	2	1588.67	0.0006	45.517	R	S	+		@S:7		AT2G23520.1;S57	24.4
294	DANFLGYTFK	Phosphorylation@T:8	AT1G30640.1	Protein kinase family protein	46.3	628.273	2	1254.53	-0.0012	59.525	K	N			@T:8		AT1G30640.1;T485	15.5
295	DANKDADDQSYAEEASYISGEQYLQSK	Phosphorylation@S:16	AT1G73460.1	Protein kinase superfamily protein	56.2	1035.77	3	3104.28	0.0005	49.928	R	D			@S:16		AT1G73460.1;S494	11.7
296	DASLETPILSPK	Phosphorylation@S:10	AT5G57830.1	Protein of unknown function, DUF593	47.5	675.831	2	1349.65	-0.0008	44.467	K	N			@S:10		AT5G57830.1;S277	26.3
297	DASRASLGNEEELINPFHDQPPVDTAKPK	Phosphorylation@S:3,Phosphorylation@S:6	AT5G64850.1	FUNCTIONS IN: molecular_function unknown; INVOLVED IN: biological_process unknown; LOCATED IN: plasma membrane; EXPRESSED IN: 22 plant structures; EXPRESSED DURING: 13 growth stages; CONTAINS InterPro DOMAIN/s: RPM1-interacting protein 4, defence re	34.8	834.63	4	3334.49	0.0005	51.932	R	K	+		@S:3,@S:6		AT5G64850.1;S49,AT5G64850.1;S52	19.9
298	DATEDLSEDLSEGEKGDGLGEIVQPETPRR	Phosphorylation@S:7,Phosphorylation@S:11,Phosphorylation@T:27	AT1G04920.1	sucrose phosphate synthase 3F	26.8	1161.48	3	3481.42	-0.0037	55.815	R	Q	+		@S:7,@S:11,@T:27		AT1G04920.1;S126,AT1G04920.1;S130,AT1G04920.1;T146	10
299	DATEIQQPAATDISIKK	Phosphorylation@S:14	AT5G23450.1,AT5G23450.2,AT5G23450.3	long-chain base (LCB) kinase 1	52.2	636.982	3	1907.93	0.0011	35.958	K	A			@S:14		AT5G23450.1;S123,AT5G23450.2;S123,AT5G23450.3;S123	11
300	DAYVGDEAQSKR	Phosphorylation@S:10	AT2G37620.1,AT3G46520.1,AT1G49240.1,AT3G18780.1,AT3G18780.2,AT3G12110.1,AT5G09810.1,AT5G59370.2,AT2G37620.2,AT5G59370.1,AT3G53750.1	actin 8	45	709.8	2	1417.59	-0.0023	21.623	K	G	+		@S:10		AT2G37620.1;S62,AT3G46520.1;S62,AT1G49240.1;S62,AT3G18780.1;S62,AT3G18780.2;S62,AT3G12110.1;S62,AT5G09810.1;S62,AT5G59370.2;S62,AT2G37620.2;S62,AT5G59370.1;S62,AT3G53750.1;S62	37.6
301	DCSLNIEIPTSPSSNK	Carbamidation@C:2,Phosphorylation@S:11	AT1G72880.1,AT1G72880.2	Survival protein SurE-like phosphatase/nucleotidase	70.3	921.403	2	1840.79	-0.0005	46.833	K	G			@S:11		AT1G72880.1;S239,AT1G72880.2;S239	10.8
302	DCSLNIEIPTSPSSNK	Carbamidation@C:2,Phosphorylation@T:10	AT1G72880.1,AT1G72880.2	Survival protein SurE-like phosphatase/nucleotidase	47.2	921.402	2	1840.79	-0.0028	46.813	K	G			@T:10		AT1G72880.1;T238,AT1G72880.2;T238	0.9
303	DDDKNLDMFIPKSESDFLEYAEMISHR	Oxydation@M:23,Phosphorylation@S:13,Phosphorylation@Y:20	AT1G66070.2,AT1G66070.1	Translation initiation factor eIF3 subunit	24.5	856.105	4	3420.39	-0.0048	46.512	K	I			@S:13,@Y:20		AT1G66070.2;S125,AT1G66070.2;Y132,AT1G66070.1;S125,AT1G66070.1;Y132	9.6
304	DDDSRGNGYSPER	Phosphorylation@S:4	AT5G52040.4,AT5G52040.3,AT5G52040.1,AT5G52040.2	RNA-binding (RRM/RBD/RNP motifs) family protein	30.6	774.291	2	1546.57	-0.0014	20.094	K	R	+		@S:4		AT5G52040.4;S138,AT5G52040.3;S144,AT5G52040.1;S171,AT5G52040.2;S171	3.3
305	DDDSRGNGYSPERR	Phosphorylation@S:10	AT5G52040.4,AT5G52040.3,AT5G52040.1,AT5G52040.2	RNA-binding (RRM/RBD/RNP motifs) family protein	23.3	568.563	3	1702.67	-0.0034	19.757	K	R	+		@S:10		AT5G52040.4;S144,AT5G52040.3;S150,AT5G52040.1;S177,AT5G52040.2;S177	8.4
306	DEPAEESDGDLGFGLFD	Phosphorylation@S:7	AT1G01100.1,AT4G00810.2,AT1G01100.2,AT1G01100.4,AT1G01100.3,AT5G47700.2,AT4G00810.1,AT5G47700.1	60S acidic ribosomal protein family	72.4	946.858	2	1891.7	-0.0026	74.194	K	-	+		@S:7		AT1G01100.1;S102,AT4G00810.2;S103,AT1G01100.2;S102,AT1G01100.4;S102,AT1G01100.3;S86,AT5G47700.2;S103,AT4G00810.1;S103,AT5G47700.1;S103	65.9
307	DEPIPEDSEDVVDHGGDSGGGERLDK	Phosphorylation@S:18	AT5G24430.1	Calcium-dependent protein kinase (CDPK) family protein	36.5	935.389	3	2803.15	-0.0001	36.097	R	N	+		@S:18		AT5G24430.1;S123	21.4
308	DESGILSPFSFSR	Phosphorylation@S:7	AT4G37980.2,AT4G37980.1	elicitor-activated gene 3-1	39.2	761.335	2	1520.65	0.0001	61.808	K	R	+		@S:7		AT4G37980.2;S22,AT4G37980.1;S22	16.6
309	DFEAEEESHH	Phosphorylation@S:8	AT1G12480.1	C4-dicarboxylate transporter/malic acid transport protein	44.8	655.222	2	1308.43	0	23.208	K	-	+		@S:8		AT1G12480.1;S554	42.3
310	DFFGDIGDSEEEEEQDVK	Phosphorylation@S:9	AT3G62900.1	CW-type Zinc Finger	66.7	1084.41	2	2166.81	-0.0026	54.004	K	D	+		@S:9		AT3G62900.1;S514	66.7
311	DFGNLRQESDGEEPVSLSQQPK	Phosphorylation@S:9	AT1G76380.3,AT1G76380.2,AT1G76380.1	DNA-binding bromodomain-containing protein	71.6	847.381	3	2539.12	-0.0001	42.012	K	V	+		@S:9		AT1G76380.3;S248,AT1G76380.2;S249,AT1G76380.1;S248	62.3
312	DFLSSSSFK	Phosphorylation@S:5	AT4G08180.3,AT4G08180.2,AT4G08180.1	OSBP(oxysterol binding protein)-related protein 1C	24.1	549.231	2	1096.45	-0.0006	45.002	R	S			@S:5		AT4G08180.3;S377,AT4G08180.2;S377,AT4G08180.1;S378	5.1
313	DFLSSSSFK	Phosphorylation@S:7	AT4G08180.3,AT4G08180.2,AT4G08180.1	OSBP(oxysterol binding protein)-related protein 1C	40.7	549.231	2	1096.45	0.0003	44.958	R	S			@S:7		AT4G08180.3;S379,AT4G08180.2;S379,AT4G08180.1;S380	14.3
314	DFPDGSTTASPGR	Phosphorylation@S:10	AT5G38640.1	NagB/RpiA/CoA transferase-like superfamily protein	49.3	694.279	2	1386.54	-0.0019	28.172	R	H	+		@S:10		AT5G38640.1;S108	20.3
315	DFSNRTSF	Phosphorylation@S:7	AT3G15680.1	Ran BP2/NZF zinc finger-like superfamily protein	33.2	527.206	2	1052.4	0	35.301	R	-	+		@S:7		AT3G15680.1;S163	11.5
316	DFSRSDSSVSEDGPKER	Phosphorylation@S:8	AT4G39680.2,AT4G39680.1	SAP domain-containing protein	28.3	659.943	3	1976.81	-0.0032	24.649	R	V	+		@S:8		AT4G39680.2;S437,AT4G39680.1;S437	0.8
317	DFTGDVATSSCK	Carbamidation@C:11,Phosphorylation@S:10	AT3G58640.1,AT3G58640.2	Mitogen activated protein kinase kinase kinase-related	40.7	684.263	2	1366.51	0.0001	29.316	R	S	+		@S:10		AT3G58640.1;S398,AT3G58640.2;S398	10.1
318	DFTIDSSTGGASGTWDER	Phosphorylation@S:12	AT4G11860.1	Protein of unknown function (DUF544)	92	991.393	2	1980.77	-0.0026	47.971	K	N	+		@S:12		AT4G11860.1;S581	27
319	DFVKEDDKALLIEDGGGLQSASPR	Phosphorylation@S:22	AT3G06550.3,AT3G06550.2,AT3G06550.1	O-acetyltransferase family protein	75.5	880.755	3	2639.24	-0.0038	47.262	K	A	+		@S:22		AT3G06550.3;S75,AT3G06550.2;S76,AT3G06550.1;S76	10.1
320	DGALTSNDELESISAR	Phosphorylation@S:12	AT3G54610.1	histone acetyltransferase of the GNAT family 1	27.3	879.382	2	1756.75	-0.0016	42.613	R	G	+		@S:12		AT3G54610.1;S82	9.8
321	DGALTSNDELESISAR	Phosphorylation@S:14	AT3G54610.1	histone acetyltransferase of the GNAT family 1	82.9	879.383	2	1756.75	-0.0004	40.816	R	G	+		@S:14		AT3G54610.1;S84	17.9
322	DGELGELSPDIR	Phosphorylation@S:8	AT3G26935.1	DHHC-type zinc finger family protein	61.7	690.805	2	1379.6	-0.0013	45.391	K	A	+		@S:8		AT3G26935.1;S377	50.7
323	DGEVSDVEEDEYEAK	Phosphorylation@S:5	AT5G27640.1,AT5G25780.1,AT5G27640.2	eukaryotic translation initiation factor 3B-2	95.9	897.334	2	1792.65	-0.0033	35.923	R	E	+		@S:5		AT5G27640.1;S684,AT5G25780.1;S685,AT5G27640.2;S710	84.1
324	DGGQTATTSGLDDSSPTVSQR	Phosphorylation@S:15	AT3G48195.1	Phox (PX) domain-containing protein	79	1080.46	2	2158.9	-0.0033	28.624	R	F			@S:15		AT3G48195.1;S464	16.1
325	DGHFLKTSCGSPNYAAPEVISGK	Carbamidation@C:9,Phosphorylation@S:11	AT3G29160.1,AT3G01090.3,AT3G01090.1,AT3G29160.2,AT3G29160.3,AT3G01090.2	SNF1 kinase homolog 10	36	839.049	3	2514.13	0.0004	40.872	R	L	+		@S:11		AT3G29160.1;S180,AT3G01090.3;S179,AT3G01090.1;S179,AT3G29160.2;S180,AT3G29160.3;S180,AT3G01090.2;S202	2.4
326	DGHFLKTSCGSPNYAAPEVISGK	Carbamidation@C:9,Phosphorylation@S:8	AT3G29160.1,AT3G01090.3,AT3G01090.1,AT3G29160.2,AT3G29160.3,AT3G01090.2	SNF1 kinase homolog 10	82.7	839.048	3	2514.12	-0.0024	40.942	R	L	+		@S:8		AT3G29160.1;S177,AT3G01090.3;S176,AT3G01090.1;S176,AT3G29160.2;S177,AT3G29160.3;S177,AT3G01090.2;S199	11.5
327	DGHFLKTSCGSPNYAAPEVISGK	Carbamidation@C:9,Phosphorylation@Y:14	AT3G29160.1,AT3G01090.3,AT3G01090.1,AT3G29160.2,AT3G29160.3,AT3G01090.2	SNF1 kinase homolog 10	46.5	629.538	4	2514.12	-0.0008	41.015	R	L			@Y:14		AT3G29160.1;Y183,AT3G01090.3;Y182,AT3G01090.1;Y182,AT3G29160.2;Y183,AT3G29160.3;Y183,AT3G01090.2;Y205	4.6
328	DGHFLKTSCGSPNYAAPEVISGK	Carbamidation@C:9,Phosphorylation@T:7	AT3G29160.1,AT3G01090.3,AT3G01090.1,AT3G29160.2,AT3G29160.3,AT3G01090.2	SNF1 kinase homolog 10	75.8	839.049	3	2514.13	0.0013	41.153	R	L	+		@T:7		AT3G29160.1;T176,AT3G01090.3;T175,AT3G01090.1;T175,AT3G29160.2;T176,AT3G29160.3;T176,AT3G01090.2;T198	12.5
329	DGNNSEDDEFK	Phosphorylation@S:5	AT3G29075.1	glycine-rich protein	28.5	675.23	2	1348.44	-0.0008	24.567	K	K	+		@S:5		AT3G29075.1;S179	25.5
330	DGNNSEDDEFKK	Phosphorylation@S:5	AT3G29075.1	glycine-rich protein	62.6	739.276	2	1476.54	-0.0027	21.802	K	K	+		@S:5		AT3G29075.1;S179	59.8
331	DGNSAEIAQGQELSSPGRDLWR	Phosphorylation@S:15	AT3G09760.1	RING/U-box superfamily protein	40.7	822.707	3	2465.1	0.0016	48.396	R	R	+	ambiguous		@S:14orS:15	AT3G09760.1;S39orS40	0
332	DGQIEETVDTAPASLGSPSR	Phosphorylation@S:17	AT5G67220.1	FMN-linked oxidoreductases superfamily protein	98.2	1055.47	2	2108.92	-0.0022	41.897	R	V	+		@S:17		AT5G67220.1;S64	11.4
333	DGQIEETVDTAPASLGSPSR	Phosphorylation@S:19	AT5G67220.1	FMN-linked oxidoreductases superfamily protein	63.6	1055.47	2	2108.93	0.0027	41.932	R	V	+	ambiguous		@S:17orS:19	AT5G67220.1;S64orS66	0
334	DGQQNANDGSIGSPMQSSSSK	Phosphorylation@S:13	AT2G32700.7,AT2G32700.4,AT2G32700.6,AT2G32700.1,AT2G32700.2,AT2G32700.5,AT2G32700.3	LEUNIG_homolog	65.2	1087.94	2	2173.86	-0.0021	25.737	K	H	+		@S:13		AT2G32700.7;S358,AT2G32700.4;S339,AT2G32700.6;S339,AT2G32700.1;S339,AT2G32700.2;S339,AT2G32700.5;S339,AT2G32700.3;S339	6.9
335	DGRRSPDYQDYQDVITGSR	Phosphorylation@S:5	AT5G53440.1	unknown protein; FUNCTIONS IN: molecular_function unknown; INVOLVED IN: biological_process unknown; LOCATED IN: cytosol; EXPRESSED IN: 25 plant structures; EXPRESSED DURING: 15 growth stages; Has 1807 Blast hits to 1807 proteins in 277 species: Arch	82.3	770.005	3	2306.99	0.0012	41.038	R	S	+		@S:5		AT5G53440.1;S427	42.4
336	DGSDSPIDVR	Phosphorylation@S:3	AT2G23520.1	Pyridoxal phosphate (PLP)-dependent transferases superfamily protein	27.1	570.732	2	1139.45	0.0002	30.884	R	R	+		@S:3		AT2G23520.1;S28	12.7
337	DGSDSPIDVR	Phosphorylation@S:5	AT2G23520.1	Pyridoxal phosphate (PLP)-dependent transferases superfamily protein	45	570.731	2	1139.45	-0.0012	27.069	R	R	+		@S:5		AT2G23520.1;S30	15.3
338	DGSDSPIDVRR	Phosphorylation@S:5	AT2G23520.1	Pyridoxal phosphate (PLP)-dependent transferases superfamily protein	33.8	648.782	2	1295.55	-0.0009	24.207	R	K	+		@S:5		AT2G23520.1;S30	8.6
339	DGSLNLGNE	Phosphorylation@S:3	AT3G51850.1	calcium-dependent protein kinase 13	25.9	499.695	2	997.375	-0.0008	35.724	K	-	+		@S:3		AT3G51850.1;S522	11.1
340	DGSLQLEGET	Phosphorylation@S:3	AT5G12480.1,AT5G12480.2	calmodulin-domain protein kinase 7	43.3	564.727	2	1127.44	0.0002	36.848	R	-	+		@S:3		AT5G12480.1;S528,AT5G12480.2;S434	43.3
341	DGSVDGFTPMGVDER	Oxydation@M:10,Phosphorylation@S:3	AT2G43410.2,AT2G43410.4,AT2G43410.3,AT2G43410.1	RNA binding	53.4	839.327	2	1676.64	0.0001	39.716	R	S	+		@S:3		AT2G43410.2;S407,AT2G43410.4;S407,AT2G43410.3;S407,AT2G43410.1;S364	33.9
342	DGSVDGFTPMGVDER	Phosphorylation@S:3	AT2G43410.2,AT2G43410.4,AT2G43410.3,AT2G43410.1	RNA binding	73	831.329	2	1660.64	0	47.236	R	S	+		@S:3		AT2G43410.2;S407,AT2G43410.4;S407,AT2G43410.3;S407,AT2G43410.1;S364	38.1
343	DGTSPANELESHIQTNK	Phosphorylation@S:4	AT1G77020.1	DNAJ heat shock N-terminal domain-containing protein	34	640.949	3	1919.83	0.0005	39.09	K	E			@S:4		AT1G77020.1;S246	8.4
344	DGTSPTVKPAASVSGGVETVK	Phosphorylation@S:4	AT1G48620.1	high mobility group A5	28.3	689.672	3	2065.99	0.0002	32.295	K	R			@S:4		AT1G48620.1;S253	0
345	DHQETQALDETDLEELEDMGEK	Oxydation@M:19,Phosphorylation@T:11	AT4G27585.1	SPFH/Band 7/PHB domain-containing membrane-associated protein family	77.3	891.024	3	2670.05	-0.0035	49.966	K	H	+		@T:11		AT4G27585.1;T362	31.2
346	DHQETQALDETDLEELEDMGEK	Phosphorylation@T:11	AT4G27585.1	SPFH/Band 7/PHB domain-containing membrane-associated protein family	92	1328.03	2	2654.05	-0.0047	56.595	K	H	+		@T:11		AT4G27585.1;T362	45.1
347	DHRASDDDEEGEIR	Phosphorylation@S:5	AT1G80930.1	MIF4G domain-containing protein / MA3 domain-containing protein	69.6	575.223	3	1722.65	-0.0018	20.979	R	S	+		@S:5		AT1G80930.1;S213	63.1
348	DHRASDDDEEGEIRSER	Phosphorylation@S:5	AT1G80930.1	MIF4G domain-containing protein / MA3 domain-containing protein	64.8	524.713	4	2094.82	-0.0019	21.91	R	R	+		@S:5		AT1G80930.1;S213	49.8
349	DIDLSFSSPTK	Phosphorylation@S:8	AT2G32240.1	FUNCTIONS IN: molecular_function unknown; INVOLVED IN: response to cadmium ion; LOCATED IN: plasma membrane; EXPRESSED IN: 25 plant structures; EXPRESSED DURING: 13 growth stages; CONTAINS InterPro DOMAIN/s: Prefoldin (InterPro:IPR009053); BEST Arab	47.4	645.286	2	1288.56	-0.0006	47.015	R	R			@S:8		AT2G32240.1;S1274	9.9
350	DIDLSFSSPTK	Phosphorylation@T:10	AT2G32240.1	FUNCTIONS IN: molecular_function unknown; INVOLVED IN: response to cadmium ion; LOCATED IN: plasma membrane; EXPRESSED IN: 25 plant structures; EXPRESSED DURING: 13 growth stages; CONTAINS InterPro DOMAIN/s: Prefoldin (InterPro:IPR009053); BEST Arab	36.4	645.286	2	1288.56	-0.0009	46.943	R	R		ambiguous		@S:8orT:10	AT2G32240.1;S1274orT1276	0
351	DIEQAPTESDSLSPK	Phosphorylation@S:13	AT5G28350.1,AT3G61480.1,AT5G28350.2	Quinoprotein amine dehydrogenase, beta chain-like; RIC1-like guanyl-nucleotide exchange factor	38.6	848.869	2	1695.72	-0.0015	33.021	R	L	+		@S:13		AT5G28350.1;S942,AT3G61480.1;S896,AT5G28350.2;S902	16.5
352	DIESEVEVSQEGR	Phosphorylation@S:4	AT3G05420.1,AT3G05420.2	acyl-CoA binding protein 4	85.4	778.827	2	1555.64	-0.0007	41.006	R	V	+		@S:4		AT3G05420.1;S515,AT3G05420.2;S516	53.9
353	DIESEVEVSQEGR	Phosphorylation@S:4,Phosphorylation@S:9	AT3G05420.1,AT3G05420.2	acyl-CoA binding protein 4	47.5	818.81	2	1635.61	-0.0004	38.878	R	V	+		@S:4,@S:9		AT3G05420.1;S515,AT3G05420.1;S520,AT3G05420.2;S516,AT3G05420.2;S521	39.9
354	DIGSGNFGVAR	Phosphorylation@S:4	AT3G50500.2,AT3G50500.1,AT5G66880.1,AT4G33950.1	SNF1-related protein kinase 2.2	69.6	586.758	2	1171.5	-0.0001	38.381	K	L	+		@S:4		AT3G50500.2;S31,AT3G50500.1;S31,AT5G66880.1;S30,AT4G33950.1;S29	57.6
355	DINFVGYTYK	Phosphorylation@Y:9	AT3G23310.1,AT4G14350.3,AT4G14350.2,AT1G03920.1,AT2G20470.1,AT4G14350.1	AGC (cAMP-dependent, cGMP-dependent and protein kinase C) kinase family protein	42.6	650.286	2	1298.56	-0.0005	50.182	K	N	+	ambiguous		@T:8orY:9	AT3G23310.1;T483orY484,AT4G14350.3;T480orY481,AT4G14350.2;T480orY481,AT1G03920.1;T497orY498,AT2G20470.1;T483orY484,AT4G14350.1;T480orY481	0
356	DINFVGYTYK	Phosphorylation@T:8	AT3G23310.1,AT4G14350.3,AT4G14350.2,AT1G03920.1,AT2G20470.1,AT4G14350.1	AGC (cAMP-dependent, cGMP-dependent and protein kinase C) kinase family protein	52.9	650.286	2	1298.56	-0.0001	50.799	K	N	+		@T:8		AT3G23310.1;T483,AT4G14350.3;T480,AT4G14350.2;T480,AT1G03920.1;T497,AT2G20470.1;T483,AT4G14350.1;T480	15.1
357	DIQTALGQASS	Phosphorylation@S:10	AT2G31570.1	glutathione peroxidase 2	85.7	585.755	2	1169.5	0	37.793	K	-	+		@S:10		AT2G31570.1;S168	4.2
358	DIQTALGQASS	Phosphorylation@S:11	AT2G31570.1	glutathione peroxidase 2	67.9	585.755	2	1169.5	-0.0001	38.104	K	-	+	ambiguous		@S:10orS:11	AT2G31570.1;S168orS169	0
359	DIRSSPGYSDEKK	Phosphorylation@S:9,Phosphorylation@Y:8	AT3G23900.2,AT3G23900.1,AT3G23900.3	RNA recognition motif (RRM)-containing protein	32.3	821.33	2	1640.64	-0.0039	21.424	R	S	+		@Y:8,@S:9		AT3G23900.2;Y840,AT3G23900.2;S841,AT3G23900.1;Y840,AT3G23900.1;S841,AT3G23900.3;Y840,AT3G23900.3;S841	9.8
360	DISPTAAGLGLPVTGGK	Phosphorylation@S:3	AT1G67230.1	little nuclei1	87.7	817.413	2	1632.81	-0.002	50.922	R	V	+		@S:3		AT1G67230.1;S774	21.9
361	DISPTAAGLGLPVTGGK	Phosphorylation@T:5	AT1G67230.1	little nuclei1	48.7	545.278	3	1632.81	-0.0002	51.101	R	V			@T:5		AT1G67230.1;T776	0
362	DISSGYCMSPTAK	Carbamidation@C:7,Oxydation@M:8,Phosphorylation@S:9	AT5G03280.1	NRAMP metal ion transporter family protein	24.1	756.791	2	1511.57	-0.0004	27.028	K	G	+		@S:9		AT5G03280.1;S731	0.7
363	DISSGYCMSPTAK	Carbamidation@C:7,Oxydation@M:8,Phosphorylation@Y:6	AT5G03280.1	NRAMP metal ion transporter family protein	20.2	756.791	2	1511.57	0	27.141	K	G	+		@Y:6		AT5G03280.1;Y728	1.4
364	DISSGYCMSPTAK	Carbamidation@C:7,Oxydation@M:8,Phosphorylation@T:11	AT5G03280.1	NRAMP metal ion transporter family protein	21	756.791	2	1511.57	-0.0001	26.812	K	G	+		@T:11		AT5G03280.1;T733	5.6
365	DIVGSAYYVAPEVLR	Phosphorylation@S:5	AT3G20410.1,AT4G21940.1,AT4G04720.1,AT4G21940.2	calmodulin-domain protein kinase 9	28.5	866.421	2	1730.83	-0.001	58.438	R	R	+		@S:5		AT3G20410.1;S255,AT4G21940.1;S266,AT4G04720.1;S244,AT4G21940.2;S266	21
366	DIVKVDDGNESEGDESPEFSLFK	Phosphorylation@S:11	AT5G64070.1	phosphatidylinositol 4-OH kinase beta1	62.8	879.381	3	2635.12	0.0008	58.235	K	R	+		@S:11		AT5G64070.1;S449	28.8
367	DKEDDVESEEEEEEEEGSGSKK	Phosphorylation@S:8	AT5G63550.1,AT5G63550.2	DEK domain-containing chromatin associated protein	81.5	864.998	3	2591.97	-0.0033	24.705	K	S	+		@S:8		AT5G63550.1;S73,AT5G63550.2;S73	20.2
368	DKKEDDNVTITGYELGLGLSNEEAK	Phosphorylation@T:9	AT4G14480.1	Protein kinase superfamily protein	68.7	940.106	3	2817.3	-0.0004	52.411	K	N	+		@T:9		AT4G14480.1;T391	18.7
369	DKLLASLSQ	Phosphorylation@S:8	AT4G16430.1	basic helix-loop-helix (bHLH) DNA-binding superfamily protein	33.2	527.762	2	1053.51	-0.0006	40.05	K	-	+		@S:8		AT4G16430.1;S466	17.3
370	DKLSEITQAIDDDDTDDESVVPTSGELK	Phosphorylation@S:19	AT2G34970.1	Trimeric LpxA-like enzyme	37.1	1039.13	3	3114.37	0.0006	56.08	K	S			@S:19		AT2G34970.1;S526	2.1
371	DKLSEITQAIDDDDTDDESVVPTSGELK	Phosphorylation@T:15	AT2G34970.1	Trimeric LpxA-like enzyme	31.2	1039.13	3	3114.36	-0.0012	55.928	K	S			@T:15		AT2G34970.1;T522	1.1
372	DKSDDDSSLASPSYDSYVYSSPR	Phosphorylation@S:11	AT1G79640.1,AT1G79640.2	Protein kinase superfamily protein	92.5	1311.03	2	2620.04	-0.0053	43.586	R	H	+		@S:11		AT1G79640.1;S416,AT1G79640.2;S413	18.8
373	DKSDDDSSLASPSYDSYVYSSPR	Phosphorylation@S:7	AT1G79640.1,AT1G79640.2	Protein kinase superfamily protein	57.4	1311.03	2	2620.05	-0.0021	43.391	R	H	+		@S:7		AT1G79640.1;S412,AT1G79640.2;S409	3.1
374	DKSDDDSSLASPSYDSYVYSSPR	Phosphorylation@S:8,Phosphorylation@S:11	AT1G79640.1,AT1G79640.2	Protein kinase superfamily protein	40.1	901.012	3	2700.02	-0.0001	45.743	R	H	+		@S:8,@S:11		AT1G79640.1;S413,AT1G79640.1;S416,AT1G79640.2;S410,AT1G79640.2;S413	9.8
375	DLDLGQSFR	Phosphorylation@S:7	AT4G36870.1,AT4G36870.2	BEL1-like homeodomain 2	36.8	565.747	2	1129.48	-0.0008	44.52	R	S	+		@S:7		AT4G36870.1;S108,AT4G36870.2;S108	28.6
376	DLELEFGSPR	Phosphorylation@S:8	AT4G27840.1	SNARE-like superfamily protein	64	621.773	2	1241.53	-0.0006	50.095	K	S	+		@S:8		AT4G27840.1;S141	52.3
377	DLGLDVIKGTVSTEGSIK	Phosphorylation@T:10	AT5G04740.1	ACT domain-containing protein	35.2	637.994	3	1910.96	0.0007	51.864	K	Q	+		@T:10		AT5G04740.1;T139	10.2
378	DLGSASPPVARPVR	Phosphorylation@S:6	AT4G13350.2,AT4G13350.1	NSP (nuclear shuttle protein)-interacting GTPase	30.1	751.38	2	1500.75	0.0003	30.551	K	E	+		@S:6		AT4G13350.2;S219,AT4G13350.1;S219	8.5
379	DLHGSPVSDVK	Phosphorylation@S:5	AT1G31870.1,AT1G31870.2	unknown protein; FUNCTIONS IN: molecular_function unknown; INVOLVED IN: biological_process unknown; LOCATED IN: cytosol, nucleus; EXPRESSED IN: 25 plant structures; EXPRESSED DURING: 15 growth stages; CONTAINS InterPro DOMAIN/s: Protein of unknown f	45	411.855	3	1232.54	0.0002	24.694	R	K	+		@S:5		AT1G31870.1;S244,AT1G31870.2;S244	35.4
380	DLHGSPVSDVK	Phosphorylation@S:8	AT1G31870.1,AT1G31870.2	unknown protein; FUNCTIONS IN: molecular_function unknown; INVOLVED IN: biological_process unknown; LOCATED IN: cytosol, nucleus; EXPRESSED IN: 25 plant structures; EXPRESSED DURING: 15 growth stages; CONTAINS InterPro DOMAIN/s: Protein of unknown f	28.1	617.279	2	1232.54	-0.0007	24.791	R	K	+		@S:8		AT1G31870.1;S247,AT1G31870.2;S247	0.3
381	DLHPDDNSDGEAVAAKEE	Phosphorylation@S:8	AT5G20810.1	SAUR-like auxin-responsive protein family	51.6	996.396	2	1990.78	-0.0027	27.786	K	-	+		@S:8		AT5G20810.1;S155	44.8
382	DLIVDTDEEK	Phosphorylation@T:6	AT3G12810.1	SNF2 domain-containing protein / helicase domain-containing protein	25.6	628.768	2	1255.52	-0.0009	33.815	R	T	+		@T:6		AT3G12810.1;T1578	25.6
383	DLKLENTLLDGSPAPR	Phosphorylation@S:12	AT4G33950.2,AT3G50500.2,AT3G50500.1,AT5G66880.1,AT1G60940.2,AT4G33950.1,AT2G23030.1,AT1G10940.1,AT1G10940.2,AT1G60940.1	SNF1-related protein kinase 2.2	41.5	606.971	3	1817.89	0.0003	49.637	R	L	+		@S:12		AT4G33950.2;S103,AT3G50500.2;S153,AT3G50500.1;S153,AT5G66880.1;S152,AT1G60940.2;S134,AT4G33950.1;S151,AT2G23030.1;S134,AT1G10940.1;S134,AT1G10940.2;S142,AT1G60940.1;S134	18.6
384	DLLGSGGFGR	Phosphorylation@S:5	AT4G02410.1,AT3G53810.1	Concanavalin A-like lectin protein kinase family protein	45	529.737	2	1057.46	0.0004	46.886	K	V	+		@S:5		AT4G02410.1;S363,AT3G53810.1;S355	27.6
385	DLLPPLPTTASPKDDDEEETENGEQS	Phosphorylation@S:11	AT5G62950.3,AT5G62950.1	RNA polymerase II, Rpb4, core protein	34.1	969.748	3	2906.22	-0.0004	53.477	K	-			@S:11		AT5G62950.3;S124,AT5G62950.1;S124	4
386	DLLSPVIVQTSR	Phosphorylation@S:4	AT1G25280.1	tubby like protein 10	40.4	704.365	2	1406.72	-0.0017	54.152	R	W	+		@S:4		AT1G25280.1;S50	26.3
387	DLLTLDEKSPR	Phosphorylation@S:9	AT5G15200.2,AT5G15200.1	Ribosomal protein S4	29.4	683.834	2	1365.65	0.0002	40.52	R	R	+		@S:9		AT5G15200.2;S68,AT5G15200.1;S68	16.7
388	DLSASQDSTKEELR	Phosphorylation@S:3	AT3G53720.1	cation/H+ exchanger 20	65.9	829.865	2	1657.72	-0.0032	27.174	K	I	+		@S:3		AT3G53720.1;S448	25.7
389	DLSASQDSTKEELR	Phosphorylation@S:3,Phosphorylation@S:5	AT3G53720.1	cation/H+ exchanger 20	34.3	869.85	2	1737.68	-0.0015	27.904	K	I	+		@S:3,@S:5		AT3G53720.1;S448,AT3G53720.1;S450	0
390	DLSASQDSTKEELR	Phosphorylation@S:3,Phosphorylation@S:5,Phosphorylation@T:9	AT3G53720.1	cation/H+ exchanger 20	24.1	909.833	2	1817.65	-0.0006	30.346	K	I	+		@S:3,@S:5,@T:9		AT3G53720.1;S448,AT3G53720.1;S450,AT3G53720.1;T454	0
391	DLSASQDSTKEELR	Phosphorylation@S:3,Phosphorylation@S:8	AT3G53720.1	cation/H+ exchanger 20	44.4	869.848	2	1737.68	-0.0035	27.637	K	I	+		@S:3,@S:8		AT3G53720.1;S448,AT3G53720.1;S453	1.3
392	DLSASQDSTKEELR	Phosphorylation@S:3,Phosphorylation@T:9	AT3G53720.1	cation/H+ exchanger 20	36.8	869.849	2	1737.68	-0.0028	28.039	K	I	+		@S:3,@T:9		AT3G53720.1;S448,AT3G53720.1;T454	0
393	DLSASQDSTKEELR	Phosphorylation@S:5	AT3G53720.1	cation/H+ exchanger 20	58	829.866	2	1657.72	-0.0025	26.757	K	I	+		@S:5		AT3G53720.1;S450	14
394	DLSASQDSTKEELR	Phosphorylation@S:5,Phosphorylation@S:8	AT3G53720.1	cation/H+ exchanger 20	47.2	869.849	2	1737.68	-0.0024	27.792	K	I	+		@S:5,@S:8		AT3G53720.1;S450,AT3G53720.1;S453	9.1
395	DLSASQDSTKEELR	Phosphorylation@S:5,Phosphorylation@T:9	AT3G53720.1	cation/H+ exchanger 20	29.9	869.849	2	1737.68	-0.0019	27.304	K	I	+	ambiguous	@S:5	@S:8orT:9	AT3G53720.1;S450,AT3G53720.1;S453orT454	0
396	DLSASQDSTKEELR	Phosphorylation@S:8	AT3G53720.1	cation/H+ exchanger 20	71	829.866	2	1657.72	-0.0029	26.362	K	I	+		@S:8		AT3G53720.1;S453	11.6
397	DLSASQDSTKEELR	Phosphorylation@T:9	AT3G53720.1	cation/H+ exchanger 20	61.8	829.866	2	1657.72	-0.0017	26.096	K	I	+		@T:9		AT3G53720.1;T454	0
398	DLSDFSPK	Phosphorylation@S:6	AT2G23140.1,AT2G23140.2	RING/U-box superfamily protein with ARM repeat domain	30.8	494.705	2	987.395	-0.0001	36.087	R	F	+		@S:6		AT2G23140.1;S503,AT2G23140.2;S500	22.7
399	DLSFVGYTYK	Phosphorylation@Y:9	AT4G33080.1,AT4G33080.2	AGC (cAMP-dependent, cGMP-dependent and protein kinase C) kinase family protein	33.2	636.78	2	1271.55	-0.0011	52.392	K	N	+	ambiguous		@T:8orY:9	AT4G33080.1;T465orY466,AT4G33080.2;T465orY466	0
400	DLSFVGYTYK	Phosphorylation@T:8	AT4G33080.1,AT4G33080.2	AGC (cAMP-dependent, cGMP-dependent and protein kinase C) kinase family protein	66	636.78	2	1271.55	-0.001	52.631	K	N	+		@T:8		AT4G33080.1;T465,AT4G33080.2;T465	19.3
401	DLSGEKSPEPEEK	Phosphorylation@S:7	AT3G07610.1,AT3G07610.3	Transcription factor jumonji (jmjC) domain-containing protein	31.7	762.826	2	1523.64	-0.0018	21.468	R	K	+		@S:7		AT3G07610.1;S895,AT3G07610.3;S917	20.4
402	DLSPISITQPK	Phosphorylation@S:3	AT5G44240.2,AT5G44240.1	aminophospholipid ATPase 2	53.9	639.821	2	1277.63	0.0001	43.483	K	N	+		@S:3		AT5G44240.2;S1050,AT5G44240.1;S1082	24.8
403	DLSRGEATLDR	Phosphorylation@S:3	AT5G04990.1	SAD1/UNC-84 domain protein 1	34.6	438.201	3	1311.58	0	28.032	R	S	+		@S:3		AT5G04990.1;S54	24.4
404	DLSRGEATLDRSQGQDLGPVTR	Phosphorylation@S:12	AT5G04990.1	SAD1/UNC-84 domain protein 1	58.7	613.547	4	2450.16	0.0018	35.809	R	R	+		@S:12		AT5G04990.1;S63	16
405	DLSRGEATLDRSQGQDLGPVTR	Phosphorylation@S:3,Phosphorylation@S:12	AT5G04990.1	SAD1/UNC-84 domain protein 1	34.8	844.38	3	2530.12	-0.0037	38.28	R	R	+		@S:3,@S:12		AT5G04990.1;S54,AT5G04990.1;S63	8.9
406	DLSSVPDFLSAR	Phosphorylation@S:10	AT3G26744.2,AT3G26744.1,AT3G26744.4	basic helix-loop-helix (bHLH) DNA-binding superfamily protein	52.4	693.819	2	1385.62	0.0002	57.632	R	S	+		@S:10		AT3G26744.2;S172,AT3G26744.1;S172,AT3G26744.4;S172	32.2
407	DLSSVPDFLSAR	Phosphorylation@S:3	AT3G26744.2,AT3G26744.1,AT3G26744.4	basic helix-loop-helix (bHLH) DNA-binding superfamily protein	29.4	693.819	2	1385.62	0.0001	59.514	R	S			@S:3		AT3G26744.2;S165,AT3G26744.1;S165,AT3G26744.4;S165	5.4
408	DLSSVPDFLSAR	Phosphorylation@S:4	AT3G26744.2,AT3G26744.1,AT3G26744.4	basic helix-loop-helix (bHLH) DNA-binding superfamily protein	45.3	693.818	2	1385.62	-0.0003	59.373	R	S	+		@S:4		AT3G26744.2;S166,AT3G26744.1;S166,AT3G26744.4;S166	7.6
409	DLSTTLSPTSEEK	Phosphorylation@S:10	AT1G52080.1	actin binding protein family	43.6	744.328	2	1486.64	-0.0031	34.347	R	A	+		@S:10		AT1G52080.1;S393	0
410	DLSTTLSPTSEEK	Phosphorylation@S:7	AT1G52080.1	actin binding protein family	68.2	744.329	2	1486.64	-0.0005	33.89	R	A	+		@S:7		AT1G52080.1;S390	13.6
411	DLTAVGSPENAPAK	Phosphorylation@S:7	AT1G12000.1	Phosphofructokinase family protein	66	725.334	2	1448.65	-0.0006	29.997	R	G	+		@S:7		AT1G12000.1;S16	12.5
412	DLWNWASNNPYGYNSSSNGSSS	Phosphorylation@S:17	AT3G28530.1,AT4G23920.1	UDP-glucose 4-epimerases	53.5	1243.98	2	2485.94	-0.0051	69.366	R	-	+	ambiguous		@S:16orS:17orS:20orS:21	AT3G28530.1;S19orS20orS23orS24,AT4G23920.1;S344orS345orS348orS349	0
413	DMVSRDDSFVTK	Oxydation@M:2,Phosphorylation@S:8	AT4G35470.1	plant intracellular ras group-related LRR 4	21.9	748.309	2	1494.6	-0.0034	27.247	K	S	+		@S:8		AT4G35470.1;S167	7.2
414	DNDGNESPRKLDLDGLTPFEK	Phosphorylation@S:7	AT1G55150.1	DEA(D/H)-box RNA helicase family protein	37.4	814.039	3	2439.1	0.0003	51.084	K	N	+		@S:7		AT1G55150.1;S47	27.9
415	DNDSEPEELLR	Phosphorylation@S:4	AT4G27430.2,AT4G27430.1	COP1-interacting protein 7	66.3	698.784	2	1395.55	-0.0014	42.802	K	I	+		@S:4		AT4G27430.2;S477,AT4G27430.1;S477	66.3
416	DNDVPVSYSGSGGPTK	Phosphorylation@S:11	AT1G05150.1	Calcium-binding tetratricopeptide family protein	78.9	830.347	2	1658.68	-0.0032	31.123	R	S	+		@S:11		AT1G05150.1;S569	0
417	DNDVPVSYSGSGGPTK	Phosphorylation@S:9	AT1G05150.1	Calcium-binding tetratricopeptide family protein	87.8	830.348	2	1658.68	-0.0019	30.994	R	S	+		@S:9		AT1G05150.1;S567	11.9
418	DNKEVTFGDLGSKR	Phosphorylation@S:12	AT5G04930.1	aminophospholipid ATPase 1	31.8	549.257	3	1644.75	-0.003	32.693	K	I	+		@S:12		AT5G04930.1;S40	16.4
419	DNLTLWTSDISEEGGDDAHK	Phosphorylation@S:11	AT2G42590.1,AT2G42590.3	general regulatory factor 9	45.3	761.653	3	2281.94	0.0003	50.844	R	T			@S:11		AT2G42590.1;S239,AT2G42590.3;S239	12.4
420	DNLTLWTSDLEEGGEQSK	Phosphorylation@S:8	AT1G34760.1,AT1G34760.2	general regulatory factor 11	75.5	1051.45	2	2100.89	-0.0004	57.327	R	G			@S:8		AT1G34760.1;S234,AT1G34760.2;S234	11.7
421	DNLTLWTSDLEEGGEQSKGHNQQDEN	Phosphorylation@S:17	AT1G34760.2	general regulatory factor 11	60.4	1008.75	3	3023.24	-0.0063	53.351	R	-			@S:17		AT1G34760.2;S243	38.9
422	DNLTLWTSDLNEEGDERTKGADEPQDEN	Phosphorylation@T:18	AT1G22300.1	general regulatory factor 10	53.6	1091.12	3	3270.34	-0.0071	52.943	R	-			@T:18		AT1G22300.1;T244	22.2
423	DNLTLWTSDMQDESPEEIK	Oxydation@M:10,Phosphorylation@S:14	AT1G35160.1	GF14 protein phi chain	62.5	1173.99	2	2345.96	-0.0026	53.288	R	E	+		@S:14		AT1G35160.1;S248	30.9
424	DNLTLWTSDMQDESPEEIK	Phosphorylation@S:14	AT1G35160.1	GF14 protein phi chain	85.1	1165.99	2	2329.96	-0.0034	58.399	R	E	+		@S:14		AT1G35160.1;S248	59.8
425	DNLTLWTSDMQDESPEEIKEAAAPKPAEEQKEI	Phosphorylation@S:14	AT1G35160.1	GF14 protein phi chain	104.1	1274.91	3	3821.72	-0.0071	53.762	R	-	+		@S:14		AT1G35160.1;S248	44.4
426	DNLTLWTSDMTDEAGDEIKEASKPDGAE	Phosphorylation@S:8	AT5G38480.1	general regulatory factor 3	35	1040.11	3	3117.3	-0.0033	58.35	R	-		ambiguous		@S:8orT:11	AT5G38480.1;S235orT238	2.1
427	DNNVPVSYSGNGIPTK	Phosphorylation@S:7	AT2G32450.1	Calcium-binding tetratricopeptide family protein	66.8	871.393	2	1740.77	-0.0002	37.822	R	S	+		@S:7		AT2G32450.1;S560	7.8
428	DNNVPVSYSGNGIPTK	Phosphorylation@S:9	AT2G32450.1	Calcium-binding tetratricopeptide family protein	60.9	871.393	2	1740.77	-0.0013	37.573	R	S	+		@S:9		AT2G32450.1;S562	10.4
429	DNNVPVSYSGNGIPTK	Phosphorylation@Y:8	AT2G32450.1	Calcium-binding tetratricopeptide family protein	52.9	871.393	2	1740.77	-0.0005	37.492	R	S	+		@Y:8		AT2G32450.1;Y561	9.9
430	DNPFAFDLSPSSSR	Phosphorylation@S:9	AT2G22880.1	VQ motif-containing protein	59.9	810.34	2	1618.67	-0.0014	56.819	K	F	+		@S:9		AT2G22880.1;S93	20
431	DNSGVLSPFSFTR	Phosphorylation@S:10	AT4G37990.1	elicitor-activated gene 3-2	55.9	753.834	2	1505.65	-0.001	59.367	K	R	+		@S:10		AT4G37990.1;S25	19
432	DNSVCHEGIITSSSPR	Carbamidation@C:5,Phosphorylation@S:14	AT4G35560.2,AT4G35560.1	Transducin/WD40 repeat-like superfamily protein	49.4	919.891	2	1837.77	0.0002	29.872	K	E	+		@S:14		AT4G35560.2;S843,AT4G35560.1;S842	9.9
433	DNSVCHEGIITSSSPR	Carbamidation@C:5,Phosphorylation@T:11	AT4G35560.2,AT4G35560.1	Transducin/WD40 repeat-like superfamily protein	27	613.596	3	1837.77	0	29.916	K	E	+		@T:11		AT4G35560.2;T840,AT4G35560.1;T839	6.3
434	DNSVCHEGIITSSSPREK	Carbamidation@C:5,Phosphorylation@S:14	AT4G35560.2,AT4G35560.1	Transducin/WD40 repeat-like superfamily protein	27.1	699.308	3	2094.9	-0.0016	26.627	K	K	+		@S:14		AT4G35560.2;S843,AT4G35560.1;S842	11.8
435	DQFWSNTAESPVSEYMR	Phosphorylation@S:10	AT2G35230.1,AT2G35230.2	VQ motif-containing protein	57	1063.93	2	2125.84	-0.0047	56.549	R	Y	+		@S:10		AT2G35230.1;S149,AT2G35230.2;S42	15.1
436	DQSECKIEHEDSEDDRPLSSILSGNK	Carbamidation@C:5,Phosphorylation@S:12	AT5G55300.1,AT5G55300.3,AT5G55300.2	DNA topoisomerase I alpha	24.1	767.834	4	3067.31	-0.0001	43.8	K	G	+		@S:12		AT5G55300.1;S122,AT5G55300.3;S122,AT5G55300.2;S122	9.2
437	DQVGVTATPETQQQIELGK	Phosphorylation@T:11	AT2G04865.1	Aminotransferase-like, plant mobile domain family protein	41.1	708.007	3	2121	0.0001	39.328	R	R	+		@T:11		AT2G04865.1;T482	0.4
438	DQVGVTATPETQQQIELGK	Phosphorylation@T:8	AT2G04865.1	Aminotransferase-like, plant mobile domain family protein	87	1061.51	2	2121	0.0006	39.598	R	R	+		@T:8		AT2G04865.1;T479	15
439	DRDYSFGNLR	Phosphorylation@S:5	AT1G60160.1	Potassium transporter family protein	35.9	661.78	2	1321.55	0	38.234	R	R	+		@S:5		AT1G60160.1;S47	13.6
440	DRFSGALEAYAR	Phosphorylation@S:4	AT5G43320.1	casein kinase I-like 8	30	479.217	3	1434.63	0	44.601	R	R			@S:4		AT5G43320.1;S342	18.9
441	DRFYIQPLSPTEAAAR	Phosphorylation@S:9	AT4G05180.1	photosystem II subunit Q-2	50	638.976	3	1913.9	0.001	46.502	K	A	+		@S:9		AT4G05180.1;S125	10.7
442	DRHVVSDSFSSVTEEAK	Phosphorylation@S:6	AT1G43690.1	ubiquitin interaction motif-containing protein	23.2	658.293	3	1971.86	-0.0007	34.045	K	T	+		@S:6		AT1G43690.1;S195	0.9
443	DRLINLSPR	Phosphorylation@S:7	AT5G19280.2,AT5G19280.1	kinase associated protein phosphatase	27.6	388.536	3	1162.59	0.0007	37.319	K	L	+		@S:7		AT5G19280.2;S171,AT5G19280.1;S171	20.2
444	DRNSPESAIISAIDR	Phosphorylation@S:4	AT5G14540.1	Protein of unknown function (DUF1421)	29.8	575.272	3	1722.79	0.0005	53.697	K	T			@S:4		AT5G14540.1;S121	4.2
445	DRPVVTCLDSSWR	Carbamidation@C:7,Phosphorylation@S:10	AT3G58760.1	Integrin-linked protein kinase family	68.9	557.583	3	1669.73	0.0001	44.075	K	Y	+		@S:10		AT3G58760.1;S330	2.1
446	DRPVVTCLDSSWR	Carbamidation@C:7,Phosphorylation@S:11	AT3G58760.1	Integrin-linked protein kinase family	33.2	557.583	3	1669.73	-0.0001	43.816	K	Y	+		@S:11		AT3G58760.1;S331	0
447	DRSPLENFSSR	Phosphorylation@S:3	AT3G45830.1	unknown protein; FUNCTIONS IN: molecular_function unknown; INVOLVED IN: biological_process unknown; LOCATED IN: cellular_component unknown; EXPRESSED IN: 24 plant structures; EXPRESSED DURING: 15 growth stages; BEST Arabidopsis thaliana protein matc	27.6	463.205	3	1386.59	-0.0002	32.011	R	D	+		@S:3		AT3G45830.1;S616	12.2
448	DRSPLPPPR	Phosphorylation@S:3	AT2G27100.1	C2H2 zinc-finger protein SERRATE (SE)	32.1	557.773	2	1113.53	-0.002	21.651	R	R	+		@S:3		AT2G27100.1;S76	30
449	DRSPLPPPRR	Phosphorylation@S:3	AT2G27100.1	C2H2 zinc-finger protein SERRATE (SE)	29.7	424.219	3	1269.63	0.0001	20.55	R	D	+		@S:3		AT2G27100.1;S76	24.7
450	DRSPSPYSSHSYSR	Phosphorylation@S:3,Phosphorylation@S:5	AT1G10890.1	unknown protein; FUNCTIONS IN: molecular_function unknown; INVOLVED IN: biological_process unknown; LOCATED IN: chloroplast; EXPRESSED IN: petal, flower, leaf; EXPRESSED DURING: LP.04 four leaves visible, 4 anthesis, petal differentiation and expans	24.7	595.893	3	1784.66	0.0005	22.512	R	R	+		@S:3,@S:5		AT1G10890.1;S39,AT1G10890.1;S41	14.4
451	DRSPVLDDEGSPK	Phosphorylation@S:3	AT2G37340.3,AT2G37340.2,AT2G37340.1	arginine/serine-rich zinc knuckle-containing protein 33	42.8	747.827	2	1493.64	-0.0007	23.772	R	I	+		@S:3		AT2G37340.3;S170,AT2G37340.2;S181,AT2G37340.1;S211	28.9
452	DRSPVLDDEGSPK	Phosphorylation@S:3,Phosphorylation@S:11	AT2G37340.3,AT2G37340.2,AT2G37340.1	arginine/serine-rich zinc knuckle-containing protein 33	63.1	787.808	2	1573.6	-0.0046	24.595	R	I	+		@S:3,@S:11		AT2G37340.3;S170,AT2G37340.3;S178,AT2G37340.2;S181,AT2G37340.2;S189,AT2G37340.1;S211,AT2G37340.1;S219	57
453	DRSPVLDDEGSPKIIDGSPPPSPK	Phosphorylation@S:3,Phosphorylation@S:11,Phosphorylation@S:18,Phosphorylation@S:22	AT2G37340.3,AT2G37340.2,AT2G37340.1	arginine/serine-rich zinc knuckle-containing protein 33	49.3	941.715	3	2822.12	-0.0021	42.189	R	L	+		@S:3,@S:11,@S:18,@S:22		AT2G37340.3;S170,AT2G37340.3;S178,AT2G37340.3;S185,AT2G37340.3;S189,AT2G37340.2;S181,AT2G37340.2;S189,AT2G37340.2;S196,AT2G37340.2;S200,AT2G37340.1;S211,AT2G37340.1;S219,AT2G37340.1;S226,AT2G37340.1;S230	45.7
454	DRSPVLDDEGSPKIIDGSPPPSPK	Phosphorylation@S:3,Phosphorylation@S:11,Phosphorylation@S:22	AT2G37340.3,AT2G37340.2,AT2G37340.1	arginine/serine-rich zinc knuckle-containing protein 33	32.6	915.06	3	2742.16	-0.0001	40.319	R	L	+		@S:3,@S:11,@S:22		AT2G37340.3;S170,AT2G37340.3;S178,AT2G37340.3;S189,AT2G37340.2;S181,AT2G37340.2;S189,AT2G37340.2;S200,AT2G37340.1;S211,AT2G37340.1;S219,AT2G37340.1;S230	8.4
455	DSEIEETEEFDTESPLPK	Phosphorylation@S:14	AT5G55210.1	unknown protein; FUNCTIONS IN: molecular_function unknown; INVOLVED IN: biological_process unknown; LOCATED IN: chloroplast; EXPRESSED IN: 23 plant structures; EXPRESSED DURING: 13 growth stages; BEST Arabidopsis thaliana protein match is: unknown p	88.1	1087.95	2	2173.88	-0.0062	47.527	K	A	+		@S:14		AT5G55210.1;S129	31.5
456	DSFLLQSSDDLEDVFSTK	Phosphorylation@S:8	AT1G27850.1	unknown protein; FUNCTIONS IN: molecular_function unknown; INVOLVED IN: biological_process unknown; LOCATED IN: plasma membrane; EXPRESSED IN: 22 plant structures; EXPRESSED DURING: 13 growth stages; BEST Arabidopsis thaliana protein match is: unkno	37.6	1063.46	2	2124.91	-0.0031	69.815	R	L	+	ambiguous		@S:7orS:8	AT1G27850.1;S57orS58	0
457	DSKPSVAEAAAPLKTPENSPSAEDA	Phosphorylation@T:15,Phosphorylation@S:19	AT3G15970.1	NUP50 (Nucleoporin 50 kDa) protein	59.3	881.379	3	2641.12	-0.0046	36.496	K	-	+		@T:15,@S:19		AT3G15970.1;T455,AT3G15970.1;S459	7.5
458	DSLAAAESPDGMK	Oxydation@M:12,Phosphorylation@S:8	AT3G17850.1	Protein kinase superfamily protein	58.2	694.275	2	1386.54	-0.0022	24.334	K	V	+		@S:8		AT3G17850.1;S663	46.9
459	DSNKSPKAGDSVLR	Phosphorylation@S:5	AT4G17720.1	RNA-binding (RRM/RBD/RNP motifs) family protein	45.8	518.582	3	1552.72	-0.0013	21.956	K	K	+		@S:5		AT4G17720.1;S97	20.3
460	DSNVTPDDDVSGMRSPSAFFK	Oxydation@M:13,Phosphorylation@S:17	AT3G13300.1,AT3G13300.2	Transducin/WD40 repeat-like superfamily protein	33.9	789.998	3	2366.97	-0.0016	44.636	K	H			@S:17		AT3G13300.1;S738,AT3G13300.2;S703	4
461	DSNVTPDDDVSGMRSPSAFFK	Phosphorylation@S:17	AT3G13300.1,AT3G13300.2	Transducin/WD40 repeat-like superfamily protein	48.6	784.666	3	2350.98	-0.0018	51.074	K	H			@S:17		AT3G13300.1;S738,AT3G13300.2;S703	10.1
462	DSSAGCGVQEPSSPK	Carbamidation@C:6,Phosphorylation@S:12	AT3G55320.1	P-glycoprotein 20	43	793.313	2	1584.61	-0.002	22.456	R	M	+		@S:12		AT3G55320.1;S686	0
463	DSSAGCGVQEPSSPK	Carbamidation@C:6,Phosphorylation@S:13	AT3G55320.1	P-glycoprotein 20	46.2	793.313	2	1584.61	-0.0021	22.24	R	M	+		@S:13		AT3G55320.1;S687	10.3
464	DSSLGALPVDELIEK	Phosphorylation@S:2	AT2G24520.1	H(+)-ATPase 5	33.7	833.402	2	1664.79	-0.0008	61.57	K	A	+	ambiguous		@S:2orS:3	AT2G24520.1;S526orS527	1.4
465	DSSLGALPVDELIEK	Phosphorylation@S:3	AT2G24520.1	H(+)-ATPase 5	35.5	833.403	2	1664.79	-0.0001	61.561	K	A	+		@S:3		AT2G24520.1;S527	0
466	DSSSIAGSSSPIPATVSTGK	Phosphorylation@S:10	AT2G38410.1	ENTH/VHS/GAT family protein	74.6	964.946	2	1927.88	-0.0002	35.496	K	S			@S:10		AT2G38410.1;S358	9.5
467	DSSVGNLHGYK	Phosphorylation@S:3	AT1G79570.1	Protein kinase superfamily protein with octicosapeptide/Phox/Bem1p domain	29.9	628.769	2	1255.52	-0.0007	25.822	K	N	+		@S:3		AT1G79570.1;S155	4.1
468	DSSVLVSVSSPMREYEWAEAR	Oxydation@M:12,Phosphorylation@S:10	AT3G22520.1	unknown protein; INVOLVED IN: biological_process unknown; LOCATED IN: chloroplast stroma, chloroplast, chloroplast envelope; EXPRESSED IN: 24 plant structures; EXPRESSED DURING: 13 growth stages; BEST Arabidopsis thaliana protein match is: unknown p	45.5	832.037	3	2493.09	0.0005	52.039	R	M	+		@S:10		AT3G22520.1;S395	4.2
469	DSSVLVSVSSPMREYEWAEAR	Phosphorylation@S:10	AT3G22520.1	unknown protein; INVOLVED IN: biological_process unknown; LOCATED IN: chloroplast stroma, chloroplast, chloroplast envelope; EXPRESSED IN: 24 plant structures; EXPRESSED DURING: 13 growth stages; BEST Arabidopsis thaliana protein match is: unknown p	93.8	826.706	3	2477.1	0.0029	58.01	R	M	+		@S:10		AT3G22520.1;S395	5.9
470	DSSVTLGSLLQR	Phosphorylation@S:8	AT3G49900.2,AT3G49900.1	Phototropic-responsive NPH3 family protein	48.1	678.332	2	1354.65	0.0003	54.226	R	D	+		@S:8		AT3G49900.2;S348,AT3G49900.1;S345	20.6
471	DSVFPCDSLSSSPR	Carbamidation@C:6,Phosphorylation@S:12	AT1G21580.1	Zinc finger C-x8-C-x5-C-x3-H type family protein	62.3	817.332	2	1632.65	0.0001	43.768	R	L			@S:12		AT1G21580.1;S1164	13.8
472	DSYQNDYQEEDDSSGSGTVVIRSPR	Phosphorylation@S:23	AT1G53165.2,AT1G53165.3,AT1G53165.1	Protein kinase superfamily protein	82.5	962.069	3	2883.18	0.0012	35.284	R	S	+		@S:23		AT1G53165.2;S420,AT1G53165.3;S428,AT1G53165.1;S420	0.2
473	DTDFSAESPDLEEDGGGGGGGR	Phosphorylation@S:8	AT5G28040.1	DNA-binding storekeeper protein-related transcriptional regulator	99.7	1102.91	2	2203.82	-0.0026	37.177	R	G	+		@S:8		AT5G28040.1;S14	7.5
474	DTNFIGFTFK	Phosphorylation@T:8	AT5G09890.2,AT5G09890.1	Protein kinase family protein	32.1	635.28	2	1268.55	-0.0019	62.455	K	K	+		@T:8		AT5G09890.2;T466,AT5G09890.1;T466	24.8
475	DTQEAATTSGDSISSPISVSEQTFPNR	Phosphorylation@S:15	AT3G16940.1	calmodulin binding;transcription regulators	49.8	969.096	3	2904.27	-0.0005	47.963	R	V	+		@S:15		AT3G16940.1;S158	6.5
476	DTSFSLQSVEDIMK	Phosphorylation@T:2	AT5G08590.1	SNF1-related protein kinase 2.1	62.5	840.366	2	1678.72	0.0007	68.813	R	I			@T:2		AT5G08590.1;T281	13.6
477	DVFSFRER	Phosphorylation@S:4	AT5G08660.1	Protein of unknown function (DUF668)	24.5	568.25	2	1134.49	-0.0004	42.24	K	E	+		@S:4		AT5G08660.1;S66	21.8
478	DVGASPGGNLIVAK	Phosphorylation@S:5	AT2G32910.1	DCD (Development and Cell Death) domain protein	55.3	689.343	2	1376.67	0.0012	37.771	R	K	+		@S:5		AT2G32910.1;S237	51.6
479	DVGDCSSEGRATDGLTAEEGELIR	Carbamidation@C:5,Phosphorylation@S:6	AT4G11860.1	Protein of unknown function (DUF544)	70.1	873.042	3	2616.1	0.0022	48.215	K	N			@S:6		AT4G11860.1;S470	0.8
480	DVGDCSSEGRATDGLTAEEGELIR	Carbamidation@C:5,Phosphorylation@S:7	AT4G11860.1	Protein of unknown function (DUF544)	77.4	873.041	3	2616.1	0.0004	47.767	K	N			@S:7		AT4G11860.1;S471	0
481	DVGDCSSEGRATDGLTAEEGELIR	Carbamidation@C:5,Phosphorylation@T:12	AT4G11860.1	Protein of unknown function (DUF544)	75	873.041	3	2616.1	0.0008	47.843	K	N			@T:12		AT4G11860.1;T476	8.4
482	DVGLDIVSDEETNGR	Phosphorylation@S:8	AT3G21810.1	Zinc finger C-x8-C-x5-C-x3-H type family protein	85.8	849.864	2	1697.71	-0.0007	45.504	R	N	+		@S:8		AT3G21810.1;S259	37.3
483	DVNAAVGTIK	Phosphorylation@T:8	AT1G50010.1,AT1G04820.1,AT5G19780.1,AT4G14960.2,AT5G19770.1,AT4G14960.1	tubulin alpha-4 chain	47.1	534.26	2	1066.51	0	28.793	K	T	+		@T:8		AT1G50010.1;T334,AT1G04820.1;T334,AT5G19780.1;T334,AT4G14960.2;T334,AT5G19770.1;T334,AT4G14960.1;T334	40.8
484	DVSSNTVQTFTVVTPK	Phosphorylation@T:14	AT1G53500.1	NAD-dependent epimerase/dehydratase family protein	49.4	901.933	2	1801.85	0.0024	45.59	K	N			@T:14		AT1G53500.1;T371	26.3
485	DVVLSSSSFLR	Phosphorylation@S:8	AT1G72710.1	casein kinase 1-like protein 2	43.5	645.311	2	1288.61	0.0003	50.987	K	A			@S:8		AT1G72710.1;S379	1.4
486	DYMESSPAAELVK	Oxydation@M:3,Phosphorylation@S:6	AT2G42600.2,AT2G42600.1	phosphoenolpyruvate carboxylase 2	58.8	768.32	2	1534.63	-0.0001	37.191	K	L	+		@S:6		AT2G42600.2;S926,AT2G42600.1;S926	11.3
487	DYMESSPAAELVK	Phosphorylation@S:6	AT2G42600.2,AT2G42600.1	phosphoenolpyruvate carboxylase 2	34.1	760.323	2	1518.63	-0.0002	43.676	K	L	+		@S:6		AT2G42600.2;S926,AT2G42600.1;S926	10.8
488	DYNGSSALSTAESENAK	Phosphorylation@S:13	AT4G28600.1	no pollen germination related 2	80.6	912.371	2	1822.73	0.002	31.576	R	K	+		@S:13		AT4G28600.1;S63	26.8
489	DYSADEVDGWEFDELEK	Phosphorylation@S:3	AT5G13560.1	unknown protein; BEST Arabidopsis thaliana protein match is: unknown protein (TAIR:AT2G37370.1); Has 12055 Blast hits to 8846 proteins in 811 species: Archae - 217; Bacteria - 1046; Metazoa - 6104; Fungi - 1115; Plants - 528; Viruses - 14; Other Euk	52.9	1063.91	2	2125.81	0.0024	61.491	R	E	+		@S:3		AT5G13560.1;S662	1.2
490	DYSFGNLR	Phosphorylation@S:3	AT1G60160.1	Potassium transporter family protein	33.5	526.216	2	1050.42	-0.0002	44.005	R	R	+		@S:3		AT1G60160.1;S47	20.2
491	DYSPPLAR	Phosphorylation@S:3	AT4G28990.1,AT4G28990.2	RNA-binding protein-related	22.3	499.721	2	997.427	0.0001	31.691	R	G	+		@S:3		AT4G28990.1;S114,AT4G28990.2;S162	4.9
492	EAALAATPSDSPTIFDK	Phosphorylation@S:9	AT3G56490.1	HIS triad family protein 3	36	907.416	2	1812.82	-0.0014	45.164	K	I			@S:9		AT3G56490.1;S32	7.3
493	EAALAATPSDSPTIFDK	Phosphorylation@T:13	AT3G56490.1	HIS triad family protein 3	47.1	907.415	2	1812.82	-0.0033	45.226	K	I	+		@T:13		AT3G56490.1;T36	4.6
494	EAEENAETSDNETLGAWK	Phosphorylation@S:9	AT5G47690.1,AT5G47690.2,AT5G47690.3	binding	64	1037.42	2	2072.82	-0.0026	39.862	R	S	+		@S:9		AT5G47690.1;S1584,AT5G47690.2;S1585,AT5G47690.3;S1586	9.4
495	EAEENAETSDNETLGAWK	Phosphorylation@T:13	AT5G47690.1,AT5G47690.2,AT5G47690.3	binding	28.2	691.949	3	2072.82	0.0028	39.949	R	S	+		@T:13		AT5G47690.1;T1588,AT5G47690.2;T1589,AT5G47690.3;T1590	6.5
496	EAEENAETSDNETLGAWK	Phosphorylation@T:8	AT5G47690.1,AT5G47690.2,AT5G47690.3	binding	47.1	691.947	3	2072.82	-0.0007	39.87	R	S	+		@T:8		AT5G47690.1;T1583,AT5G47690.2;T1584,AT5G47690.3;T1585	7.4
497	EAHAGQLVPVGSSPR	Phosphorylation@S:13	AT2G41620.1	Nucleoporin interacting component (Nup93/Nic96-like) family protein	51.4	792.88	2	1583.75	-0.0002	29.979	R	V	+		@S:13		AT2G41620.1;S180	9.5
498	EAKSPDFKGVSGTVNER	Phosphorylation@S:4	AT1G80950.1	Phospholipid/glycerol acyltransferase family protein	39.7	634.298	3	1899.87	-0.0021	28.72	R	V	+		@S:4		AT1G80950.1;S241	32.3
499	EANISGDDAFAR	Phosphorylation@S:5	AT3G09740.1	syntaxin of plants 71	53	673.274	2	1344.53	-0.0012	32.777	R	L	+		@S:5		AT3G09740.1;S31	42.9
500	EAQWAAAQRTLHGLQPAEK	Phosphorylation@T:10	AT2G24520.1	H(+)-ATPase 5	39	729.023	3	2184.05	-0.0021	36.216	R	N	+		@T:10		AT2G24520.1;T863	35.5
501	EAQWAQAQRTLHGLQPK	Phosphorylation@T:10	AT2G18960.1	H(+)-ATPase 1	36.2	681.336	3	2040.99	-0.002	34.813	R	E	+		@T:10		AT2G18960.1;T881	32.3
502	EASALSQPATFAQAAK	Phosphorylation@S:3	AT4G16444.1	FUNCTIONS IN: molecular_function unknown; INVOLVED IN: biological_process unknown; LOCATED IN: endomembrane system; EXPRESSED IN: 24 plant structures; EXPRESSED DURING: 15 growth stages; CONTAINS InterPro DOMAIN/s: CHD5-like protein (InterPro:IPR007	31.6	835.892	2	1669.77	-0.0015	40.907	R	L	+		@S:3		AT4G16444.1;S60	16.6
503	EASEEEDEDDEDEEEEEDN	Phosphorylation@S:3	AT2G34970.1	Trimeric LpxA-like enzyme	77.5	1183.35	2	2364.69	-0.0032	24.209	K	-	+		@S:3		AT2G34970.1;S714	77.5
504	EASLEGYQLLNDDVVR	Phosphorylation@S:3	AT5G45275.1	Major facilitator superfamily protein	78.7	950.938	2	1899.86	0.0005	56.285	R	A	+		@S:3		AT5G45275.1;S296	43
505	EASREEEASSEEESEEEEPPKTVGK	Phosphorylation@S:3,Phosphorylation@S:9,Phosphorylation@S:10	AT4G31880.1,AT4G31880.2	LOCATED IN: cytosol, chloroplast; EXPRESSED IN: 24 plant structures; EXPRESSED DURING: 14 growth stages; BEST Arabidopsis thaliana protein match is: Tudor/PWWP/MBT superfamily protein (TAIR:AT1G15940.1); Has 137162 Blast hits to 70781 proteins in 29	24.5	758.785	4	3031.11	-0.0025	24.843	K	S	+		@S:3,@S:9,@S:10		AT4G31880.1;S742,AT4G31880.1;S748,AT4G31880.1;S749,AT4G31880.2;S741,AT4G31880.2;S747,AT4G31880.2;S748	14.3
506	EASREEEASSEEESEEEEPPKTVGK	Phosphorylation@S:9,Phosphorylation@S:10,Phosphorylation@S:14	AT4G31880.1,AT4G31880.2	LOCATED IN: cytosol, chloroplast; EXPRESSED IN: 24 plant structures; EXPRESSED DURING: 14 growth stages; BEST Arabidopsis thaliana protein match is: Tudor/PWWP/MBT superfamily protein (TAIR:AT1G15940.1); Has 137162 Blast hits to 70781 proteins in 29	41.9	1011.38	3	3031.11	-0.0062	25.225	K	S	+		@S:9,@S:10,@S:14		AT4G31880.1;S748,AT4G31880.1;S749,AT4G31880.1;S753,AT4G31880.2;S747,AT4G31880.2;S748,AT4G31880.2;S752	21.6
507	EATESTAPGSPTGQGPESPKVVAAASEDTR	Phosphorylation@T:12,Phosphorylation@S:18	AT5G16210.1	HEAT repeat-containing protein	76.7	1029.78	3	3086.31	-0.0021	33.784	K	F	+		@T:12,@S:18		AT5G16210.1;T1134,AT5G16210.1;S1140	31.3
508	EATGDDDQKDDDEDDQSSDGHED	Phosphorylation@S:18	AT3G52230.1	unknown protein; FUNCTIONS IN: molecular_function unknown; INVOLVED IN: biological_process unknown; LOCATED IN: chloroplast outer membrane, chloroplast thylakoid membrane, chloroplast, chloroplast envelope; EXPRESSED IN: 24 plant structures; EXPRESS	25.9	873.286	3	2616.84	0.0003	17.67	K	-	+		@S:18		AT3G52230.1;S140	10.2
509	EATNADREHGVESDSEEERK	Phosphorylation@S:13,Phosphorylation@S:15	AT4G10710.1	global transcription factor C	27.4	816.65	3	2446.93	0	19.242	R	R	+		@S:13,@S:15		AT4G10710.1;S1033,AT4G10710.1;S1035	20.9
510	EATTSSLSQGLTPHQDPDDAPKSPPNSPNSSTR	Phosphorylation@S:23,Phosphorylation@S:27	AT1G43130.1	like COV 2	52.3	1193.84	3	3578.51	-0.0092	34.396	K	K	+		@S:23,@S:27		AT1G43130.1;S28,AT1G43130.1;S32	17.3
511	EAVNIFPEKGSYR	Phosphorylation@S:11	AT4G30190.2,AT4G30190.1	H(+)-ATPase 2	27.8	530.584	3	1588.73	0.0014	39.847	K	E			@S:11		AT4G30190.2;S932,AT4G30190.1;S899	8.2
512	EDDLQLSPVFPATESDSSESSPREEDQSK	Phosphorylation@S:7	AT4G14480.1	Protein kinase superfamily protein	54.4	1097.14	3	3288.39	0.0034	48.257	R	D	+		@S:7		AT4G14480.1;S360	39.2
513	EDGTDDDDDDDVPISK	Phosphorylation@T:4	AT5G55300.1,AT5G55300.2	DNA topoisomerase I alpha	51.4	915.825	2	1829.64	-0.0003	28.676	R	R	+		@T:4		AT5G55300.1;T286,AT5G55300.2;T286	47.8
514	EDVNIFPEKGSYR	Phosphorylation@S:11	AT2G18960.1	H(+)-ATPase 1	36.7	545.247	3	1632.72	0.0003	40.195	K	E			@S:11		AT2G18960.1;S899	0.1
515	EDVNIFPEKGSYR	Phosphorylation@Y:12	AT2G18960.1	H(+)-ATPase 1	54.8	545.246	3	1632.72	-0.0017	40.042	K	E		ambiguous		@S:11orY:12	AT2G18960.1;S899orY900	0
516	EDVNIFPEKGSYRELSEIAEQAK	Phosphorylation@S:11	AT2G18960.1	H(+)-ATPase 1	40.8	911.432	3	2731.27	0	53.97	K	R	+		@S:11		AT2G18960.1;S899	8
517	EEAASSPVSGAADHQVPASP	Phosphorylation@S:19	AT5G55230.2,AT5G55230.1	microtubule-associated proteins 65-1	60.3	993.925	2	1985.84	-0.0018	31.731	K	-	+		@S:19		AT5G55230.2;S615,AT5G55230.1;S586	42.5
518	EEDDSDKSKSEVDEAVSEEEAEDDD	Phosphorylation@S:10	AT2G17560.2,AT2G17560.1	high mobility group B4	47.3	961.019	3	2880.03	-0.0003	34.519	R	-	+		@S:10		AT2G17560.2;S123,AT2G17560.1;S123	7.5
519	EEDDSDKSKSEVDEAVSEEEAEDDD	Phosphorylation@S:17	AT2G17560.2,AT2G17560.1	high mobility group B4	52.3	961.019	3	2880.03	-0.0016	34.644	R	-	+		@S:17		AT2G17560.2;S130,AT2G17560.1;S130	23.2
520	EEDDSDKSKSEVDEAVSEEEAEDDD	Phosphorylation@S:5	AT2G17560.2,AT2G17560.1	high mobility group B4	36.1	961.017	3	2880.03	-0.0064	34.042	R	-	+		@S:5		AT2G17560.2;S118,AT2G17560.1;S118	0.5
521	EEFLIGSIEEESQSQSPR	Phosphorylation@S:16	AT1G53590.1	Calcium-dependent lipid-binding (CaLB domain) family protein	25.4	1072.98	2	2143.94	0.0055	55.063	K	I	+		@S:16		AT1G53590.1;S548	7.2
522	EEKEESDDDMGFSLFE	Oxydation@M:10,Phosphorylation@S:6	AT2G27710.2,AT2G27720.2,AT2G27710.4,AT2G27710.1,AT3G44590.2,AT2G27720.1,AT3G44590.1,AT2G27710.3,AT2G27720.3	60S acidic ribosomal protein family	27.6	1001.86	2	2001.7	-0.0045	56.534	K	-	+		@S:6		AT2G27710.2;S105,AT2G27720.2;S120,AT2G27710.4;S88,AT2G27710.1;S105,AT3G44590.2;S101,AT2G27720.1;S105,AT3G44590.1;S101,AT2G27710.3;S105,AT2G27720.3;S117	19.7
523	EEKEESDDDMGFSLFE	Phosphorylation@S:6	AT2G27710.2,AT2G27720.2,AT2G27710.4,AT2G27710.1,AT3G44590.2,AT2G27720.1,AT3G44590.1,AT2G27710.3,AT2G27720.3	60S acidic ribosomal protein family	44.8	993.862	2	1985.71	-0.0038	62.941	K	-	+		@S:6		AT2G27710.2;S105,AT2G27720.2;S120,AT2G27710.4;S88,AT2G27710.1;S105,AT3G44590.2;S101,AT2G27720.1;S105,AT3G44590.1;S101,AT2G27710.3;S105,AT2G27720.3;S117	27.2
524	EEKKDEPAEESDGDLGFGLFD	Phosphorylation@S:11	AT4G00810.2,AT4G00810.1	60S acidic ribosomal protein family	48.8	803	3	2405.98	0.0001	58.188	K	-	+		@S:11		AT4G00810.2;S103,AT4G00810.1;S103	38.2
525	EEKMLVEELADMSK	Oxydation@M:12,Phosphorylation@S:13	AT4G39960.1	Molecular chaperone Hsp40/DnaJ family protein	26.7	583.256	3	1746.75	0.0016	19.066	K	N	+		@S:13		AT4G39960.1;S438	12
526	EESDDDMGFSLFE	Oxydation@M:7,Phosphorylation@S:3	AT2G27710.2,AT2G27720.2,AT2G27710.4,AT2G27710.1,AT3G44590.2,AT2G27720.1,AT3G44590.1,AT2G27710.3,AT2G27720.3	60S acidic ribosomal protein family	38.4	808.771	2	1615.53	0	65.061	K	-			@S:3		AT2G27710.2;S105,AT2G27720.2;S120,AT2G27710.4;S88,AT2G27710.1;S105,AT3G44590.2;S101,AT2G27720.1;S105,AT3G44590.1;S101,AT2G27710.3;S105,AT2G27720.3;S117	38.4
527	EESDDDMGFSLFE	Phosphorylation@S:3	AT2G27710.2,AT2G27720.2,AT2G27710.4,AT2G27710.1,AT3G44590.2,AT2G27720.1,AT3G44590.1,AT2G27710.3,AT2G27720.3	60S acidic ribosomal protein family	36.6	800.773	2	1599.53	-0.0008	72.095	K	-			@S:3		AT2G27710.2;S105,AT2G27720.2;S120,AT2G27710.4;S88,AT2G27710.1;S105,AT3G44590.2;S101,AT2G27720.1;S105,AT3G44590.1;S101,AT2G27710.3;S105,AT2G27720.3;S117	29.5
528	EESDEEDYGGDFGLFDEE	Phosphorylation@S:3	AT3G09200.2,AT3G09200.1	Ribosomal protein L10 family protein	49.4	1081.37	2	2160.72	-0.0029	66.401	K	-			@S:3		AT3G09200.2;S272,AT3G09200.1;S305	34.3
529	EEWTGEVFDVELIK	Phosphorylation@T:4	AT3G08680.1,AT3G08680.2	Leucine-rich repeat protein kinase family protein	79.8	887.403	2	1772.79	0.0004	65.988	R	Q	+		@T:4		AT3G08680.1;T564,AT3G08680.2;T564	74.2
530	EFSSNANFSPLAR	Phosphorylation@S:3	AT1G53165.2,AT1G53165.3,AT1G53165.1	Protein kinase superfamily protein	28.7	760.333	2	1518.65	0.0005	45.643	K	F			@S:3		AT1G53165.2;S653,AT1G53165.3;S661,AT1G53165.1;S653	1.2
531	EFSSNANFSPLAR	Phosphorylation@S:4	AT1G53165.2,AT1G53165.3,AT1G53165.1	Protein kinase superfamily protein	47.7	760.332	2	1518.65	-0.0009	45.679	K	F			@S:4		AT1G53165.2;S654,AT1G53165.3;S662,AT1G53165.1;S654	10.3
532	EFTEDLTPR	Phosphorylation@T:3	AT4G26630.1,AT4G26630.2	DEK domain-containing chromatin associated protein	31.8	594.253	2	1186.49	0.0002	34.977	K	K	+		@T:3		AT4G26630.1;T712,AT4G26630.2;T712	5.2
533	EGDSMQVDSPAAVEK	Oxydation@M:5,Phosphorylation@S:9	AT2G32730.1	26S proteasome regulatory complex, non-ATPase subcomplex, Rpn2/Psmd1 subunit	49.1	829.833	2	1657.65	-0.0017	24.514	K	K	+		@S:9		AT2G32730.1;S896	10.4
534	EGDSMQVDSPAAVEK	Phosphorylation@S:9	AT2G32730.1	26S proteasome regulatory complex, non-ATPase subcomplex, Rpn2/Psmd1 subunit	50.4	821.836	2	1641.66	-0.0012	30.502	K	K	+		@S:9		AT2G32730.1;S896	1.1
535	EGELDEDNLSSDLSEREPSR	Phosphorylation@S:10	AT3G61480.1	Quinoprotein amine dehydrogenase, beta chain-like; RIC1-like guanyl-nucleotide exchange factor	58.1	786.331	3	2355.97	0.0008	39.979	R	C	+		@S:10		AT3G61480.1;S576	9.7
536	EGELSFDYR	Phosphorylation@S:5	AT3G26910.1,AT3G26910.2	hydroxyproline-rich glycoprotein family protein	29.1	598.237	2	1194.46	-0.0003	43.105	R	T	+		@S:5		AT3G26910.1;S267,AT3G26910.2;S267	20.9
537	EGFQIMDTSQRGK	Phosphorylation@S:9	AT3G57530.1	calcium-dependent protein kinase 32	25.4	526.232	3	1575.67	-0.0007	36.626	R	I			@S:9		AT3G57530.1;S379	5.5
538	EGGDVASLDAAEAQTPKR	Phosphorylation@T:15	AT2G26460.1	RED family protein	50.5	632.29	3	1893.85	0.0003	29.936	K	S			@T:15		AT2G26460.1;T579	31.6
539	EGLVTTGSSSSSQL	Phosphorylation@S:10	AT5G14790.1	ARM repeat superfamily protein	65.3	716.814	2	1431.61	0.0003	40.467	R	-			@S:10		AT5G14790.1;S342	7
540	EGLVTTGSSSSSQL	Phosphorylation@S:11	AT5G14790.1	ARM repeat superfamily protein	48	716.814	2	1431.61	0.0005	40.397	R	-	+	ambiguous		@S:10orS:11	AT5G14790.1;S342orS343	0
541	EGLVTTGSSSSSQL	Phosphorylation@S:12	AT5G14790.1	ARM repeat superfamily protein	35.5	716.814	2	1431.61	0.0009	40.133	R	-	+		@S:12		AT5G14790.1;S344	0
542	EGSLPTVIEEEAEDSET	Phosphorylation@S:15	AT2G23520.1	Pyridoxal phosphate (PLP)-dependent transferases superfamily protein	58.3	957.889	2	1913.76	-0.0023	52.05	R	-	+		@S:15		AT2G23520.1;S893	1.8
543	EGSLPTVIEEEAEDSET	Phosphorylation@T:17	AT2G23520.1	Pyridoxal phosphate (PLP)-dependent transferases superfamily protein	79.6	957.891	2	1913.77	0.0005	52.024	R	-	+		@T:17		AT2G23520.1;T895	0
544	EGSLPTVIEEEAEDSET	Phosphorylation@T:6	AT2G23520.1	Pyridoxal phosphate (PLP)-dependent transferases superfamily protein	23.6	957.89	2	1913.77	-0.001	59.394	R	-	+		@T:6		AT2G23520.1;T884	0.1
545	EGSLQLEGEN	Phosphorylation@S:3	AT5G19450.1,AT5G19450.2	calcium-dependent protein kinase 19	57.3	578.232	2	1154.45	0.0001	34.084	R	-	+		@S:3		AT5G19450.1;S526,AT5G19450.2;S526	53.5
546	EGTKGSSGNLVDAAR	Phosphorylation@S:6	AT5G64813.1	Ras-related small GTP-binding family protein	57.2	771.351	2	1540.69	-0.0006	24.409	K	H	+		@S:6		AT5G64813.1;S173	8.7
547	EGTKGSSGNLVDAAR	Phosphorylation@S:6,Phosphorylation@S:7	AT5G64813.1	Ras-related small GTP-binding family protein	26.5	811.335	2	1620.66	0.0011	26.717	K	H	+		@S:6,@S:7		AT5G64813.1;S173,AT5G64813.1;S174	8
548	EGTKGSSGNLVDAAR	Phosphorylation@S:7	AT5G64813.1	Ras-related small GTP-binding family protein	36.6	514.57	3	1540.69	-0.0012	24.288	K	H			@S:7		AT5G64813.1;S174	0
549	EGTKGSSGNLVDAAR	Phosphorylation@T:3	AT5G64813.1	Ras-related small GTP-binding family protein	31	514.569	3	1540.69	-0.0019	24.665	K	H			@T:3		AT5G64813.1;T170	6.7
550	EGTKGSSGNLVDAAR	Phosphorylation@T:3,Phosphorylation@S:7	AT5G64813.1	Ras-related small GTP-binding family protein	26.3	541.225	3	1620.65	-0.0013	26.551	K	H	+		@T:3,@S:7		AT5G64813.1;T170,AT5G64813.1;S174	5.7
551	EIAEGVTQIVQMLETEEE	Oxydation@M:12,Phosphorylation@T:15	AT5G62390.1	BCL-2-associated athanogene 7	61.8	1072.47	2	2142.93	0.0029	70.36	K	-			@T:15		AT5G62390.1;T443	59.3
552	EIAEGVTQIVQMLETEEE	Phosphorylation@T:15	AT5G62390.1	BCL-2-associated athanogene 7	63.6	1064.47	2	2126.93	-0.0023	77.241	K	-			@T:15		AT5G62390.1;T443	57.8
553	EIAGVIIPSER	Phosphorylation@S:9	AT2G45990.4,AT2G45990.1,AT2G45990.3,AT2G45990.2	unknown protein; FUNCTIONS IN: molecular_function unknown; INVOLVED IN: biological_process unknown; LOCATED IN: chloroplast, chloroplast stroma; EXPRESSED IN: 22 plant structures; EXPRESSED DURING: 13 growth stages; Has 312 Blast hits to 312 protein	25.6	632.319	2	1262.62	-0.0026	20.24	R	I	+		@S:9		AT2G45990.4;S180,AT2G45990.1;S180,AT2G45990.3;S180,AT2G45990.2;S180	0.1
554	EIDDTSTGIIDISGLNYESDDHNTNNNK	Phosphorylation@S:19	AT1G12860.1	basic helix-loop-helix (bHLH) DNA-binding superfamily protein	91	1058.78	3	3173.33	-0.0011	53.523	R	G			@S:19		AT1G12860.1;S249	12
555	EIDDTSTGIIDISGLNYESDDHNTNNNK	Phosphorylation@Y:17	AT1G12860.1	basic helix-loop-helix (bHLH) DNA-binding superfamily protein	92.1	1058.78	3	3173.33	-0.0019	53.278	R	G			@Y:17		AT1G12860.1;Y247	8.8
556	EIDQLPSPTSSNHDLDADS	Phosphorylation@S:7,Phosphorylation@S:10,Phosphorylation@S:11	AT3G48860.2	unknown protein; INVOLVED IN: biological_process unknown; LOCATED IN: plasma membrane; EXPRESSED IN: 22 plant structures; EXPRESSED DURING: 13 growth stages; BEST Arabidopsis thaliana protein match is: unknown protein (TAIR:AT5G23700.1); Has 12429 B	17.7	1140.9	2	2279.79	-0.0032	45.159	R	-	+		@S:7,@S:10,@S:11		AT3G48860.2;S565,AT3G48860.2;S568,AT3G48860.2;S569	3.6
557	EIDQLPSPTSSNHDLDADS	Phosphorylation@T:9,Phosphorylation@S:10,Phosphorylation@S:11	AT3G48860.2	unknown protein; INVOLVED IN: biological_process unknown; LOCATED IN: plasma membrane; EXPRESSED IN: 22 plant structures; EXPRESSED DURING: 13 growth stages; BEST Arabidopsis thaliana protein match is: unknown protein (TAIR:AT5G23700.1); Has 12429 B	21.2	760.938	3	2279.79	-0.0003	45.196	R	-	+		@T:9,@S:10,@S:11		AT3G48860.2;T567,AT3G48860.2;S568,AT3G48860.2;S569	6.4
558	EIEEKTMIKR	Phosphorylation@T:6	AT1G21810.1	Plant protein of unknown function (DUF869)	28.1	678.831	2	1355.65	-0.0036	64.27	R	E	+		@T:6		AT1G21810.1;T487	11.7
559	EIEVADYESSDEDRHFK	Phosphorylation@S:9,Phosphorylation@S:10	AT5G47430.1,AT5G47430.2,AT5G47430.3	DWNN domain, a CCHC-type zinc finger	55.8	743.619	3	2227.83	-0.0001	36.943	K	R			@S:9,@S:10		AT5G47430.1;S849,AT5G47430.1;S850,AT5G47430.2;S788,AT5G47430.2;S789,AT5G47430.3;S846,AT5G47430.3;S847	11.3
560	EILNSSPAQAPSRDS	Phosphorylation@S:6	AT3G18370.1	C2 domain-containing protein	68	826.369	2	1650.72	-0.001	28.905	K	-			@S:6		AT3G18370.1;S806	13.5
561	EILQSESFKEEGYLASELQEAEK	Phosphorylation@S:7	AT1G22530.1	PATELLIN 2	55.5	913.087	3	2736.24	-0.0026	57.381	K	N	+		@S:7		AT1G22530.1;S79	0
562	EISGGDGEEEAEETTER	Phosphorylation@S:3	AT4G37790.1	Homeobox-leucine zipper protein family	86	959.366	2	1916.72	0.0009	29.406	R	V	+		@S:3		AT4G37790.1;S92	85.5
563	EISHDSSDEEDGDGGKNTNEMLNYGLTIASK	Oxydation@M:21,Phosphorylation@S:6,Phosphorylation@S:7	AT2G17840.1	Senescence/dehydration-associated protein-related	40	1168.13	3	3501.37	-0.0066	43.925	K	G	+		@S:6,@S:7		AT2G17840.1;S150,AT2G17840.1;S151	12.4
564	EISHDSSDEEDGDGGKNTNEMLNYGLTIASK	Oxydation@M:21,Phosphorylation@S:7,Phosphorylation@T:18	AT2G17840.1	Senescence/dehydration-associated protein-related	29.6	876.351	4	3501.37	-0.0059	43.906	K	G	+	ambiguous	@T:18	@S:3orS:6orS:7	AT2G17840.1;T162,AT2G17840.1;S147orS150orS151	0
565	EISHDSSDEEDGDGGKNTNEMLNYGLTIASK	Phosphorylation@S:3,Phosphorylation@S:7	AT2G17840.1	Senescence/dehydration-associated protein-related	42.7	1162.8	3	3485.38	-0.0066	54.365	K	G	+	ambiguous	@S:3	@S:6orS:7	AT2G17840.1;S147,AT2G17840.1;S150orS151	0
566	EISHDSSDEEDGDGGKNTNEMLNYGLTIASK	Phosphorylation@S:3,Phosphorylation@T:18	AT2G17840.1	Senescence/dehydration-associated protein-related	27.6	872.353	4	3485.38	-0.0026	54.724	K	G		ambiguous	@T:18	@S:3orS:6orS:7	AT2G17840.1;T162,AT2G17840.1;S147orS150orS151	1
567	EISHDSSDEEDGDGGKNTNEMLNYGLTIASK	Phosphorylation@S:6,Phosphorylation@S:7	AT2G17840.1	Senescence/dehydration-associated protein-related	63.4	1162.8	3	3485.38	-0.004	54.812	K	G	+		@S:6,@S:7		AT2G17840.1;S150,AT2G17840.1;S151	19.7
568	EISHDSSDEEDGDGGKNTNEMLNYGLTIASK	Phosphorylation@S:7,Phosphorylation@T:18	AT2G17840.1	Senescence/dehydration-associated protein-related	39.6	872.353	4	3485.38	-0.0013	54.424	K	G		ambiguous	@T:18	@S:3orS:6orS:7	AT2G17840.1;T162,AT2G17840.1;S147orS150orS151	0
569	EISPGDIR	Phosphorylation@S:3	AT5G13020.1	Emsy N Terminus (ENT)/ plant Tudor-like domains-containing protein	22.3	483.718	2	965.422	-0.0002	31.43	K	W	+		@S:3		AT5G13020.1;S274	13.7
570	EISPGDIRWEGEDPGISR	Phosphorylation@S:3	AT5G13020.1	Emsy N Terminus (ENT)/ plant Tudor-like domains-containing protein	29.5	698.316	3	2091.93	0.0004	48.446	K	K	+		@S:3		AT5G13020.1;S274	16.6
571	EISSLDVPLSPCRDDEGIRETK	Carbamidation@C:12,Phosphorylation@S:10	AT1G27595.1	CONTAINS InterPro DOMAIN/s: Symplekin tight junction protein C-terminal (InterPro:IPR022075); BEST Arabidopsis thaliana protein match is: HEAT repeat-containing protein (TAIR:AT5G01400.1); Has 593 Blast hits to 297 proteins in 111 species: Archae -	62.2	866.07	3	2595.19	-0.0009	42.769	K	Y	+		@S:10		AT1G27595.1;S276	31.5
572	EITALAPSSMK	Oxydation@M:10,Phosphorylation@S:8	AT2G37620.1,AT3G46520.1,AT1G49240.1,AT3G18780.1,AT3G18780.2,AT3G12110.1,AT5G09810.1,AT5G59370.2,AT2G37620.2,AT5G59370.1,AT3G53750.1	actin-11	28.4	622.285	2	1242.56	-0.0011	29.996	K	I	+		@S:8		AT2G37620.1;S325,AT3G46520.1;S325,AT1G49240.1;S325,AT3G18780.1;S325,AT3G18780.2;S325,AT3G12110.1;S325,AT5G09810.1;S325,AT5G59370.2;S325,AT2G37620.2;S325,AT5G59370.1;S325,AT3G53750.1;S325	6.1
573	EIVIEERSPK	Phosphorylation@S:8	AT2G05830.1,AT2G05830.4,AT2G05830.2,AT2G05830.3	NagB/RpiA/CoA transferase-like superfamily protein	36.8	640.318	2	1278.62	0	26.949	K	E	+		@S:8		AT2G05830.1;S306,AT2G05830.4;S260,AT2G05830.2;S258,AT2G05830.3;S258	30.5
574	EIVTSPGRDRDDQGKPDNNK	Phosphorylation@S:5	AT5G64960.2,AT5G10270.1,AT5G64960.1	cyclin-dependent kinase C;1	31.3	774.355	3	2320.04	-0.0008	20.611	K	Y	+		@S:5		AT5G64960.2;S41,AT5G10270.1;S94,AT5G64960.1;S94	9.8
575	EIVTSPGRDRDDQGKPDNNK	Phosphorylation@T:4	AT5G64960.2,AT5G10270.1,AT5G64960.1	cyclin dependent kinase group C2	28.2	774.355	3	2320.04	-0.0017	20.758	K	Y	+		@T:4		AT5G64960.2;T40,AT5G10270.1;T93,AT5G64960.1;T93	5
576	EKPHSDYEKVDDGDANSDSSQQER	Phosphorylation@S:17,Phosphorylation@S:20	AT3G23900.1,AT3G23900.3	RNA recognition motif (RRM)-containing protein	43.4	966.034	3	2895.08	-0.0064	21.893	K	N	+		@S:17,@S:20		AT3G23900.1;S928,AT3G23900.1;S931,AT3G23900.3;S928,AT3G23900.3;S931	0.8
577	EKPLVQVLSDDDSEVKEAK	Phosphorylation@S:9,Phosphorylation@S:13	AT3G17160.1	unknown protein; FUNCTIONS IN: molecular_function unknown; INVOLVED IN: biological_process unknown; LOCATED IN: cellular_component unknown; EXPRESSED IN: 23 plant structures; EXPRESSED DURING: 13 growth stages; Has 54259 Blast hits to 25265 proteins	48.1	763.681	3	2288.02	-0.0026	40.645	K	D	+		@S:9,@S:13		AT3G17160.1;S20,AT3G17160.1;S24	46.7
578	EKPSSPPTFDDGPTSPPASLHEPEPSAK	Phosphorylation@T:8,Phosphorylation@T:14	AT4G29440.2,AT4G29440.1	Regulator of Vps4 activity in the MVB pathway protein	33.9	1021.44	3	3061.3	-0.0035	39.616	K	F		ambiguous	@T:8	@T:14orS:15	AT4G29440.2;T557,AT4G29440.2;T563orS564,AT4G29440.1;T585,AT4G29440.1;T591orS592	9.2
579	EKSLEIEPK	Phosphorylation@S:3	AT2G16940.2,AT2G16940.1,AT2G16940.3	Splicing factor, CC1-like	27.9	576.781	2	1151.55	-0.0006	26.416	R	E	+		@S:3		AT2G16940.2;S143,AT2G16940.1;S143,AT2G16940.3;S143	9.1
580	EKSLPLKEDFEASK	Phosphorylation@S:3	AT1G24706.1,AT1G24706.2	THO2	30.6	567.61	3	1699.81	0	35.42	R	R	+		@S:3		AT1G24706.1;S1696,AT1G24706.2;S1696	21.5
581	ELALLNSNNLREESPGPSGGGSVSPFNSSGK	Phosphorylation@S:14,Phosphorylation@S:18	AT2G38610.2,AT2G38610.1	RNA-binding KH domain-containing protein	83.7	1087.82	3	3260.43	-0.0071	53.099	R	R	+		@S:14,@S:18		AT2G38610.2;S263,AT2G38610.2;S267,AT2G38610.1;S263,AT2G38610.1;S267	26.2
582	ELDLGSPVSPLR	Phosphorylation@S:6	AT1G53300.1	tetratricopetide-repeat thioredoxin-like 1	30.5	681.837	2	1361.66	0	49.234	R	S	+		@S:6		AT1G53300.1;S39	19.1
583	ELDLGSPVSPLR	Phosphorylation@S:6,Phosphorylation@S:9	AT1G53300.1	tetratricopetide-repeat thioredoxin-like 1	40.6	721.819	2	1441.62	-0.0022	51.47	R	S	+		@S:6,@S:9		AT1G53300.1;S39,AT1G53300.1;S42	40.4
584	ELDSSSEAVSGNSDKVGADDLSDSEK	Phosphorylation@S:22	AT4G02510.1	translocon at the outer envelope membrane of chloroplasts 159	68.1	907.712	3	2720.12	-0.0032	32.717	K	E	+		@S:22		AT4G02510.1;S71	1.5
585	ELDSSSEAVSGNSDKVGADDLSDSEK	Phosphorylation@S:24	AT4G02510.1	translocon at the outer envelope membrane of chloroplasts 159	38.1	907.713	3	2720.12	-0.0009	32.121	K	E			@S:24		AT4G02510.1;S73	1.3
586	ELGYSAPLVSR	Phosphorylation@S:5	AT2G33490.1	hydroxyproline-rich glycoprotein family protein	27.1	636.305	2	1270.6	-0.0004	42.094	R	S	+		@S:5		AT2G33490.1;S531	11.2
587	ELISEDSVSPR	Phosphorylation@S:7	AT5G19320.1	RAN GTPase activating protein 2	30.6	656.295	2	1310.58	0.0004	32.845	R	E	+		@S:7		AT5G19320.1;S117	0
588	ELISEDSVSPR	Phosphorylation@S:9	AT5G19320.1	RAN GTPase activating protein 2	32.7	656.295	2	1310.58	-0.0004	32.891	R	E	+		@S:9		AT5G19320.1;S119	16.2
589	ELKFDDGSDSDDAK	Phosphorylation@S:10	AT5G47480.1	RGPR-related	50.5	811.317	2	1620.62	0.0001	29.354	K	A	+		@S:10		AT5G47480.1;S45	5.9
590	ELKFDDGSDSDDAK	Phosphorylation@S:8	AT5G47480.1	RGPR-related	37.4	811.316	2	1620.62	-0.0018	28.972	K	A	+		@S:8		AT5G47480.1;S43	3.6
591	ELLQEPTDDTSPQYLLK	Phosphorylation@T:10	AT5G47310.1	PPPDE putative thiol peptidase family protein	49.9	1035.48	2	2068.96	-0.0053	52.499	R	R	+		@T:10		AT5G47310.1;T236	6.9
592	ELPQAAPPGLGSPHQNNR	Phosphorylation@S:12	AT1G51600.1,AT1G51600.2	ZIM-LIKE 2	41.1	654.978	3	1961.91	0.0001	33.164	R	V			@S:12		AT1G51600.1;S125,AT1G51600.2;S125	36.3
593	ELQSIISSSGNGSLNR	Phosphorylation@S:8	AT1G29880.1	glycyl-tRNA synthetase / glycine--tRNA ligase	25	871.409	2	1740.8	-0.001	41.322	K	E			@S:8		AT1G29880.1;S105	7.7
594	ELSLEPLQVK	Phosphorylation@S:3	AT4G21750.1,AT4G21750.2	Homeobox-leucine zipper family protein / lipid-binding START domain-containing protein	31.3	618.317	2	1234.62	-0.0006	48.847	R	F	+		@S:3		AT4G21750.1;S100,AT4G21750.2;S100	25.1
595	ELTQTELGSGGLFG	Phosphorylation@S:9	AT1G67580.1,AT1G67580.2	Protein kinase superfamily protein	26.3	744.835	2	1487.66	0.0013	58.935	K	-	+		@S:9		AT1G67580.1;S747,AT1G67580.2;S747	20.1
596	ELYEIASPNYTGK	Phosphorylation@S:7	AT4G19880.2,AT4G19880.1,AT4G19880.3	Glutathione S-transferase family protein	50.2	782.849	2	1563.68	-0.0019	42.129	R	Y	+		@S:7		AT4G19880.2;S151,AT4G19880.1;S151,AT4G19880.3;S151	16.8
597	ELYEIASPNYTGK	Phosphorylation@Y:10	AT4G19880.2,AT4G19880.1,AT4G19880.3	Glutathione S-transferase family protein	24.7	782.85	2	1563.69	0.0003	41.693	R	Y	+		@Y:10		AT4G19880.2;Y154,AT4G19880.1;Y154,AT4G19880.3;Y154	6.7
598	EMLQSIRGTNEVDEEFQDLIDASEESK	Oxydation@M:2,Phosphorylation@T:9	AT3G19930.1	sugar transporter 4	39.8	1070.13	3	3207.38	-0.0011	66.417	K	Q			@T:9		AT3G19930.1;T247	0
599	EMRDNDVPVSYSGSGGPTK	Oxydation@M:2,Phosphorylation@S:12	AT1G05150.1	Calcium-binding tetratricopeptide family protein	59.1	697.961	3	2090.86	-0.0008	28.684	K	S	+		@S:12		AT1G05150.1;S567	4.4
600	EMRDNDVPVSYSGSGGPTK	Oxydation@M:2,Phosphorylation@S:14	AT1G05150.1	Calcium-binding tetratricopeptide family protein	53.2	697.961	3	2090.86	-0.0006	28.328	K	S	+		@S:14		AT1G05150.1;S569	2.2
601	EMRDNDVPVSYSGSGGPTK	Phosphorylation@S:12	AT1G05150.1	Calcium-binding tetratricopeptide family protein	67.7	692.63	3	2074.87	0.0005	31.189	K	S	+		@S:12		AT1G05150.1;S567	7.4
602	EMRDNDVPVSYSGSGGPTK	Phosphorylation@S:14	AT1G05150.1	Calcium-binding tetratricopeptide family protein	32	692.63	3	2074.87	0.0001	31.286	K	S	+		@S:14		AT1G05150.1;S569	1.8
603	ENATQHSETVGEDSPSTADSR	Phosphorylation@S:14	AT3G22380.1,AT3G22380.2	time for coffee	50.2	766.643	3	2296.91	-0.0013	21.661	R	G	+		@S:14		AT3G22380.1;S962,AT3G22380.2;S962	11.4
604	ENIGSPLK	Phosphorylation@S:5	AT4G12340.1	copper ion binding	28.9	469.223	2	936.432	-0.0001	28.289	K	C			@S:5		AT4G12340.1;S143	21.2
605	ENPAVSPNGIFSSAK	Phosphorylation@S:6	AT4G35580.3,AT4G35580.1,AT4G35580.2	NAC transcription factor-like 9	61.6	799.367	2	1596.72	0.0004	45.13	R	M	+		@S:6		AT4G35580.3;S303,AT4G35580.1;S303,AT4G35580.2;S303	35.1
606	ENSGFGFLLTR	Phosphorylation@S:3	AT5G20490.2,AT5G20490.1	Myosin family protein with Dil domain	48.8	660.803	2	1319.59	0.0005	60.146	R	K			@S:3		AT5G20490.2;S1451,AT5G20490.1;S1531	41.3
607	ENSPGEGASDVLLR	Phosphorylation@S:3	AT3G20740.1	Transducin/WD40 repeat-like superfamily protein	42.2	762.34	2	1522.67	-0.0014	39.927	K	Y	+		@S:3		AT3G20740.1;S273	35.6
608	ENSRDDDELADASDSETK	Phosphorylation@S:13	AT5G63420.1	RNA-metabolising metallo-beta-lactamase family protein	95.2	1038.9	2	2075.78	0.0004	23.377	K	S	+		@S:13		AT5G63420.1;S805	23.5
609	ENSTGSLDDLVTDNNLHASSGR	Phosphorylation@S:3,Phosphorylation@S:6	AT5G04040.1	Patatin-like phospholipase family protein	55.2	821.333	3	2460.98	-0.0009	45.415	R	N	+		@S:3,@S:6		AT5G04040.1;S617,AT5G04040.1;S620	9
610	ENSTGSLDDLVTDNNLHASSGR	Phosphorylation@T:4,Phosphorylation@S:6	AT5G04040.1	Patatin-like phospholipase family protein	43.6	821.334	3	2460.98	-0.0004	45.699	R	N	+		@T:4,@S:6		AT5G04040.1;T618,AT5G04040.1;S620	0
611	EPLDPQKAISLPSSPQNYR	Phosphorylation@S:10,Phosphorylation@S:14	AT3G58640.1,AT3G58640.2	Mitogen activated protein kinase kinase kinase-related	39	767.35	3	2299.03	0.0007	47.189	R	S	+		@S:10,@S:14		AT3G58640.1;S500,AT3G58640.1;S504,AT3G58640.2;S500,AT3G58640.2;S504	3.1
612	EQAVWALGNVAGDSPR	Phosphorylation@S:14	AT4G16143.1,AT4G16143.2,AT3G06720.2,AT3G06720.1	importin alpha isoform 1	90.4	875.402	2	1748.79	0.0019	51.007	R	C	+		@S:14		AT4G16143.1;S194,AT4G16143.2;S194,AT3G06720.2;S189,AT3G06720.1;S189	90.4
613	EQGDDDSSPNSPNDRTESSHLQK	Phosphorylation@S:11	AT3G58640.1,AT3G58640.2	Mitogen activated protein kinase kinase kinase-related	42.6	875.022	3	2622.04	-0.003	21.02	K	N	+		@S:11		AT3G58640.1;S456,AT3G58640.2;S456	11.2
614	EQGDDDSSPNSPNDRTESSHLQK	Phosphorylation@S:7,Phosphorylation@S:11	AT3G58640.1,AT3G58640.2	Mitogen activated protein kinase kinase kinase-related	38.2	901.677	3	2702.01	-0.0034	21.568	K	N	+		@S:7,@S:11		AT3G58640.1;S452,AT3G58640.1;S456,AT3G58640.2;S452,AT3G58640.2;S456	2
615	EQGDDDSSPNSPNDRTESSHLQK	Phosphorylation@S:8,Phosphorylation@S:11	AT3G58640.1,AT3G58640.2	Mitogen activated protein kinase kinase kinase-related	46.8	901.678	3	2702.01	-0.0022	21.44	K	N	+		@S:8,@S:11		AT3G58640.1;S453,AT3G58640.1;S456,AT3G58640.2;S453,AT3G58640.2;S456	3.6
616	EQGNGQGESSDDEFDSR	Phosphorylation@S:10	AT1G65440.1,AT1G65440.2,AT1G65440.3	global transcription factor group B1	38.5	968.845	2	1935.67	-0.0011	24.705	R	G	+		@S:10		AT1G65440.1;S127,AT1G65440.2;S127,AT1G65440.3;S98	8.6
617	EQGNGQGESSDDEFDSR	Phosphorylation@S:9,Phosphorylation@S:10	AT1G65440.1,AT1G65440.2,AT1G65440.3	global transcription factor group B1	42.4	1008.83	2	2015.64	-0.001	26.454	R	G	+		@S:9,@S:10		AT1G65440.1;S126,AT1G65440.1;S127,AT1G65440.2;S126,AT1G65440.2;S127,AT1G65440.3;S97,AT1G65440.3;S98	42.4
618	EQGNGQGESSDDEFDSRGGTRR	Phosphorylation@S:9,Phosphorylation@S:10	AT1G65440.1,AT1G65440.2,AT1G65440.3	global transcription factor group B1	63.5	848.651	3	2542.93	-0.0037	23.299	R	S	+		@S:9,@S:10		AT1G65440.1;S126,AT1G65440.1;S127,AT1G65440.2;S126,AT1G65440.2;S127,AT1G65440.3;S97,AT1G65440.3;S98	61.3
619	EQSQVELELR	Phosphorylation@S:3	AT1G26470.1	FUNCTIONS IN: molecular_function unknown; INVOLVED IN: regulation of transcription; LOCATED IN: nucleus, H4/H2A histone acetyltransferase complex; EXPRESSED IN: 23 plant structures; EXPRESSED DURING: 15 growth stages; CONTAINS InterPro DOMAIN/s: CT2	28.3	655.803	2	1309.59	0	38.035	K	L	+		@S:3		AT1G26470.1;S43	23.5
620	ERGSPDYGR	Phosphorylation@S:4	AT4G25500.4,AT5G52040.4,AT5G52040.3,AT4G25500.1,AT4G25500.2,AT5G52040.1,AT4G25500.3,AT5G52040.2	arginine/serine-rich splicing factor 35	37.1	558.727	2	1115.44	-0.0001	18.142	R	G	+		@S:4		AT4G25500.4;S203,AT5G52040.4;S169,AT5G52040.3;S175,AT4G25500.1;S203,AT4G25500.2;S162,AT5G52040.1;S202,AT4G25500.3;S170,AT5G52040.2;S202	32
621	ERGSPDYGRGASPVAAYR	Phosphorylation@S:4,Phosphorylation@S:12	AT4G25500.4,AT4G25500.1,AT4G25500.2,AT4G25500.3	arginine/serine-rich splicing factor 35	39.2	690.293	3	2067.86	-0.0006	29.252	R	K	+		@S:4,@S:12		AT4G25500.4;S203,AT4G25500.4;S211,AT4G25500.1;S203,AT4G25500.1;S211,AT4G25500.2;S162,AT4G25500.2;S170,AT4G25500.3;S170,AT4G25500.3;S178	18.7
622	ERGSPDYGRGASPVAAYR	Phosphorylation@S:4,Phosphorylation@Y:7	AT4G25500.4,AT4G25500.1,AT4G25500.2,AT4G25500.3	arginine/serine-rich splicing factor 35	28.5	690.293	3	2067.86	0.0005	29.069	R	K	+		@S:4,@Y:7		AT4G25500.4;S203,AT4G25500.4;Y206,AT4G25500.1;S203,AT4G25500.1;Y206,AT4G25500.2;S162,AT4G25500.2;Y165,AT4G25500.3;S170,AT4G25500.3;Y173	11
623	ERSEDPMETSSAEAGGGIR	Oxydation@M:7,Phosphorylation@S:10	AT5G65410.1	homeobox protein 25	23.6	692.284	3	2073.83	0.0007	24.105	R	K	+	ambiguous		@T:9orS:10	AT5G65410.1;T181orS182	0
624	ERSEDPMETSSAEAGGGIR	Oxydation@M:7,Phosphorylation@S:3	AT5G65410.1	homeobox protein 25	36.8	692.284	3	2073.83	-0.0001	24.163	R	K	+		@S:3		AT5G65410.1;S175	1.1
625	ERSEDPMETSSAEAGGGIR	Oxydation@M:7,Phosphorylation@T:9	AT5G65410.1	homeobox protein 25	42.9	692.284	3	2073.83	0.0005	24.068	R	K	+		@T:9		AT5G65410.1;T181	5.3
626	ERSEDPMETSSAEAGGGIR	Phosphorylation@S:10	AT5G65410.1	homeobox protein 25	32	686.952	3	2057.83	-0.0023	30.676	R	K	+		@S:10		AT5G65410.1;S182	3.5
627	ERSEDPMETSSAEAGGGIR	Phosphorylation@S:3	AT5G65410.1	homeobox protein 25	23.8	686.953	3	2057.84	0.0016	30.55	R	K	+		@S:3		AT5G65410.1;S175	10.7
628	ERSRELSHEQPR	Phosphorylation@S:3,Phosphorylation@S:7	AT3G50670.1	U1 small nuclear ribonucleoprotein-70K	23.1	561.904	3	1682.69	-0.0025	19.232	R	E	+		@S:3,@S:7		AT3G50670.1;S278,AT3G50670.1;S282	14.1
629	ERSYNALDYRK	Phosphorylation@S:3	AT4G02350.1	exocyst complex component sec15B	38	498.896	3	1493.67	0.0003	25.627	R	V	+		@S:3		AT4G02350.1;S735	1
630	ERTSPDYGR	Phosphorylation@S:4	AT4G25500.4,AT5G52040.4,AT5G52040.3,AT4G25500.1,AT4G25500.2,AT5G52040.1,AT4G25500.3,AT5G52040.2	arginine/serine-rich splicing factor 35	44.1	580.74	2	1159.46	-0.001	18.66	K	R	+		@S:4		AT4G25500.4;S222,AT5G52040.4;S187,AT5G52040.3;S193,AT4G25500.1;S222,AT4G25500.2;S181,AT5G52040.1;S220,AT4G25500.3;S189,AT5G52040.2;S220	10.4
631	ERTSPDYGR	Phosphorylation@T:3	AT4G25500.4,AT5G52040.4,AT5G52040.3,AT4G25500.1,AT4G25500.2,AT5G52040.1,AT4G25500.3,AT5G52040.2	RNA-binding (RRM/RBD/RNP motifs) family protein	21.8	580.74	2	1159.47	0.0005	18.633	R	G	+		@T:3		AT4G25500.4;T221,AT5G52040.4;T186,AT5G52040.3;T192,AT4G25500.1;T221,AT4G25500.2;T180,AT5G52040.1;T219,AT4G25500.3;T188,AT5G52040.2;T219	1.9
632	ERVASPENGAVR	Phosphorylation@S:5	AT5G52040.4,AT5G52040.3,AT5G52040.1,AT5G52040.2	RNA-binding (RRM/RBD/RNP motifs) family protein	57.2	682.819	2	1363.62	-0.0011	21.173	R	N	+		@S:5		AT5G52040.4;S221,AT5G52040.3;S227,AT5G52040.1;S254,AT5G52040.2;S254	48.6
633	ERYLAQQQGEGADSV	Phosphorylation@S:14	AT4G21450.1,AT4G21450.3	PapD-like superfamily protein	95.4	865.873	2	1729.73	0.0003	30.605	R	-	+		@S:14		AT4G21450.1;S294,AT4G21450.3;S313	84.3
634	ESEEGSVGTLVFLGR	Phosphorylation@S:2	AT1G60630.1	Leucine-rich repeat protein kinase family protein	68.9	830.384	2	1658.75	-0.0011	56.909	K	D	+		@S:2		AT1G60630.1;S323	3.7
635	ESEEGSVGTLVFLGR	Phosphorylation@S:6	AT1G60630.1	Leucine-rich repeat protein kinase family protein	58.2	830.384	2	1658.75	-0.0011	57.217	K	D	+		@S:6		AT1G60630.1;S327	7.1
636	ESEKDPLIAAENGSGVLSDGGGGVQQK	Phosphorylation@S:18	AT1G06890.3,AT1G06890.1,AT1G06890.2	nodulin MtN21 /EamA-like transporter family protein	71	908.09	3	2721.25	0	43.404	K	T	+		@S:18		AT1G06890.3;S334,AT1G06890.1;S334,AT1G06890.2;S334	3.5
637	ESEKIEMTSPVVTK	Oxydation@M:7,Phosphorylation@S:9	AT2G37970.1	SOUL heme-binding family protein	33.7	837.388	2	1672.76	-0.0014	24.364	K	E	+		@S:9		AT2G37970.1;S115	10.6
638	ESEVLSSVSPTESR	Phosphorylation@S:7	AT3G16620.1	translocon outer complex protein 120	28.4	793.851	2	1585.69	-0.0008	32.063	R	S	+		@S:7		AT3G16620.1;S316	10.4
639	ESEVLSSVSPTESR	Phosphorylation@S:9	AT3G16620.1	translocon outer complex protein 120	45.7	793.851	2	1585.69	0.0002	32.084	R	S	+		@S:9		AT3G16620.1;S318	1.3
640	ESFPTSSNPDSTDNIPHQR	Phosphorylation@S:7,Phosphorylation@S:11	AT3G58630.1	sequence-specific DNA binding transcription factors	53	763.634	3	2287.88	0.0018	33.769	R	L	+		@S:7,@S:11		AT3G58630.1;S135,AT3G58630.1;S139	7.7
641	ESFPTSSNPDSTDNIPHQR	Phosphorylation@S:7,Phosphorylation@T:12	AT3G58630.1	sequence-specific DNA binding transcription factors	21.7	763.633	3	2287.88	-0.0011	33.771	R	L		ambiguous	@S:7	@S:11orT:12	AT3G58630.1;S135,AT3G58630.1;S139orT140	0
642	ESLLKMAVSGPPSEKR	Oxydation@M:6,Phosphorylation@S:9,Phosphorylation@S:13	AT1G77800.1,AT1G77800.2	PHD finger family protein	26.1	476.97	4	1903.85	0.0009	18.91	K	S	+		@S:9,@S:13		AT1G77800.1;S939,AT1G77800.1;S943,AT1G77800.2;S939,AT1G77800.2;S943	15.2
643	ESNIVDGSGSPGVK	Phosphorylation@S:10	AT5G47480.1	RGPR-related	28.5	713.316	2	1424.62	-0.001	27.006	K	E	+		@S:10		AT5G47480.1;S140	3.1
644	ESQEQVLSLSASQREDR	Phosphorylation@S:12	AT3G01310.1,AT3G01310.2	Phosphoglycerate mutase-like family protein	48.6	681.311	3	2040.91	-0.0001	33.455	K	N	+		@S:12		AT3G01310.1;S827,AT3G01310.2;S821	19.5
645	ESQSVSPSSILQK	Phosphorylation@S:2	AT5G63640.1	ENTH/VHS/GAT family protein	28.3	735.348	2	1468.68	0.0007	38.934	R	A	+		@S:2		AT5G63640.1;S178	3.2
646	ESQSVSPSSILQK	Phosphorylation@S:4	AT5G63640.1	ENTH/VHS/GAT family protein	25.6	735.347	2	1468.68	-0.0012	39.151	R	A	+		@S:4		AT5G63640.1;S180	4.9
647	ESQSVSPSSILQK	Phosphorylation@S:6	AT5G63640.1	ENTH/VHS/GAT family protein	49.1	735.348	2	1468.68	-0.0004	39.208	R	A	+		@S:6		AT5G63640.1;S182	5
648	ESSDHHLDPSSDAAGGR	Phosphorylation@S:10	AT4G18820.1	AAA-type ATPase family protein	38.3	606.574	3	1816.7	-0.0008	21.477	R	S	+		@S:10		AT4G18820.1;S808	1.4
649	ESSDHHLDPSSDAAGGR	Phosphorylation@S:11	AT4G18820.1	AAA-type ATPase family protein	42.2	606.574	3	1816.7	0.0003	21.454	R	S	+		@S:11		AT4G18820.1;S809	6.3
650	ESSETEKPDNGEVQDLSEDASSP	Phosphorylation@S:22	AT1G04990.2,AT1G04990.1	Zinc finger C-x8-C-x5-C-x3-H type family protein	51.3	1265.5	2	2528.99	-0.0044	34.738	K	-			@S:22		AT1G04990.2;S403,AT1G04990.1;S403	0
651	ESSLKQEAAVVSSPK	Phosphorylation@S:12	AT5G46750.1	ARF-GAP domain 9	56.5	820.4	2	1638.79	-0.0014	29.201	K	A	+		@S:12		AT5G46750.1;S168	6.4
652	ESSLKQEAAVVSSPK	Phosphorylation@S:13	AT5G46750.1	ARF-GAP domain 9	48.9	820.401	2	1638.79	0.0001	28.959	K	A	+		@S:13		AT5G46750.1;S169	9
653	ESSLKQEAAVVSSPK	Phosphorylation@S:3	AT5G46750.1	ARF-GAP domain 9	45.7	820.399	2	1638.78	-0.0021	28.69	K	A	+		@S:3		AT5G46750.1;S159	0.9
654	ESSMEPIVDGSLGK	Phosphorylation@S:3	AT4G25290.1	DNA photolyases;DNA photolyases	22	510.225	3	1527.65	0.0009	21.153	K	K	+		@S:3		AT4G25290.1;S253	0
655	ESSRRSGNDELEDGEVGE	Phosphorylation@S:6	AT1G44910.1	pre-mRNA-processing protein 40A	32.1	682.274	3	2043.8	-0.0014	26.486	K	-			@S:6		AT1G44910.1;S946	1.8
656	ETENVESEDDDIMEVENPMMVSK	Oxydation@M:13,Oxydation@M:19,Phosphorylation@S:7	AT2G21470.3,AT2G21470.1,AT2G21470.2	SUMO-activating enzyme 2	54.3	1391.53	2	2781.05	-0.0072	47.969	K	K	+		@S:7		AT2G21470.3;S606,AT2G21470.1;S603,AT2G21470.2;S678	0.1
657	ETENVESEDDDIMEVENPMMVSK	Oxydation@M:13,Oxydation@M:20,Phosphorylation@S:7	AT2G21470.3,AT2G21470.1,AT2G21470.2	SUMO-activating enzyme 2	60.6	1391.54	2	2781.06	-0.0016	47.914	K	K	+		@S:7		AT2G21470.3;S606,AT2G21470.1;S603,AT2G21470.2;S678	1.5
658	ETENVESEDDDIMEVENPMMVSK	Oxydation@M:13,Phosphorylation@S:7	AT2G21470.3,AT2G21470.1,AT2G21470.2	SUMO-activating enzyme 2	48.2	1383.54	2	2765.06	-0.0028	50.5	K	K	+		@S:7		AT2G21470.3;S606,AT2G21470.1;S603,AT2G21470.2;S678	0
659	ETENVESEDDDIMEVENPMMVSK	Oxydation@M:19,Oxydation@M:20,Phosphorylation@S:7	AT2G21470.3,AT2G21470.1,AT2G21470.2	SUMO-activating enzyme 2	50.6	1391.53	2	2781.05	-0.0081	46.191	K	K	+		@S:7		AT2G21470.3;S606,AT2G21470.1;S603,AT2G21470.2;S678	0
660	ETENVESEDDDIMEVENPMMVSK	Oxydation@M:20,Phosphorylation@S:7	AT2G21470.3,AT2G21470.1,AT2G21470.2	SUMO-activating enzyme 2	63.5	1383.54	2	2765.06	-0.0082	49.86	K	K	+		@S:7		AT2G21470.3;S606,AT2G21470.1;S603,AT2G21470.2;S678	0
661	ETENVESEDDDIMEVENPMMVSK	Oxydation@M:20,Phosphorylation@T:2	AT2G21470.3,AT2G21470.1,AT2G21470.2	SUMO-activating enzyme 2	65	1383.54	2	2765.06	-0.0077	53.581	K	K	+		@T:2		AT2G21470.3;T601,AT2G21470.1;T598,AT2G21470.2;T673	0
662	ETENVESEDDDIMEVENPMMVSK	Phosphorylation@S:7	AT2G21470.3,AT2G21470.1,AT2G21470.2	SUMO-activating enzyme 2	81.6	1375.54	2	2749.06	-0.0057	56.754	K	K	+		@S:7		AT2G21470.3;S606,AT2G21470.1;S603,AT2G21470.2;S678	1.9
663	ETENVESEDDDIMEVENPMMVSK	Phosphorylation@T:2	AT2G21470.3,AT2G21470.1,AT2G21470.2	SUMO-activating enzyme 2	69.2	1375.54	2	2749.07	-0.0023	56.514	K	K	+		@T:2		AT2G21470.3;T601,AT2G21470.1;T598,AT2G21470.2;T673	2.5
664	ETESQQAGEDLLESPLLQEEK	Phosphorylation@S:14	AT4G39080.1	vacuolar proton ATPase A3	78.7	818.37	3	2452.09	-0.001	51.278	R	S	+		@S:14		AT4G39080.1;S174	39.9
665	ETESQQAGEDLLESPLLQEEK	Phosphorylation@S:4	AT4G39080.1	vacuolar proton ATPase A3	58.9	1227.05	2	2452.09	-0.0027	51.167	R	S	+		@S:4		AT4G39080.1;S164	2.1
666	ETLESALLKSPSPDNNNVSEK	Phosphorylation@S:10,Phosphorylation@S:12	AT1G19870.1	IQ-domain 32	72.6	1216.53	2	2431.05	-0.0024	46.01	R	Q	+		@S:10,@S:12		AT1G19870.1;S78,AT1G19870.1;S80	45.9
667	ETLESALLKSPSPDNNNVSEK	Phosphorylation@S:10,Phosphorylation@S:19	AT1G19870.1	IQ-domain 32	66.7	811.359	3	2431.06	-0.0001	45.879	R	Q	+		@S:10,@S:19		AT1G19870.1;S78,AT1G19870.1;S87	11.6
668	ETLESALLKSPSPDNNNVSEK	Phosphorylation@S:12	AT1G19870.1	IQ-domain 32	80.3	784.704	3	2351.09	0.0002	44.226	R	Q	+		@S:12		AT1G19870.1;S80	24.6
669	ETLESALLKSPSPDNNNVSEK	Phosphorylation@S:19	AT1G19870.1	IQ-domain 32	70.1	784.704	3	2351.09	0.0019	44.227	R	Q	+		@S:19		AT1G19870.1;S87	4.6
670	ETSFKGLDR	Phosphorylation@T:2	AT5G16680.1	RING/FYVE/PHD zinc finger superfamily protein	27.2	566.755	2	1131.5	-0.0006	28.369	R	L	+		@T:2		AT5G16680.1;T398	0
671	ETVKFNPQDSV	Phosphorylation@S:10	AT4G01370.1	MAP kinase 4	45.6	672.298	2	1342.58	-0.0001	34.719	R	-	+		@S:10		AT4G01370.1;S375	26.2
672	ETVSTSEGTFAGPK	Phosphorylation@S:6	AT4G17330.1	G2484-1 protein	43.5	745.823	2	1489.63	-0.0014	31.574	K	I	+		@S:6		AT4G17330.1;S1496	10.6
673	ETVWRPCFPSQADSST	Carbamidation@C:7,Phosphorylation@S:14	AT5G38830.1	Cysteinyl-tRNA synthetase, class Ia family protein	39.8	974.401	2	1946.79	0.0011	48.768	K	-			@S:14		AT5G38830.1;S509	3.2
674	ETVWRPCFPSQADSST	Carbamidation@C:7,Phosphorylation@T:16	AT5G38830.1	Cysteinyl-tRNA synthetase, class Ia family protein	46.5	974.402	2	1946.79	0.0014	48.37	K	-		ambiguous		@S:15orT:16	AT5G38830.1;S510orT511	0
675	ETWDGTSPISSSNAGAR	Phosphorylation@S:7	AT2G46020.1,AT2G46020.2	transcription regulatory protein SNF2, putative	28.9	908.381	2	1814.75	0.0005	34.742	R	M			@S:7		AT2G46020.1;S1884,AT2G46020.2;S1885	8.3
676	EVARDSDDSEAEYENRK	Phosphorylation@S:6,Phosphorylation@S:9	AT3G49601.1	FUNCTIONS IN: molecular_function unknown; INVOLVED IN: biological_process unknown; LOCATED IN: cellular_component unknown; CONTAINS InterPro DOMAIN/s: mRNA splicing factor, Cwf21 (InterPro:IPR013170); Has 30201 Blast hits to 17322 proteins in 780 sp	34	1086.91	2	2171.8	-0.0034	21.939	K	K	+		@S:6,@S:9		AT3G49601.1;S450,AT3G49601.1;S453	10.7
677	EVDQEPSGEGVTRVDGSESEEETEEMIFGSSEAAK	Phosphorylation@S:17,Phosphorylation@S:19	AT4G02510.1	translocon at the outer envelope membrane of chloroplasts 159	35.3	1302.19	3	3903.54	-0.0052	54.747	K	Q	+		@S:17,@S:19		AT4G02510.1;S630,AT4G02510.1;S632	5.8
678	EVDQEPSGEGVTRVDGSESEEETEEMIFGSSEAAK	Phosphorylation@S:19,Phosphorylation@T:23	AT4G02510.1	translocon at the outer envelope membrane of chloroplasts 159	35.4	1302.19	3	3903.54	-0.006	55.079	K	Q	+		@S:19,@T:23		AT4G02510.1;S632,AT4G02510.1;T636	1.6
679	EVEVTNVNSDGDQSDINSK	Phosphorylation@S:14	AT1G67230.1	little nuclei1	71.9	1065.45	2	2128.88	-0.0019	29.59	K	A	+		@S:14		AT1G67230.1;S870	5.9
680	EVEVTNVNSDGDQSDINSK	Phosphorylation@S:9	AT1G67230.1	little nuclei1	88.9	1065.44	2	2128.87	-0.0054	29.756	K	A	+		@S:9		AT1G67230.1;S865	37.2
681	EVEVTNVNSDGDQSDINSK	Phosphorylation@S:9,Phosphorylation@S:14	AT1G67230.1	little nuclei1	74.1	1105.43	2	2208.84	-0.002	30.656	K	A	+		@S:9,@S:14		AT1G67230.1;S865,AT1G67230.1;S870	28.3
682	EVISSWTPMIMLDEQTKK	Oxydation@M:11,Phosphorylation@S:4,Phosphorylation@S:5,Phosphorylation@T:7	AT2G14270.1	Cytochrome C oxidase polypeptide VIB family protein	22.6	797.992	3	2390.95	-0.0034	28.893	R	C	+		@S:4,@S:5,@T:7		AT2G14270.1;S99,AT2G14270.1;S100,AT2G14270.1;T102	8.6
683	EVNSSPPFTEYVSTR	Phosphorylation@T:9,Phosphorylation@Y:11	AT4G19110.1,AT4G19110.3,AT4G19110.2	Protein kinase superfamily protein	22.8	936.876	2	1871.74	-0.0008	40.228	R	W	+		@T:9,@Y:11		AT4G19110.1;T156,AT4G19110.1;Y158,AT4G19110.3;T100,AT4G19110.3;Y102,AT4G19110.2;T156,AT4G19110.2;Y158	13.9
684	EVPSFIQR	Phosphorylation@S:4	AT3G08510.3,AT3G08510.1,AT3G08510.2	phospholipase C 2	45.5	528.249	2	1054.48	-0.0007	39.792	R	N	+		@S:4		AT3G08510.3;S280,AT3G08510.1;S280,AT3G08510.2;S280	32.5
685	EVQKVDEQAQPPPSQ	Phosphorylation@S:14	AT5G16050.1	general regulatory factor 5	37.7	880.398	2	1758.78	-0.0017	22.603	K	-	+		@S:14		AT5G16050.1;S267	37.1
686	EVSNYLLSPSNGNFSPR	Phosphorylation@S:15	AT5G16210.1	HEAT repeat-containing protein	29	654.298	3	1959.87	0.0005	49.004	K	D	+		@S:15		AT5G16210.1;S413	9.9
687	EVSTLSDPGSPR	Phosphorylation@S:10	AT4G05150.1	Octicosapeptide/Phox/Bem1p family protein	58.1	662.793	2	1323.57	-0.0001	26.444	R	R	+		@S:10		AT4G05150.1;S270	32
688	EVSTLSDPGSPRR	Phosphorylation@S:10	AT4G05150.1	Octicosapeptide/Phox/Bem1p family protein	64.8	494.231	3	1479.67	-0.0004	24.184	R	D	+		@S:10		AT4G05150.1;S270	34.9
689	EVTFGDLGSK	Phosphorylation@S:9	AT5G04930.1	aminophospholipid ATPase 1	35.2	566.75	2	1131.48	-0.0001	40.065	K	R	+		@S:9		AT5G04930.1;S40	3.1
690	EWLVGGSK	Phosphorylation@S:7	AT4G18290.1	potassium channel in Arabidopsis thaliana 2	32.2	478.218	2	954.421	-0.0002	40.755	K	T	+		@S:7		AT4G18290.1;S524	30.1
691	EYAQITALPRGSR	Phosphorylation@Y:2	AT5G39870.1	Protein of unknown function (DUF1216)	58.8	514.587	3	1540.74	-0.0005	35.089	R	V			@Y:2		AT5G39870.1;Y226	23.3
692	EYGFEEDKSDSEDENDVVR	Phosphorylation@S:11,Phosphorylation@Y:2	AT1G20920.1,AT1G20920.2	P-loop containing nucleoside triphosphate hydrolases superfamily protein	21.4	807.96	3	2420.86	-0.0003	39.754	K	K	+		@Y:2,@S:11		AT1G20920.1;Y955,AT1G20920.1;S964,AT1G20920.2;Y617,AT1G20920.2;S626	2.6
693	EYGFEEDKSDSEDENDVVR	Phosphorylation@S:9,Phosphorylation@S:11	AT1G20920.1,AT1G20920.2	P-loop containing nucleoside triphosphate hydrolases superfamily protein	39.8	1211.43	2	2420.85	-0.0028	39.575	K	K	+		@S:9,@S:11		AT1G20920.1;S962,AT1G20920.1;S964,AT1G20920.2;S624,AT1G20920.2;S626	26.8
694	EYLGGSESDEATTPTK	Phosphorylation@S:6	AT1G21000.1,AT1G21000.2	PLATZ transcription factor family protein	55.1	882.864	2	1763.71	-0.0008	29.245	R	M	+		@S:6		AT1G21000.1;S168,AT1G21000.2;S165	18.8
695	EYLQHSGSIHGK	Phosphorylation@S:6	AT2G26910.1	pleiotropic drug resistance 4	29.1	479.217	3	1434.63	-0.0007	21.888	R	Y			@S:6		AT2G26910.1;S796	5.5
696	EYLQHSGSIHGK	Phosphorylation@S:8	AT2G26910.1	pleiotropic drug resistance 4	30.3	479.217	3	1434.63	-0.0006	21.961	R	Y			@S:8		AT2G26910.1;S798	1.2
697	FACDCNVTLAGPEDRTETGQSP	Carbamidation@C:3,Carbamidation@C:5,Phosphorylation@S:21	AT2G26770.1,AT2G26770.2	plectin-related	29.9	835.673	3	2504	-0.0015	40.661	R	-	+		@S:21		AT2G26770.1;S495,AT2G26770.2;S495	23.4
698	FAQVSSDEEDDVPITR	Phosphorylation@S:5	AT4G11560.1	bromo-adjacent homology (BAH) domain-containing protein	42.4	944.404	2	1886.79	-0.0005	40.08	R	S			@S:5		AT4G11560.1;S11	1.2
699	FAQVSSDEEDDVPITR	Phosphorylation@S:5,Phosphorylation@S:6	AT4G11560.1	bromo-adjacent homology (BAH) domain-containing protein	61.3	984.387	2	1966.76	-0.0009	43.626	R	S	+		@S:5,@S:6		AT4G11560.1;S11,AT4G11560.1;S12	23.7
700	FAQVSSDEEDDVPITR	Phosphorylation@S:6	AT4G11560.1	bromo-adjacent homology (BAH) domain-containing protein	78.4	944.405	2	1886.79	0.0011	40.296	R	S	+		@S:6		AT4G11560.1;S12	0
701	FASGPLGR	Phosphorylation@S:3	AT5G04550.1	Protein of unknown function (DUF668)	47.7	442.705	2	883.396	0.0005	32.98	R	F	+		@S:3		AT5G04550.1;S273	41.9
702	FDDYDRDSESEEDNLGR	Phosphorylation@S:8,Phosphorylation@S:10	AT4G29440.2,AT4G29440.1	Regulator of Vps4 activity in the MVB pathway protein	39.4	1111.38	2	2220.75	-0.0016	33.406	K	L	+		@S:8,@S:10		AT4G29440.2;S585,AT4G29440.2;S587,AT4G29440.1;S613,AT4G29440.1;S615	23.7
703	FDFLHGIDSPASSPR	Phosphorylation@S:9,Phosphorylation@S:12	AT4G11270.1	Transducin/WD40 repeat-like superfamily protein	30.6	602.581	3	1804.72	-0.0001	58.17	K	S	+		@S:9,@S:12		AT4G11270.1;S506,AT4G11270.1;S509	4.6
704	FDLSSADSPPSK	Phosphorylation@S:8	AT1G71860.3,AT1G71860.1,AT1G71860.2	protein tyrosine phosphatase 1	66.7	665.782	2	1329.55	-0.0001	35.33	R	L	+		@S:8		AT1G71860.3;S26,AT1G71860.1;S26,AT1G71860.2;S26	25.3
705	FDSFNSNNNDAFSLSR	Phosphorylation@S:3	AT1G21630.1,AT1G21630.2	Calcium-binding EF hand family protein	73.5	957.886	2	1913.76	0.0003	49.04	R	T	+		@S:3		AT1G21630.1;S1105,AT1G21630.2;S1134	16.7
706	FDSGHSQLAHTLK	Phosphorylation@S:3	AT3G13300.1,AT3G13300.2	Transducin/WD40 repeat-like superfamily protein	41.1	507.568	3	1519.68	-0.0003	27.825	R	E	+		@S:3		AT3G13300.1;S1138,AT3G13300.2;S1103	18.5
707	FDSIGSTR	Phosphorylation@S:3	AT1G21630.1,AT1G21630.2	Calcium-binding EF hand family protein	46.6	481.703	2	961.391	0	26.494	R	D	+		@S:3		AT1G21630.1;S1172,AT1G21630.2;S1201	34
708	FEELQAAEEEFSTPPSSPVFHDAK	Phosphorylation@T:13,Phosphorylation@S:17	AT3G04470.1	Ankyrin repeat family protein	67.5	951.395	3	2851.16	-0.0019	55.008	K	S		ambiguous	@T:13	@S:16orS:17	AT3G04470.1;T543,AT3G04470.1;S546orS547	0
709	FEELTSSTGSNK	Phosphorylation@S:10	AT1G19870.1	IQ-domain 32	53.6	690.29	2	1378.56	-0.0007	28.297	K	A	+		@S:10		AT1G19870.1;S479	7.5
710	FEELTSSTGSNK	Phosphorylation@S:7	AT1G19870.1	IQ-domain 32	47.5	690.289	2	1378.56	-0.0008	28.485	K	A	+		@S:7		AT1G19870.1;S476	0.1
711	FENVFSSISSSPTK	Phosphorylation@S:11	AT4G12780.2,AT4G12770.1,AT4G12770.2,AT4G12780.1	Chaperone DnaJ-domain superfamily protein	71.5	805.361	2	1608.71	-0.0004	50.014	R	H			@S:11		AT4G12780.2;S155,AT4G12770.1;S153,AT4G12770.2;S153,AT4G12780.1;S155	14
712	FENVFSSISSSPTK	Phosphorylation@S:7	AT4G12780.2,AT4G12770.1,AT4G12770.2,AT4G12780.1	Chaperone DnaJ-domain superfamily protein	58.5	805.36	2	1608.71	-0.0015	49.924	R	H			@S:7		AT4G12780.2;S151,AT4G12770.1;S149,AT4G12770.2;S149,AT4G12780.1;S151	5.8
713	FENVFSSISSSPTK	Phosphorylation@T:13	AT4G12780.2,AT4G12770.1,AT4G12770.2,AT4G12780.1	Chaperone DnaJ-domain superfamily protein	42.9	805.361	2	1608.71	-0.0006	50.122	R	H		ambiguous		@S:11orT:13	AT4G12780.2;S155orT157,AT4G12770.1;S153orT155,AT4G12770.2;S153orT155,AT4G12780.1;S155orT157	0
714	FFTPEEYFIPSSTSPGT	Phosphorylation@T:17	AT3G14890.2,AT3G14890.1	phosphoesterase	30.9	993.924	2	1985.83	-0.0008	70.003	K	-		ambiguous		@S:11orS:12orT:13orS:14orT:17	AT3G14890.2;S678orS679orT680orS681orT684,AT3G14890.1;S688orS689orT690orS691orT694	0
715	FFTQVGSESEDESDYEVEVNEVQNDDVNNR	Phosphorylation@S:9,Phosphorylation@Y:15	AT3G56150.1,AT3G56150.2	eukaryotic translation initiation factor 3C	44.5	1218.47	3	3652.4	-0.005	56.97	R	Y	+	ambiguous		@S:7orS:9, @S:13orY:15	AT3G56150.1;S11orS13,AT3G56150.1;S17orY19,AT3G56150.2;S11orS13,AT3G56150.2;S17orY19	0
716	FGENNEDDDDDEETEYED	Phosphorylation@T:14	AT4G06634.2,AT4G06634.1,AT4G06634.3	zinc finger (C2H2 type) family protein	76.5	1130.35	2	2258.68	-0.0007	33.855	R	-	+		@T:14		AT4G06634.2;T345,AT4G06634.1;T383,AT4G06634.3;T376	19.7
717	FGFGTK	Phosphorylation@T:5	AT3G08940.1,AT3G08940.2	light harvesting complex photosystem II	29.2	368.657	2	735.3	0.0003	33.352	R	K	+		@T:5		AT3G08940.1;T37,AT3G08940.2;T37	26.7
718	FGFGTKK	Phosphorylation@T:5	AT3G08940.1,AT3G08940.2	light harvesting complex photosystem II	26.5	432.704	2	863.394	0	26.828	R	A	+		@T:5		AT3G08940.1;T37,AT3G08940.2;T37	11.3
719	FGFSFGK	Phosphorylation@S:4	AT2G40100.1,AT2G40100.2	light harvesting complex photosystem II	45.6	435.183	2	868.352	0	51.273	R	K	+		@S:4		AT2G40100.1;S34,AT2G40100.2;S34	43.9
720	FGLGSSPK	Phosphorylation@S:5	AT3G10980.1	PLAC8 family protein	29	436.699	2	871.384	-0.0002	30.256	R	N			@S:5		AT3G10980.1;S511	2.6
721	FGLGSSPK	Phosphorylation@S:6	AT3G10980.1	PLAC8 family protein	38.5	436.699	2	871.384	0.0002	30.009	R	N			@S:6		AT3G10980.1;S512	8.3
722	FGNSPPRFSDASAR	Phosphorylation@S:4	AT1G20760.1	Calcium-binding EF hand family protein	45.1	530.234	3	1587.68	-0.0023	32.816	R	D	+		@S:4		AT1G20760.1;S878	20.5
723	FGSVYLGSQEETSSTKDSPR	Phosphorylation@S:18	AT3G58640.1,AT3G58640.2	Mitogen activated protein kinase kinase kinase-related	26	752.335	3	2253.98	0.0042	35.778	K	N	+		@S:18		AT3G58640.1;S46,AT3G58640.2;S46	1.9
724	FKVTSADLSPK	Phosphorylation@S:9	AT5G14720.1	Protein kinase superfamily protein	57.5	636.815	2	1271.62	-0.0004	33.147	R	G	+		@S:9		AT5G14720.1;S549	33.3
725	FLLGQKSQD	Phosphorylation@S:7	AT1G22400.1	UDP-Glycosyltransferase superfamily protein	35.5	558.26	2	1114.51	-0.0008	36.01	K	-	+		@S:7		AT1G22400.1;S487	28.9
726	FLSPSSSPSLLPQR	Phosphorylation@S:9	AT1G32160.1	Protein of unknown function (DUF760)	23.4	532.6	3	1594.78	0.0033	21.575	K	C	+		@S:9		AT1G32160.1;S33	13.5
727	FLTQSGTFKDGDLR	Phosphorylation@T:7	AT4G26070.2,AT4G26070.1,AT4G29810.1,AT4G26070.3	MAP kinase kinase 2	30.4	555.594	3	1663.76	0.0001	38.734	K	V	+		@T:7		AT4G26070.2;T29,AT4G26070.1;T29,AT4G29810.1;T31,AT4G26070.3;T29	5.8
728	FNFDLSDSEK	Phosphorylation@S:6	AT4G27910.1	SET domain protein 16	44.9	641.255	2	1280.5	-0.0011	47.37	K	Q	+		@S:6		AT4G27910.1;S460	19.1
729	FNPQDSV	Phosphorylation@S:6	AT4G01370.1	MAP kinase 4	25.6	443.671	2	885.327	0	30.749	K	-	+		@S:6		AT4G01370.1;S375	23.7
730	FNSLSLK	Phosphorylation@S:5	AT5G12480.1,AT5G19450.1,AT5G19450.2,AT5G12480.2	calcium-dependent protein kinase 19	44.4	444.715	2	887.415	0	35.729	R	L	+		@S:5		AT5G12480.1;S520,AT5G19450.1;S518,AT5G19450.2;S518,AT5G12480.2;S426	0
731	FNVAAAPRSPERVSPK	Phosphorylation@S:9,Phosphorylation@S:14	AT1G53570.3,AT1G53570.5,AT1G53570.4,AT1G53570.2,AT1G53570.1	mitogen-activated protein kinase kinase kinase 3	59.9	629.296	3	1884.86	0.0003	31.028	K	A	+		@S:9,@S:14		AT1G53570.3;S134,AT1G53570.3;S139,AT1G53570.5;S134,AT1G53570.5;S139,AT1G53570.4;S134,AT1G53570.4;S139,AT1G53570.2;S134,AT1G53570.2;S139,AT1G53570.1;S134,AT1G53570.1;S139	48.7
732	FQCVSKQWSSIIGSSR	Carbamidation@C:3,Phosphorylation@S:14,Phosphorylation@S:15	AT5G50220.1	F-box family protein	28.3	508.221	4	2028.85	0.0014	17.275	K	D	+		@S:14,@S:15		AT5G50220.1;S66,AT5G50220.1;S67	17.3
733	FQEIPFTNESL	Phosphorylation@S:10	AT4G12070.1	unknown protein; INVOLVED IN: biological_process unknown; LOCATED IN: plasma membrane; EXPRESSED IN: 22 plant structures; EXPRESSED DURING: 13 growth stages; Has 30201 Blast hits to 17322 proteins in 780 species: Archae - 12; Bacteria - 1396; Metazo	60.8	702.808	2	1403.6	0.0008	63.721	K	-	+		@S:10		AT4G12070.1;S482	29
734	FQSLGAAFYR	Phosphorylation@S:3	AT4G09720.1,AT2G21880.1,AT4G09720.3,AT4G09720.4,AT2G21880.2,AT4G09720.2	RAB GTPase homolog 7A	45.1	620.28	2	1238.55	-0.0021	49.481	R	G	+		@S:3		AT4G09720.1;S72,AT2G21880.1;S73,AT4G09720.3;S72,AT4G09720.4;S72,AT2G21880.2;S65,AT4G09720.2;S38	25
735	FRDPSDSIFGTFGTR	Phosphorylation@T:11,Phosphorylation@T:14	AT4G02350.1	exocyst complex component sec15B	39.5	621.589	3	1861.74	0.0012	54.398	K	G	+		@T:11,@T:14		AT4G02350.1;T761,AT4G02350.1;T764	27.4
736	FRESGDSDDDGEDDRK	Phosphorylation@S:7	AT5G44200.1,AT5G44200.2	CAP-binding protein 20	72.5	641.572	3	1921.69	-0.0027	18.763	R	R	+		@S:7		AT5G44200.1;S245,AT5G44200.2;S245	24
737	FRNTSQTPEVGELVR	Phosphorylation@S:5,Phosphorylation@T:7	AT1G67580.1,AT1G67580.2	Protein kinase superfamily protein	30.3	631.615	3	1891.82	0.0013	39.944	R	E	+		@S:5,@T:7		AT1G67580.1;S309,AT1G67580.1;T311,AT1G67580.2;S309,AT1G67580.2;T311	3
738	FRNTSQTPEVGELVR	Phosphorylation@T:4,Phosphorylation@T:7	AT1G67580.1,AT1G67580.2	Protein kinase superfamily protein	45.8	631.615	3	1891.82	0.0005	40.225	R	E	+		@T:4,@T:7		AT1G67580.1;T308,AT1G67580.1;T311,AT1G67580.2;T308,AT1G67580.2;T311	6.9
739	FRSGEPSPR	Phosphorylation@S:7	AT3G11820.1	syntaxin of plants 121	26.8	556.747	2	1111.48	-0.0013	19.956	R	R	+		@S:7		AT3G11820.1;S18	17.3
740	FRSPLR	Phosphorylation@S:3	AT4G32420.4,AT4G32420.3,AT4G32420.2,AT4G32420.1	Cyclophilin-like peptidyl-prolyl cis-trans isomerase family protein	20.4	428.215	2	854.416	-0.0003	22.395	R	G	+		@S:3		AT4G32420.4;S711,AT4G32420.3;S728,AT4G32420.2;S618,AT4G32420.1;S728	8.1
741	FRSPPR	Phosphorylation@S:3	AT3G63400.3,AT3G63400.1	Cyclophilin-like peptidyl-prolyl cis-trans isomerase family protein	21.3	420.2	2	838.385	0.0003	20.09	R	R	+		@S:3		AT3G63400.3;S473,AT3G63400.1;S473	13.1
742	FSADRVDAQDNSSEAR	Phosphorylation@S:12	AT2G45140.1	plant VAP homolog 12	54.1	924.381	2	1846.75	-0.001	25.027	R	A	+		@S:12		AT2G45140.1;S174	9.8
743	FSAFSPNK	Phosphorylation@S:5	AT1G24160.2,AT1G24160.1	unknown protein; BEST Arabidopsis thaliana protein match is: unknown protein (TAIR:AT1G70100.3); Has 5230 Blast hits to 4162 proteins in 477 species: Archae - 30; Bacteria - 540; Metazoa - 2022; Fungi - 429; Plants - 280; Viruses - 32; Other Eukaryo	25.9	489.21	2	976.405	-0.0004	33.733	K	Y	+		@S:5		AT1G24160.2;S58,AT1G24160.1;S58	14.8
744	FSDSNVLSR	Phosphorylation@S:4	AT1G80640.2,AT1G80640.1	Protein kinase superfamily protein	51.3	552.74	2	1103.46	-0.0004	35.574	K	G	+		@S:4		AT1G80640.2;S152,AT1G80640.1;S152	17.3
745	FSGGYSDSPREVGDGYGVR	Phosphorylation@S:6	AT4G17060.1	FRIGIDA interacting protein 2	42.8	695.63	3	2083.87	0.0029	36.161	K	S	+		@S:6		AT4G17060.1;S45	8.2
746	FSGGYSDSPREVGDGYGVR	Phosphorylation@S:8	AT4G17060.1	FRIGIDA interacting protein 2	36.5	695.628	3	2083.86	-0.0022	35.708	K	S	+		@S:8		AT4G17060.1;S47	3.3
747	FSGSPVSTGTPK	Phosphorylation@S:4	AT2G26570.1	Plant protein of unknown function (DUF827)	35.6	622.781	2	1243.55	-0.0014	25.598	R	N	+		@S:4		AT2G26570.1;S148	18.3
748	FSGVLSSSDSPR	Phosphorylation@S:10	AT3G49590.1,AT3G49590.3,AT3G49590.2	Autophagy-related protein 13	65.4	659.787	2	1317.56	-0.0007	34.289	R	F	+		@S:10		AT3G49590.1;S458,AT3G49590.3;S473,AT3G49590.2;S458	0.4
749	FSGVLSSSDSPR	Phosphorylation@S:8	AT3G49590.1,AT3G49590.3,AT3G49590.2	Autophagy-related protein 13	31.9	659.787	2	1317.56	-0.0007	34.275	R	F	+		@S:8		AT3G49590.1;S456,AT3G49590.3;S471,AT3G49590.2;S456	7.1
750	FSTPLGSGNVLSEEEQK	Phosphorylation@S:7	AT1G30440.1	Phototropic-responsive NPH3 family protein	30.3	951.43	2	1900.85	-0.0001	51.243	R	N	+		@S:7		AT1G30440.1;S279	18.6
751	FSVSPVVR	Phosphorylation@S:4	AT1G56070.1,AT3G12915.1	Ribosomal protein S5/Elongation factor G/III/V family protein	48.1	485.742	2	969.469	0.0003	39.226	K	V	+		@S:4		AT1G56070.1;S486,AT3G12915.1;S464	23.8
752	FSYNSYPDSAESSPR	Phosphorylation@S:13	AT5G09620.1	Octicosapeptide/Phox/Bem1p family protein	64.9	893.851	2	1785.69	-0.0017	35.535	K	S	+		@S:13		AT5G09620.1;S16	14.1
753	FSYNSYPDSAESSPR	Phosphorylation@S:9,Phosphorylation@S:13	AT5G09620.1	Octicosapeptide/Phox/Bem1p family protein	60.3	933.835	2	1865.66	0.0008	37.832	K	S	+		@S:9,@S:13		AT5G09620.1;S12,AT5G09620.1;S16	17
754	FSYNSYPDSTDSSPR	Phosphorylation@S:12	AT5G64430.1	Octicosapeptide/Phox/Bem1p family protein	52.1	901.847	2	1801.68	-0.0028	35.036	K	S	+		@S:12		AT5G64430.1;S15	1.3
755	FSYNSYPDSTDSSPR	Phosphorylation@S:13	AT5G64430.1	Octicosapeptide/Phox/Bem1p family protein	59.8	901.848	2	1801.68	-0.0023	35.143	K	S	+		@S:13		AT5G64430.1;S16	11
756	FSYNSYPDSTDSSPR	Phosphorylation@S:9,Phosphorylation@S:13	AT5G64430.1	Octicosapeptide/Phox/Bem1p family protein	37.9	941.832	2	1881.65	0.0001	37.014	K	S	+		@S:9,@S:13		AT5G64430.1;S12,AT5G64430.1;S16	5.7
757	FTNPSPCNSPVLQR	Carbamidation@C:7,Phosphorylation@S:5,Phosphorylation@S:9	AT1G09730.2,AT1G09730.1	Cysteine proteinases superfamily protein	44.2	888.861	2	1775.71	-0.0037	33.92	K	Q	+		@S:5,@S:9		AT1G09730.2;S32,AT1G09730.2;S36,AT1G09730.1;S32,AT1G09730.1;S36	16.2
758	FTQGGYVDTGSPTVGSGR	Phosphorylation@S:11	AT2G45200.1	golgi snare 12	89.4	933.405	2	1864.8	-0.0032	33.337	R	S	+		@S:11		AT2G45200.1;S51	2.9
759	FTQGGYVDTGSPTVGSGR	Phosphorylation@T:13	AT2G45200.1	golgi snare 12	79.1	933.404	2	1864.79	-0.0051	33.16	R	S	+		@T:13		AT2G45200.1;T53	2.6
760	FTQGGYVDTGSPTVGSGR	Phosphorylation@T:9	AT2G45200.1	golgi snare 12	75.8	933.406	2	1864.8	-0.0016	33.138	R	S	+		@T:9		AT2G45200.1;T49	3.6
761	FTSEDVMQNVD	Oxydation@M:7,Phosphorylation@T:2	AT3G49910.1	Translation protein SH3-like family protein	32.4	690.755	2	1379.49	-0.0004	31.883	K	-	+		@T:2		AT3G49910.1;T137	1.9
762	FTSEDVMQNVD	Phosphorylation@S:3	AT3G49910.1	Translation protein SH3-like family protein	48.4	682.757	2	1363.5	-0.001	43.91	K	-	+		@S:3		AT3G49910.1;S138	10.5
763	FVEDGEYGNALEMGKNSNQAGTK	Oxydation@M:13,Phosphorylation@S:17	AT1G11260.1	sugar transporter 1	72.4	852.363	3	2554.07	-0.002	34.611	R	H	+		@S:17		AT1G11260.1;S514	18.4
764	FVEDGEYGNALEMGKNSNQAGTK	Oxydation@M:13,Phosphorylation@T:22	AT1G11260.1	sugar transporter 1	72.5	852.363	3	2554.07	-0.0016	35.059	R	H	+		@T:22		AT1G11260.1;T519	0.2
765	FVEDGEYGNALEMGKNSNQAGTK	Phosphorylation@S:17	AT1G11260.1	sugar transporter 1	65	847.031	3	2538.07	-0.0018	39.578	R	H	+		@S:17		AT1G11260.1;S514	15.2
766	FVEDGEYGNALEMGKNSNQAGTK	Phosphorylation@T:22	AT1G11260.1	sugar transporter 1	58.6	847.031	3	2538.07	-0.0013	39.592	R	H			@T:22		AT1G11260.1;T519	1.6
767	FVEENYPLPEQPEPLSEDDSVK	Phosphorylation@S:16	AT1G79350.1	RING/FYVE/PHD zinc finger superfamily protein	74	881.058	3	2640.15	0.0014	50.454	K	E			@S:16		AT1G79350.1;S633	3.4
768	FVEENYPLPEQPEPLSEDDSVK	Phosphorylation@S:20	AT1G79350.1	RING/FYVE/PHD zinc finger superfamily protein	86	881.058	3	2640.15	-0.0008	50.133	K	E	+		@S:20		AT1G79350.1;S637	0
769	FVEENYPLPEQPEPLSEDDSVKELQR	Phosphorylation@S:16	AT1G79350.1	RING/FYVE/PHD zinc finger superfamily protein	99.3	1056.48	3	3166.43	-0.007	51.258	K	K	+		@S:16		AT1G79350.1;S633	28
770	FVEENYPLPEQPEPLSEDDSVKELQR	Phosphorylation@S:16,Phosphorylation@S:20	AT1G79350.1	RING/FYVE/PHD zinc finger superfamily protein	65.9	1083.14	3	3246.4	-0.006	51.963	K	K	+		@S:16,@S:20		AT1G79350.1;S633,AT1G79350.1;S637	57.9
771	FVTSNGVNGDLGSPKFEDK	Phosphorylation@S:13	AT2G42280.1,AT2G42280.2	basic helix-loop-helix (bHLH) DNA-binding superfamily protein	27.8	697.653	3	2089.94	0.0001	39.991	R	S	+		@S:13		AT2G42280.1;S60,AT2G42280.2;S60	9.1
772	FYDFQDDPPSPTSEYGSAR	Phosphorylation@S:10	AT3G09560.2,AT3G09560.1,AT3G09560.3	Lipin family protein	64.8	1129.95	2	2257.88	-0.0016	47.22	R	F	+		@S:10		AT3G09560.2;S162,AT3G09560.1;S162,AT3G09560.3;S162	10.9
773	FYDFQDDPPSPTSEYGSAR	Phosphorylation@T:12	AT3G09560.2,AT3G09560.1,AT3G09560.3	Lipin family protein	43.3	1129.95	2	2257.88	-0.0031	47.015	R	F	+		@T:12		AT3G09560.2;T164,AT3G09560.1;T164,AT3G09560.3;T164	1.6
774	FYIQPLSPTEAAAR	Phosphorylation@S:7	AT4G05180.1	photosystem II subunit Q-2	26.4	822.395	2	1642.78	0.0002	48.821	R	A	+		@S:7		AT4G05180.1;S125	3.8
775	FYSGQLGK	Phosphorylation@S:3	AT5G04550.1	Protein of unknown function (DUF668)	38.8	490.218	2	978.421	-0.0001	32.583	K	I	+		@S:3		AT5G04550.1;S324	22.6
776	GAAASAHMSSPDDPSSPHFPR	Oxydation@M:8,Phosphorylation@S:5,Phosphorylation@S:15	AT3G61690.1	nucleotidyltransferases	26.1	766.627	3	2296.86	-0.0027	28.654	R	G	+		@S:5,@S:15		AT3G61690.1;S1285,AT3G61690.1;S1295	3.5
777	GADSENVEPLFQPTNPSPK	Phosphorylation@S:17	AT3G49800.1	BSD domain-containing protein	38.4	1053.97	2	2105.92	-0.0062	45.074	R	S			@S:17		AT3G49800.1;S305	7.2
778	GAISDNVATTPFRDTSR	Phosphorylation@T:10	AT4G08350.1	global transcription factor group A2	80.9	629.958	3	1886.85	-0.0004	35.481	R	Y	+		@T:10		AT4G08350.1;T764	13.1
779	GALLQDSEEEDG	Phosphorylation@S:7	AT5G64010.1	unknown protein; FUNCTIONS IN: molecular_function unknown; INVOLVED IN: biological_process unknown; LOCATED IN: cellular_component unknown; EXPRESSED IN: 23 plant structures; EXPRESSED DURING: 13 growth stages; Has 34 Blast hits to 34 proteins in 12	55.1	671.756	2	1341.5	0.0004	34.414	R	-	+		@S:7		AT5G64010.1;S231	55.1
780	GASDIDSEDEFYDVER	Phosphorylation@S:7	AT3G55020.1	Ypt/Rab-GAP domain of gyp1p superfamily protein	73.8	963.867	2	1925.72	-0.0007	45.304	K	S	+		@S:7		AT3G55020.1;S193	26.8
781	GASPQAISSKPPSPR	Phosphorylation@S:9,Phosphorylation@S:13	AT2G43680.2,AT2G43680.1,AT2G43680.3	IQ-domain 14	30.7	547.246	3	1638.72	-0.0007	25.604	R	A	+		@S:9,@S:13		AT2G43680.2;S212,AT2G43680.2;S216,AT2G43680.1;S213,AT2G43680.1;S217,AT2G43680.3;S212,AT2G43680.3;S216	0
782	GASPVAAYR	Phosphorylation@S:3	AT4G25500.4,AT4G25500.1,AT4G25500.2,AT4G25500.3	arginine/serine-rich splicing factor 35	66.5	486.221	2	970.427	0.0001	25.02	R	K	+		@S:3		AT4G25500.4;S211,AT4G25500.1;S211,AT4G25500.2;S170,AT4G25500.3;S178	53.9
783	GASPVAAYRK	Phosphorylation@S:3	AT4G25500.4,AT4G25500.1,AT4G25500.2,AT4G25500.3	arginine/serine-rich splicing factor 35	48.1	550.268	2	1098.52	-0.0014	21.795	R	E	+		@S:3		AT4G25500.4;S211,AT4G25500.1;S211,AT4G25500.2;S170,AT4G25500.3;S178	26.8
784	GASRGGDLPTAK	Phosphorylation@S:3	AT4G15080.1	DHHC-type zinc finger family protein	21.6	605.285	2	1208.55	-0.0004	21.931	R	D	+		@S:3		AT4G15080.1;S83	5.1
785	GEANISYICSR	Carbamidation@C:9,Phosphorylation@Y:7	AT4G18710.1,AT2G30980.1,AT4G18710.2	Protein kinase superfamily protein	80	675.281	2	1348.55	-0.0003	32.56	K	F			@Y:7		AT4G18710.1;Y200,AT2G30980.1;Y232,AT4G18710.2;Y200	13.2
786	GEATLDRSQGQDLGPVTR	Phosphorylation@S:8	AT5G04990.1	SAD1/UNC-84 domain protein 1	59.1	660.645	3	1978.91	0.0012	31.575	R	R	+		@S:8		AT5G04990.1;S63	16.2
787	GEATLDRSQGQDLGPVTR	Phosphorylation@T:4	AT5G04990.1	SAD1/UNC-84 domain protein 1	53.4	660.645	3	1978.91	0.0014	31.669	R	R	+		@T:4		AT5G04990.1;T59	3.6
788	GEDKDVEAGTSSFTEYEDSPFDIASTK	Phosphorylation@T:10	AT4G29900.1	autoinhibited Ca(2+)-ATPase 10	43.3	1002.42	3	3004.24	-0.0031	53.15	R	N			@T:10		AT4G29900.1;T20	1.8
789	GEGYSAEAVALPSTPNK	Phosphorylation@S:13	AT5G10470.1,AT5G10470.2	kinesin like protein for actin based chloroplast movement 1	62.5	885.901	2	1769.79	0.0009	37.913	R	N	+		@S:13		AT5G10470.1;S697,AT5G10470.2;S698	14.6
790	GEPNISYICSR	Carbamidation@C:9,Phosphorylation@Y:7	AT1G06390.2,AT1G57870.2,AT3G05840.2,AT1G57870.1,AT5G14640.1,AT1G57870.3,AT3G05840.1,AT1G06390.1,AT5G26751.1	shaggy-like kinase 42	66.3	688.288	2	1374.56	-0.0026	36.762	K	Y			@Y:7		AT1G06390.2;Y230,AT1G57870.2;Y242,AT3G05840.2;Y233,AT1G57870.1;Y242,AT5G14640.1;Y234,AT1G57870.3;Y242,AT3G05840.1;Y233,AT1G06390.1;Y230,AT5G26751.1;Y229	14.3
791	GESEPIAAAAAVAGPSSPQSR	Phosphorylation@S:16	AT4G35890.1	winged-helix DNA-binding transcription factor family protein	51.6	678.316	3	2031.93	0.0005	39.613	R	A		ambiguous		@S:16orS:17	AT4G35890.1;S66orS67	1.5
792	GESEPIAAAAAVAGPSSPQSR	Phosphorylation@S:17	AT4G35890.1	winged-helix DNA-binding transcription factor family protein	89.2	1016.97	2	2031.92	-0.0013	39.258	R	A			@S:17		AT4G35890.1;S67	15
793	GESEPIAAAAAVAGPSSPQSR	Phosphorylation@S:20	AT4G35890.1	winged-helix DNA-binding transcription factor family protein	54.9	678.316	3	2031.93	0.0013	39.358	R	A			@S:20		AT4G35890.1;S70	0
794	GFGNNVEETFGSYVSSPSR	Phosphorylation@S:16	AT3G55980.1	salt-inducible zinc finger 1	42.4	1057.45	2	2112.88	-0.0014	53.838	R	N	+		@S:16		AT3G55980.1;S424	6.1
795	GFLSGPIER	Phosphorylation@S:4	AT1G07630.1,AT2G28890.1	pol-like 5	41.3	528.25	2	1054.48	-0.0004	47.239	R	G	+		@S:4		AT1G07630.1;S134,AT2G28890.1;S131	29.3
796	GFMSGPLDR	Phosphorylation@S:4	AT1G07630.1	pol-like 5	34.4	530.22	2	1058.42	-0.0012	46.299	R	V	+		@S:4		AT1G07630.1;S143	23.3
797	GFQEPSSPK	Phosphorylation@S:6	AT2G39480.1	P-glycoprotein 6	27.1	528.723	2	1055.43	-0.0008	23.625	R	M			@S:6		AT2G39480.1;S684	0
798	GFQEPSSPK	Phosphorylation@S:7	AT2G39480.1	P-glycoprotein 6	33.9	528.723	2	1055.43	-0.0005	23.877	R	M			@S:7		AT2G39480.1;S685	10.4
799	GFQNEASSSSYTLK	Phosphorylation@S:9	AT4G38250.1	Transmembrane amino acid transporter family protein	29.3	799.841	2	1597.67	0.0005	35.771	M	I	+		@S:9		AT4G38250.1;S10	1.1
800	GFSDSDTNVNR	Phosphorylation@S:3	AT2G01190.1	Octicosapeptide/Phox/Bem1p family protein	52.2	646.251	2	1290.49	-0.0004	25.318	R	L	+		@S:3		AT2G01190.1;S218	13.7
801	GFTGGSSIADSQLSGGR	Phosphorylation@S:14	AT2G37710.1	receptor lectin kinase	54.8	838.867	2	1675.72	-0.0011	36.169	K	-	+		@S:14		AT2G37710.1;S672	14.1
802	GFVADDSDIESPRDTNGPR	Phosphorylation@S:7,Phosphorylation@S:11	AT5G19390.3,AT5G19390.4,AT5G19390.2,AT5G19390.1	Rho GTPase activation protein (RhoGAP) with PH domain	50.9	736.626	3	2206.86	-0.0016	36.931	K	C	+		@S:7,@S:11		AT5G19390.3;S447,AT5G19390.3;S451,AT5G19390.4;S447,AT5G19390.4;S451,AT5G19390.2;S447,AT5G19390.2;S451,AT5G19390.1;S447,AT5G19390.1;S451	25
803	GFVPFVPGSPTER	Phosphorylation@S:9	AT3G05030.2,AT3G05030.1,AT5G27150.1	sodium hydrogen exchanger 2	65.7	735.346	2	1468.68	0.0012	54.082	R	S			@S:9		AT3G05030.2;S409,AT3G05030.1;S534,AT5G27150.1;S526	16.1
804	GFVPFVPGSPTER	Phosphorylation@T:11	AT3G05030.2,AT3G05030.1,AT5G27150.1	sodium hydrogen exchanger 2	50.1	735.344	2	1468.67	-0.001	54.381	R	S			@T:11		AT3G05030.2;T411,AT3G05030.1;T536,AT5G27150.1;T528	1.2
805	GFVPFVPGSPTERSSHDLSKP	Phosphorylation@S:15,Phosphorylation@S:19	AT3G05030.2,AT3G05030.1	sodium hydrogen exchanger 2	24.4	801.026	3	2400.06	0.0007	50.593	R	-			@S:15,@S:19		AT3G05030.2;S415,AT3G05030.2;S419,AT3G05030.1;S540,AT3G05030.1;S544	1.6
806	GFVPFVPGSPTERSSHDLSKP	Phosphorylation@S:9,Phosphorylation@S:14	AT3G05030.2,AT3G05030.1	sodium hydrogen exchanger 2	36.9	801.025	3	2400.05	-0.0026	50.278	R	-			@S:9,@S:14		AT3G05030.2;S409,AT3G05030.2;S414,AT3G05030.1;S534,AT3G05030.1;S539	2
807	GFVPFVPGSPTERSSHDLSKP	Phosphorylation@S:9,Phosphorylation@S:14,Phosphorylation@S:19	AT3G05030.2,AT3G05030.1	sodium hydrogen exchanger 2	28.5	827.681	3	2480.02	-0.0003	55.012	R	-	+		@S:9,@S:14,@S:19		AT3G05030.2;S409,AT3G05030.2;S414,AT3G05030.2;S419,AT3G05030.1;S534,AT3G05030.1;S539,AT3G05030.1;S544	0
808	GFVPFVPGSPTERSSHDLSKP	Phosphorylation@S:9,Phosphorylation@S:15	AT3G05030.2,AT3G05030.1	sodium hydrogen exchanger 2	49.9	801.026	3	2400.05	-0.0002	50.618	R	-	+		@S:9,@S:15		AT3G05030.2;S409,AT3G05030.2;S415,AT3G05030.1;S534,AT3G05030.1;S540	0.1
809	GFVPFVPGSPTERSSHDLSKP	Phosphorylation@S:9,Phosphorylation@S:15,Phosphorylation@S:19	AT3G05030.2,AT3G05030.1	sodium hydrogen exchanger 2	27.5	827.681	3	2480.02	-0.0016	54.927	R	-			@S:9,@S:15,@S:19		AT3G05030.2;S409,AT3G05030.2;S415,AT3G05030.2;S419,AT3G05030.1;S534,AT3G05030.1;S540,AT3G05030.1;S544	0
810	GFVPFVPGSPTERSSHDLSKP	Phosphorylation@S:9,Phosphorylation@T:11	AT3G05030.2,AT3G05030.1	sodium hydrogen exchanger 2	24.9	1201.03	2	2400.05	-0.0036	50.799	R	-	+		@S:9,@T:11		AT3G05030.2;S409,AT3G05030.2;T411,AT3G05030.1;S534,AT3G05030.1;T536	4.5
811	GFVPFVPGSPTERSSHDLSKP	Phosphorylation@T:11,Phosphorylation@S:14	AT3G05030.2,AT3G05030.1	sodium hydrogen exchanger 2	33.1	801.026	3	2400.05	-0.0004	50.552	R	-			@T:11,@S:14		AT3G05030.2;T411,AT3G05030.2;S414,AT3G05030.1;T536,AT3G05030.1;S539	2.8
812	GFVPFVPGSPTERSSHDLSKP	Phosphorylation@T:11,Phosphorylation@S:15	AT3G05030.2,AT3G05030.1	sodium hydrogen exchanger 2	30.8	801.024	3	2400.05	-0.0047	50.331	R	-			@T:11,@S:15		AT3G05030.2;T411,AT3G05030.2;S415,AT3G05030.1;T536,AT3G05030.1;S540	1
813	GFVPFVPGSPTERSSHDLSKP	Phosphorylation@T:11,Phosphorylation@S:15,Phosphorylation@S:19	AT3G05030.2,AT3G05030.1	sodium hydrogen exchanger 2	33.7	827.681	3	2480.02	-0.0014	55.148	R	-	+		@T:11,@S:15,@S:19		AT3G05030.2;T411,AT3G05030.2;S415,AT3G05030.2;S419,AT3G05030.1;T536,AT3G05030.1;S540,AT3G05030.1;S544	0
814	GFVPFVPGSPTERSSHDLSKP	Phosphorylation@T:11,Phosphorylation@S:19	AT3G05030.2,AT3G05030.1	sodium hydrogen exchanger 2	30.7	801.026	3	2400.06	0.0002	50.282	R	-			@T:11,@S:19		AT3G05030.2;T411,AT3G05030.2;S419,AT3G05030.1;T536,AT3G05030.1;S544	2.7
815	GFYFLPSPR	Phosphorylation@S:7	AT1G80450.1	VQ motif-containing protein	36.6	582.268	2	1162.52	-0.0003	59.812	K	S			@S:7		AT1G80450.1;S142	36.6
816	GGDLGSFGR	Phosphorylation@S:6	AT2G18040.1	peptidylprolyl cis/trans isomerase, NIMA-interacting 1	29.2	473.195	2	944.375	-0.0002	32.264	R	G	+		@S:6		AT2G18040.1;S80	24.2
817	GGDVESGKSEHADSDSDTFYIPSK	Phosphorylation@S:14	AT5G57110.2,AT5G57110.1	autoinhibited Ca2+ -ATPase, isoform 8	44.1	870.029	3	2607.06	-0.0011	35.228	R	N	+		@S:14		AT5G57110.2;S27,AT5G57110.1;S27	1.5
818	GGDVESGKSEHADSDSDTFYIPSK	Phosphorylation@S:6	AT5G57110.2,AT5G57110.1	autoinhibited Ca2+ -ATPase, isoform 8	40.1	870.029	3	2607.06	-0.0006	35.203	R	N	+		@S:6		AT5G57110.2;S19,AT5G57110.1;S19	10.3
819	GGDVESGKSEHADSDSDTFYIPSK	Phosphorylation@S:6,Phosphorylation@S:9	AT5G57110.2,AT5G57110.1	autoinhibited Ca2+ -ATPase, isoform 8	39.3	896.682	3	2687.02	-0.0077	38.233	R	N	+		@S:6,@S:9		AT5G57110.2;S19,AT5G57110.2;S22,AT5G57110.1;S19,AT5G57110.1;S22	17.1
820	GGDVESGKSEHADSDSDTFYIPSK	Phosphorylation@S:6,Phosphorylation@S:9,Phosphorylation@S:14	AT5G57110.2,AT5G57110.1	autoinhibited Ca2+ -ATPase, isoform 8	44.6	923.34	3	2767	-0.0009	41.669	R	N	+		@S:6,@S:9,@S:14		AT5G57110.2;S19,AT5G57110.2;S22,AT5G57110.2;S27,AT5G57110.1;S19,AT5G57110.1;S22,AT5G57110.1;S27	23.5
821	GGDVESGKSEHADSDSDTFYIPSK	Phosphorylation@S:6,Phosphorylation@T:18	AT5G57110.2,AT5G57110.1	autoinhibited Ca2+ -ATPase, isoform 8	29.4	896.684	3	2687.03	0.0002	38.121	R	N	+		@S:6,@T:18		AT5G57110.2;S19,AT5G57110.2;T31,AT5G57110.1;S19,AT5G57110.1;T31	0.1
822	GGDVESGKSEHADSDSDTFYIPSK	Phosphorylation@S:9	AT5G57110.2,AT5G57110.1	autoinhibited Ca2+ -ATPase, isoform 8	54	870.028	3	2607.06	-0.0045	35.301	R	N	+		@S:9		AT5G57110.2;S22,AT5G57110.1;S22	13.5
823	GGDVESGKSEHADSDSDTFYIPSK	Phosphorylation@S:9,Phosphorylation@S:14	AT5G57110.2,AT5G57110.1	autoinhibited Ca2+ -ATPase, isoform 8	31.2	896.683	3	2687.03	-0.0033	38.096	R	N	+		@S:9,@S:14		AT5G57110.2;S22,AT5G57110.2;S27,AT5G57110.1;S22,AT5G57110.1;S27	2.8
824	GGDVESGKSEHADSDSDTFYIPSK	Phosphorylation@S:9,Phosphorylation@S:16	AT5G57110.2,AT5G57110.1	autoinhibited Ca2+ -ATPase, isoform 8	40.4	896.683	3	2687.03	-0.0035	38.311	R	N	+		@S:9,@S:16		AT5G57110.2;S22,AT5G57110.2;S29,AT5G57110.1;S22,AT5G57110.1;S29	0.7
825	GGDVESGKSEHADSDSDTFYIPSK	Phosphorylation@S:9,Phosphorylation@Y:20	AT5G57110.2,AT5G57110.1	autoinhibited Ca2+ -ATPase, isoform 8	38.9	896.684	3	2687.03	-0.0012	38.197	R	N	+		@S:9,@Y:20		AT5G57110.2;S22,AT5G57110.2;Y33,AT5G57110.1;S22,AT5G57110.1;Y33	5.4
826	GGDVESGKSEHADSDSDTFYIPSK	Phosphorylation@T:18	AT5G57110.2,AT5G57110.1	autoinhibited Ca2+ -ATPase, isoform 8	37.5	870.029	3	2607.07	0.0005	35.443	R	N	+		@T:18		AT5G57110.2;T31,AT5G57110.1;T31	0.9
827	GGEIIYFRDSDDEHPDSDEDPDDDLDI	Phosphorylation@S:10,Phosphorylation@S:17	AT2G18410.1	FUNCTIONS IN: molecular_function unknown; INVOLVED IN: biological_process unknown; LOCATED IN: cellular_component unknown; EXPRESSED IN: 22 plant structures; EXPRESSED DURING: 13 growth stages; CONTAINS InterPro DOMAIN/s: Histone acetylation protein	40.5	1085.4	3	3253.17	-0.0071	60.943	K	-	+		@S:10,@S:17		AT2G18410.1;S357,AT2G18410.1;S364	3.7
828	GGEIIYFRDSDDEHPDSDEDPDDDLDI	Phosphorylation@S:17,Phosphorylation@Y:6	AT2G18410.1	FUNCTIONS IN: molecular_function unknown; INVOLVED IN: biological_process unknown; LOCATED IN: cellular_component unknown; EXPRESSED IN: 22 plant structures; EXPRESSED DURING: 13 growth stages; CONTAINS InterPro DOMAIN/s: Histone acetylation protein	52.5	1085.4	3	3253.18	-0.0035	60.617	K	-	+		@Y:6,@S:17		AT2G18410.1;Y353,AT2G18410.1;S364	1
829	GGEQADEGKSEPEQPASAEAMETENPAEGST	Oxydation@M:21,Phosphorylation@T:31	AT1G79920.2,AT1G79920.1	Heat shock protein 70 (Hsp 70) family protein	25.8	1077.09	3	3228.25	-0.0093	28.412	K	-	+	ambiguous		@S:30orT:31	AT1G79920.2;S830orT831,AT1G79920.1;S830orT831	0
830	GGESLDEQQGERIPR	Phosphorylation@S:4	AT1G19700.1,AT1G19700.3,AT1G19700.2	BEL1-like homeodomain 10	34.9	584.263	3	1749.77	-0.0023	29.151	K	L	+		@S:4		AT1G19700.1;S316,AT1G19700.3;S316,AT1G19700.2;S316	29.7
831	GGFAYSSQF	Phosphorylation@S:6	AT3G47820.1	PLANT U-BOX 39	26.3	522.197	2	1042.38	-0.0004	49.276	K	-	+		@S:6		AT3G47820.1;S506	4.2
832	GGGLQAQPVESNSL	Phosphorylation@S:13	AT3G19895.1	RING/U-box superfamily protein	75.4	718.825	2	1435.64	0.0007	37.365	R	-	+		@S:13		AT3G19895.1;S553	25.8
833	GGISDEFSR	Phosphorylation@S:4	AT2G37050.1,AT2G37050.3	Leucine-rich repeat protein kinase family protein	31.5	524.211	2	1046.41	-0.0002	35.099	R	S	+		@S:4		AT2G37050.1;S894,AT2G37050.3;S895	14.9
834	GGKDSPADSASPSPR	Phosphorylation@S:13	AT5G46070.1	Guanylate-binding family protein	75.4	754.821	2	1507.63	-0.0024	18.682	R	S	+		@S:13		AT5G46070.1;S20	13.5
835	GGKDSPADSASPSPR	Phosphorylation@S:9	AT5G46070.1	Guanylate-binding family protein	57.4	754.823	2	1507.63	0.0002	18.594	R	S	+		@S:9		AT5G46070.1;S16	8.3
836	GGLIDQESHSTKFNNSDDEE	Phosphorylation@S:16	AT5G57120.1	FUNCTIONS IN: molecular_function unknown; INVOLVED IN: biological_process unknown; LOCATED IN: nucleolus; EXPRESSED IN: 21 plant structures; EXPRESSED DURING: 13 growth stages; CONTAINS InterPro DOMAIN/s: LisH dimerisation motif (InterPro:IPR006594)	56.8	1151.46	2	2300.91	0.0002	32.882	R	-	+		@S:16		AT5G57120.1;S326	22.7
837	GGMTSHAAVVAR	Oxydation@M:3,Phosphorylation@T:4	AT4G15530.5,AT4G15530.4,AT4G15530.6,AT4G15530.1,AT4G15530.3,AT4G15530.2	pyruvate orthophosphate dikinase	41.2	626.779	2	1251.54	-0.0003	19.578	R	G	+		@T:4		AT4G15530.5;T543,AT4G15530.4;T536,AT4G15530.6;T543,AT4G15530.1;T536,AT4G15530.3;T437,AT4G15530.2;T455	9.2
838	GGNIELSPVER	Phosphorylation@S:7	AT2G04880.1,AT2G04880.2	zinc-dependent activator protein-1	38.4	625.792	2	1249.57	-0.0003	34.145	K	S	+		@S:7		AT2G04880.1;S284,AT2G04880.2;S260	31.7
839	GGPESSGRFSTPLGSGNVLSEEEQK	Phosphorylation@S:10	AT1G30440.1	Phototropic-responsive NPH3 family protein	64.2	877.064	3	2628.17	0.0013	45.408	R	N	+		@S:10		AT1G30440.1;S274	1.9
840	GGPPSTSSPPR	Phosphorylation@S:8	AT5G14610.1,AT5G14610.2	DEAD box RNA helicase family protein	27.4	560.244	2	1118.47	-0.0018	21.188	R	S			@S:8		AT5G14610.1;S698,AT5G14610.2;S631	0.5
841	GGSEEPNVEEDSVAR	Phosphorylation@S:3	AT3G20550.1	SMAD/FHA domain-containing protein	90.7	827.833	2	1653.65	0.0001	28.527	R	M	+		@S:3		AT3G20550.1;S133	78.5
842	GGSFLAGNLSFNR	Phosphorylation@S:3,Phosphorylation@S:10	AT3G05090.1,AT3G05090.2	Transducin/WD40 repeat-like superfamily protein	31.4	750.307	2	1498.6	-0.002	56.038	R	A	+		@S:3,@S:10		AT3G05090.1;S379,AT3G05090.1;S386,AT3G05090.2;S379,AT3G05090.2;S386	22.9
843	GGSLQNPSPTAPSRK	Phosphorylation@S:8	AT5G53620.2,AT5G53620.1,AT5G53620.3	unknown protein; INVOLVED IN: biological_process unknown; EXPRESSED IN: 23 plant structures; EXPRESSED DURING: 13 growth stages; Has 28929 Blast hits to 19542 proteins in 1425 species: Archae - 211; Bacteria - 3079; Metazoa - 14558; Fungi - 2157; Pl	41	526.254	3	1575.74	-0.0012	21.853	R	E	+		@S:8		AT5G53620.2;S20,AT5G53620.1;S20,AT5G53620.3;S20	2.2
844	GGSLQNPSPTAPSRK	Phosphorylation@T:10	AT5G53620.2,AT5G53620.1,AT5G53620.3	unknown protein; INVOLVED IN: biological_process unknown; EXPRESSED IN: 23 plant structures; EXPRESSED DURING: 13 growth stages; Has 28929 Blast hits to 19542 proteins in 1425 species: Archae - 211; Bacteria - 3079; Metazoa - 14558; Fungi - 2157; Pl	25.4	788.877	2	1575.74	-0.001	21.943	R	E	+		@T:10		AT5G53620.2;T22,AT5G53620.1;T22,AT5G53620.3;T22	4.6
845	GGSTMSVLSR	Oxydation@M:5,Phosphorylation@S:6	AT4G35300.3,AT4G35300.4,AT4G35300.2,AT4G35300.5,AT4G35300.1	tonoplast monosaccharide transporter2	23.9	545.733	2	1089.45	-0.0005	24.104	K	H	+		@S:6		AT4G35300.3;S280,AT4G35300.4;S280,AT4G35300.2;S280,AT4G35300.5;S83,AT4G35300.1;S280	7.1
846	GGSWELSSR	Phosphorylation@S:3	AT3G48760.1	DHHC-type zinc finger family protein	46.3	529.718	2	1057.42	-0.0007	33.526	R	V	+		@S:3		AT3G48760.1;S418	35.2
847	GGVYAPVAVAQSPKR	Phosphorylation@S:12	AT1G68670.1	myb-like transcription factor family protein	25.4	527.271	3	1578.79	-0.0006	30.948	K	S	+		@S:12		AT1G68670.1;S327	20.9
848	GHSGNLFR	Phosphorylation@S:3	AT2G16250.1	Leucine-rich repeat protein kinase family protein	32.8	484.211	2	966.407	-0.0002	25.665	R	G	+		@S:3		AT2G16250.1;S538	27.1
849	GHSIEYGILFR	Phosphorylation@S:3	AT1G27850.1	unknown protein; FUNCTIONS IN: molecular_function unknown; INVOLVED IN: biological_process unknown; LOCATED IN: plasma membrane; EXPRESSED IN: 22 plant structures; EXPRESSED DURING: 13 growth stages; BEST Arabidopsis thaliana protein match is: unkno	34.1	686.326	2	1370.64	-0.0011	50.31	R	D	+		@S:3		AT1G27850.1;S25	21.5
850	GHSSPGTPFNIDPITSPK	Phosphorylation@S:3,Phosphorylation@S:16	AT1G76950.1	Regulator of chromosome condensation (RCC1) family with FYVE zinc finger domain	28	671.289	3	2010.85	-0.0026	49.962	R	S	+	ambiguous	@S:3	@T:15orS:16	AT1G76950.1;S166,AT1G76950.1;T178orS179	0
851	GHSSPGTPFNIDPITSPK	Phosphorylation@T:7,Phosphorylation@S:16	AT1G76950.1	Regulator of chromosome condensation (RCC1) family with FYVE zinc finger domain	36.5	671.29	3	2010.85	-0.002	50.072	R	S			@T:7,@S:16		AT1G76950.1;T170,AT1G76950.1;S179	0
852	GHVESVAK	Phosphorylation@S:5	AT2G18960.1	H(+)-ATPase 1	26.5	453.707	2	905.4	-0.0004	17.972	K	L	+		@S:5		AT2G18960.1;S931	11.3
853	GHVESVAKLK	Phosphorylation@S:5	AT2G18960.1	H(+)-ATPase 1	44.3	574.297	2	1146.58	-0.0006	23.53	K	G	+		@S:5		AT2G18960.1;S931	33.1
854	GHVESVVK	Phosphorylation@S:5	AT2G07560.1,AT2G24520.1,AT4G30190.2,AT1G80660.1,AT4G30190.1,AT3G42640.1,AT1G80660.2,AT5G57350.1,AT5G57350.2	H(+)-ATPase 2	33.4	467.723	2	933.431	-0.0012	21.775	K	L	+		@S:5		AT2G07560.1;S931,AT2G24520.1;S913,AT4G30190.2;S964,AT1G80660.1;S936,AT4G30190.1;S931,AT3G42640.1;S930,AT1G80660.2;S927,AT5G57350.1;S932,AT5G57350.2;S932	24
855	GIDDPLLNGSFSDSGVTR	Phosphorylation@S:12	AT4G38360.2	Protein of unknown function (DUF300)	72	965.433	2	1928.85	0.0001	55.423	R	T	+		@S:12		AT4G38360.2;S440	11.7
856	GIEDIPKMDGTLGSR	Oxydation@M:8,Phosphorylation@S:14	AT3G27910.1	Galactose oxidase/kelch repeat superfamily protein	25.3	562.259	3	1683.76	0.0016	19.61	K	M	+		@S:14		AT3G27910.1;S228	10.6
857	GIEPSGPNAGSPTFSVR	Phosphorylation@S:11	AT2G26250.1	3-ketoacyl-CoA synthase 10	39.7	876.901	2	1751.79	0	40.196	R	V	+		@S:11		AT2G26250.1;S28	1.2
858	GIEPSGPNAGSPTFSVR	Phosphorylation@T:13	AT2G26250.1	3-ketoacyl-CoA synthase 10	39.2	876.901	2	1751.79	-0.0002	40.072	R	V	+		@T:13		AT2G26250.1;T30	0.2
859	GIESDEEESPPR	Phosphorylation@S:4,Phosphorylation@S:9	AT5G61150.1,AT5G61150.2	leo1-like family protein	31.7	752.765	2	1503.51	-0.0018	28.753	K	K	+		@S:4,@S:9		AT5G61150.1;S600,AT5G61150.1;S605,AT5G61150.2;S598,AT5G61150.2;S603	29.4
860	GIESDEEESPPRKAPTHR	Phosphorylation@S:4,Phosphorylation@S:9	AT5G61150.1,AT5G61150.2	leo1-like family protein	70.1	732.31	3	2193.91	-0.0014	23.583	K	R	+		@S:4,@S:9		AT5G61150.1;S600,AT5G61150.1;S605,AT5G61150.2;S598,AT5G61150.2;S603	57.3
861	GILAADESTGTIGK	Phosphorylation@T:11	AT4G26530.2,AT2G36460.1,AT5G03690.1,AT3G52930.1,AT4G26530.1,AT5G03690.2	Aldolase superfamily protein	35	706.838	2	1411.66	0.001	35.848	K	R	+		@T:11		AT4G26530.2;T35,AT2G36460.1;T35,AT5G03690.1;T69,AT3G52930.1;T35,AT4G26530.1;T35,AT5G03690.2;T35	14.2
862	GILAADESTGTIGK	Phosphorylation@T:9	AT4G26530.2,AT2G36460.1,AT5G03690.1,AT3G52930.1,AT4G26530.1,AT5G03690.2	Aldolase superfamily protein	32.7	706.837	2	1411.66	-0.0005	37.331	K	R	+	ambiguous		@S:8orT:9	AT4G26530.2;S32orT33,AT2G36460.1;S32orT33,AT5G03690.1;S66orT67,AT3G52930.1;S32orT33,AT4G26530.1;S32orT33,AT5G03690.2;S32orT33	0
863	GILAADESTGTIGKR	Phosphorylation@T:11	AT4G26530.2,AT2G36460.1,AT5G03690.1,AT3G52930.1,AT4G26530.1,AT5G03690.2	Aldolase superfamily protein	26.6	523.594	3	1567.76	-0.001	32.082	K	L			@T:11		AT4G26530.2;T35,AT2G36460.1;T35,AT5G03690.1;T69,AT3G52930.1;T35,AT4G26530.1;T35,AT5G03690.2;T35	0
864	GILKSDDEDEEDRSR	Phosphorylation@S:5	AT5G63630.1	P-loop containing nucleoside triphosphate hydrolases superfamily protein	59.6	615.262	3	1842.76	0	23.643	R	G	+		@S:5		AT5G63630.1;S175	51
865	GIQGFGSFNHK	Phosphorylation@S:7	AT3G46540.1	ENTH/VHS family protein	27.1	424.524	3	1270.55	-0.0003	36.53	R	S			@S:7		AT3G46540.1;S186	21.4
866	GISINAAR	Phosphorylation@S:3	AT3G58730.1	vacuolar ATP synthase subunit D (VATD) / V-ATPase D subunit / vacuolar proton pump D subunit (VATPD)	55.1	441.216	2	880.416	-0.0002	29.098	R	N	+		@S:3		AT3G58730.1;S241	32.5
867	GIVEDEEDLSSDEDDFYDR	Phosphorylation@S:10,Phosphorylation@S:11	AT5G38840.1	SMAD/FHA domain-containing protein	54.6	1204.42	2	2406.83	-0.0029	54.528	K	T	+		@S:10,@S:11		AT5G38840.1;S372,AT5G38840.1;S373	48.5
868	GKAIDEESLHTSSGDNEKPAVSSGK	Phosphorylation@T:11,Phosphorylation@S:12	AT4G31880.1,AT4G31880.2	LOCATED IN: cytosol, chloroplast; EXPRESSED IN: 24 plant structures; EXPRESSED DURING: 14 growth stages; BEST Arabidopsis thaliana protein match is: Tudor/PWWP/MBT superfamily protein (TAIR:AT1G15940.1); Has 137162 Blast hits to 70781 proteins in 29	25.7	676.544	4	2702.15	-0.0019	26.224	R	L	+		@T:11,@S:12		AT4G31880.1;T557,AT4G31880.1;S558,AT4G31880.2;T556,AT4G31880.2;S557	1
869	GKAIDEESLHTSSGDNEKPAVSSGK	Phosphorylation@T:11,Phosphorylation@S:13	AT4G31880.1,AT4G31880.2	LOCATED IN: cytosol, chloroplast; EXPRESSED IN: 24 plant structures; EXPRESSED DURING: 14 growth stages; BEST Arabidopsis thaliana protein match is: Tudor/PWWP/MBT superfamily protein (TAIR:AT1G15940.1); Has 137162 Blast hits to 70781 proteins in 29	46	901.722	3	2702.15	-0.0019	25.86	R	L	+		@T:11,@S:13		AT4G31880.1;T557,AT4G31880.1;S559,AT4G31880.2;T556,AT4G31880.2;S558	3.9
870	GKDSEDEYEEDAEEDEEERGK	Phosphorylation@S:4	AT5G61150.1,AT5G61150.2	leo1-like family protein	56	856.651	3	2566.93	-0.0022	29.392	R	S	+		@S:4		AT5G61150.1;S548,AT5G61150.2;S548	32.9
871	GKEVARDSDDSEAEYENR	Phosphorylation@S:8,Phosphorylation@S:11	AT3G49601.1	FUNCTIONS IN: molecular_function unknown; INVOLVED IN: biological_process unknown; LOCATED IN: cellular_component unknown; CONTAINS InterPro DOMAIN/s: mRNA splicing factor, Cwf21 (InterPro:IPR013170); Has 30201 Blast hits to 17322 proteins in 780 sp	37.3	743.948	3	2228.82	-0.0023	22.204	R	K	+		@S:8,@S:11		AT3G49601.1;S450,AT3G49601.1;S453	22.7
872	GKFTSDEDNADPEVVRR	Phosphorylation@T:4,Phosphorylation@S:5	AT5G08610.1	P-loop containing nucleoside triphosphate hydrolases superfamily protein	41.6	698.955	3	2093.84	-0.0027	31.412	R	N	+		@T:4,@S:5		AT5G08610.1;T109,AT5G08610.1;S110	34.9
873	GKGDDDSVHNVEFSGGNVHLITTK	Phosphorylation@S:7	AT3G08710.1,AT3G08710.2	thioredoxin H-type 9	61.4	869.4	3	2605.18	-0.0019	38.991	K	E	+		@S:7		AT3G08710.1;S14,AT3G08710.2;S14	38.4
874	GKLSEDVRSDSEGEDEHED	Phosphorylation@S:9,Phosphorylation@S:11	AT1G13580.2,AT1G13580.3	LAG1 longevity assurance homolog 3	33.6	764.943	3	2291.81	-0.002	23.59	R	-	+		@S:9,@S:11		AT1G13580.2;S298,AT1G13580.2;S300,AT1G13580.3;S298,AT1G13580.3;S300	21.9
875	GKVGEDIRSDSEDDDD	Phosphorylation@S:9,Phosphorylation@S:11	AT3G19260.1	LAG1 homologue 2	23.3	956.328	2	1910.64	-0.0032	23.482	R	-	+		@S:9,@S:11		AT3G19260.1;S289,AT3G19260.1;S291	19.7
876	GLAYDTSDDQQDITR	Phosphorylation@T:6	AT2G39730.1,AT2G39730.2,AT2G39730.3	rubisco activase	43.2	889.368	2	1776.72	0.0007	33.909	R	G	+		@T:6		AT2G39730.1;T78,AT2G39730.2;T78,AT2G39730.3;T78	8.5
877	GLDIDTAGHHYTV	Phosphorylation@T:12	AT2G18960.1	H(+)-ATPase 1	50.8	739.819	2	1477.62	0.0002	40.767	K	-	+		@T:12		AT2G18960.1;T948	24.9
878	GLDIDTAGHHYTV	Phosphorylation@T:6	AT2G18960.1	H(+)-ATPase 1	27.5	493.548	3	1477.62	-0.0006	40.938	K	-	+		@T:6		AT2G18960.1;T942	13.7
879	GLDIDTIQQHYTV	Phosphorylation@T:12	AT2G24520.1,AT3G42640.1	H(+)-ATPase 5	62	791.861	2	1581.71	0.0001	50.892	K	-	+		@T:12		AT2G24520.1;T930,AT3G42640.1;T947	13
880	GLDIDTIQQHYTV	Phosphorylation@T:6,Phosphorylation@Y:11	AT2G24520.1,AT3G42640.1	H(+)-ATPase 5	27.6	831.844	2	1661.67	0.0001	54.407	K	-	+		@T:6,@Y:11		AT2G24520.1;T924,AT2G24520.1;Y929,AT3G42640.1;T941,AT3G42640.1;Y946	6.5
881	GLDIDTIQQHYTV	Phosphorylation@T:6,Phosphorylation@T:12	AT2G24520.1,AT3G42640.1	H(+)-ATPase 5	31.4	831.845	2	1661.67	0.001	54.216	K	-	+		@T:6,@T:12		AT2G24520.1;T924,AT2G24520.1;T930,AT3G42640.1;T941,AT3G42640.1;T947	6.4
882	GLDIETIQQAYTV	Phosphorylation@T:12	AT5G62670.1,AT3G47950.1	H(+)-ATPase 11	70.9	765.858	2	1529.7	-0.0006	57.835	K	-	+		@T:12		AT5G62670.1;T955,AT3G47950.1;T959	19.6
883	GLDIETIQQAYTV	Phosphorylation@T:6,Phosphorylation@T:12	AT5G62670.1,AT3G47950.1	H(+)-ATPase 4	39.2	805.841	2	1609.67	-0.0009	59.947	K	-	+		@T:6,@T:12		AT5G62670.1;T949,AT5G62670.1;T955,AT3G47950.1;T953,AT3G47950.1;T959	18.2
884	GLDIETPSHYTV	Phosphorylation@S:8	AT4G30190.2,AT4G30190.1	H(+)-ATPase 2	26.2	706.311	2	1410.61	0.0004	48.936	K	-	+		@S:8		AT4G30190.2;S977,AT4G30190.1;S944	0
885	GLDIETPSHYTV	Phosphorylation@S:8,Phosphorylation@T:11	AT4G30190.2,AT4G30190.1	H(+)-ATPase 2	21.8	746.294	2	1490.57	-0.0002	49.693	K	-	+		@S:8,@T:11		AT4G30190.2;S977,AT4G30190.2;T980,AT4G30190.1;S944,AT4G30190.1;T947	1.5
886	GLDIETPSHYTV	Phosphorylation@T:11	AT4G30190.2,AT4G30190.1	H(+)-ATPase 2	59.7	706.31	2	1410.61	-0.0016	46.91	K	-	+		@T:11		AT4G30190.2;T980,AT4G30190.1;T947	15
887	GLDIETPSHYTV	Phosphorylation@T:6,Phosphorylation@T:11	AT4G30190.2,AT4G30190.1	H(+)-ATPase 2	21	746.294	2	1490.57	0.0012	49.839	K	-	+		@T:6,@T:11		AT4G30190.2;T975,AT4G30190.2;T980,AT4G30190.1;T942,AT4G30190.1;T947	4.4
888	GLDLQTGSFTLK	Phosphorylation@S:8	AT1G53440.1,AT1G53430.1,AT1G53430.2	Leucine-rich repeat transmembrane protein kinase	46.4	680.331	2	1358.65	-0.0001	54.752	R	Q	+		@S:8		AT1G53440.1;S654,AT1G53430.1;S648,AT1G53430.2;S615	0.8
889	GLLGLAYDSSDEED	Phosphorylation@S:10	AT1G73350.1,AT1G73350.3,AT1G73350.2	unknown protein; FUNCTIONS IN: molecular_function unknown; INVOLVED IN: biological_process unknown; LOCATED IN: nucleus; EXPRESSED IN: 25 plant structures; EXPRESSED DURING: 15 growth stages; Has 46 Blast hits to 46 proteins in 19 species: Archae -	20.6	782.308	2	1562.6	-0.0005	59.625	K	-	+		@S:10		AT1G73350.1;S204,AT1G73350.3;S168,AT1G73350.2;S206	6.1
890	GLLGLAYDSSDEED	Phosphorylation@S:9,Phosphorylation@S:10	AT1G73350.1,AT1G73350.3,AT1G73350.2	unknown protein; FUNCTIONS IN: molecular_function unknown; INVOLVED IN: biological_process unknown; LOCATED IN: nucleus; EXPRESSED IN: 25 plant structures; EXPRESSED DURING: 15 growth stages; Has 46 Blast hits to 46 proteins in 19 species: Archae -	42.4	822.292	2	1642.57	0.0003	68.299	K	-	+		@S:9,@S:10		AT1G73350.1;S203,AT1G73350.1;S204,AT1G73350.3;S167,AT1G73350.3;S168,AT1G73350.2;S205,AT1G73350.2;S206	19.3
891	GLLNDDSPTGKR	Phosphorylation@S:7	AT4G09580.1	SNARE associated Golgi protein family	69	676.813	2	1351.61	-0.0022	26.993	K	T	+		@S:7		AT4G09580.1;S37	22.1
892	GLLNQHTPSPSAR	Phosphorylation@T:7,Phosphorylation@S:11	AT1G27750.1	nucleic acid binding	29.1	769.332	2	1536.65	0.0004	30.28	R	G	+		@T:7,@S:11		AT1G27750.1;T462,AT1G27750.1;S466	0.2
893	GLNAVEGDSGGEEANDEGTVTTPQSVYTLNPR	Phosphorylation@S:9	AT1G31930.3,AT1G31930.2,AT1G31930.1	extra-large GTP-binding protein 3	39.1	1119.83	3	3356.47	-0.0016	48.948	R	L	+		@S:9		AT1G31930.3;S506,AT1G31930.2;S506,AT1G31930.1;S506	10.9
894	GLNAVEGDSGGEEANDEGTVTTPQSVYTLNPR	Phosphorylation@T:19	AT1G31930.3,AT1G31930.2,AT1G31930.1	extra-large GTP-binding protein 3	44.5	1119.83	3	3356.46	-0.0035	48.56	R	L	+		@T:19		AT1G31930.3;T516,AT1G31930.2;T516,AT1G31930.1;T516	13.1
895	GLNMMMNGDGTSSSVAVLKPTMSIGQILSRK	Oxydation@M:6,Oxydation@M:22,Phosphorylation@S:12,Phosphorylation@S:13,Phosphorylation@S:14	AT3G51720.1	Plant protein of unknown function (DUF827)	24	874.636	4	3494.52	0.0046	38.83	K	L	+	ambiguous	@S:14	@T:11orS:12orS:13, @T:11orS:12orS:13	AT3G51720.1;S320,AT3G51720.1;T317orS318orS319,AT3G51720.1;T317orS318orS319	0
896	GLQVAAEEDSPGEAQEDFYK	Phosphorylation@S:10	AT3G16940.1	calmodulin binding;transcription regulators	91.2	1131.97	2	2261.93	-0.0026	44.495	R	T	+		@S:10		AT3G16940.1;S785	78.2
897	GLRSPVSGGVPR	Phosphorylation@S:4	AT2G46020.1,AT2G46020.2	transcription regulatory protein SNF2, putative	32.1	421.219	3	1260.63	0.0003	27.295	R	E	+		@S:4		AT2G46020.1;S2136,AT2G46020.2;S2137	24.9
898	GLSLHSR	Phosphorylation@S:3	AT5G63640.1	ENTH/VHS/GAT family protein	23.6	425.203	2	848.391	0.0002	24.097	R	D	+		@S:3		AT5G63640.1;S429	13.4
899	GLVQEEGSGPVHGFR	Phosphorylation@S:8	AT3G23840.1	HXXXD-type acyl-transferase family protein	53.2	550.254	3	1647.74	-0.0012	37.969	M	L	+		@S:8		AT3G23840.1;S9	40.2
900	GMWTGLLDGMDGRV	Oxydation@M:2,Oxydation@M:10,Phosphorylation@T:4	AT4G28740.1	FUNCTIONS IN: molecular_function unknown; INVOLVED IN: biological_process unknown; LOCATED IN: chloroplast; EXPRESSED IN: 21 plant structures; EXPRESSED DURING: 13 growth stages; CONTAINS InterPro DOMAIN/s: Protein of unknown function DUF3493 (Inter	21	540.558	3	1618.65	-0.0014	20.247	K	-	+		@T:4		AT4G28740.1;T337	10.4
901	GNEGSSNSTAKYPSK	Phosphorylation@S:5,Phosphorylation@S:6,Phosphorylation@S:8,Phosphorylation@S:14,Phosphorylation@Y:12	AT4G14310.1,AT4G14310.2	Transducin/WD40 repeat-like superfamily protein	15.3	642.851	3	1925.53	0.0002	41.407	R	L	+	ambiguous	@S:5,@S:6,@Y:12,@S:14	@S:8orT:9	AT4G14310.1;S243,AT4G14310.1;S244,AT4G14310.1;Y250,AT4G14310.1;S252,AT4G14310.1;S246orT247,AT4G14310.2;S243,AT4G14310.2;S244,AT4G14310.2;Y250,AT4G14310.2;S252,AT4G14310.2;S246orT247	5.4
902	GNNGDVHSPTASVSAQSVSSAR	Phosphorylation@S:8	AT5G49830.1,AT5G49830.2,AT5G49830.3	exocyst complex component 84B	58.2	736.66	3	2206.96	-0.0015	27.143	K	S	+		@S:8		AT5G49830.1;S733,AT5G49830.2;S795,AT5G49830.3;S764	9.1
903	GNNGDVHSPTASVSAQSVSSAR	Phosphorylation@T:10	AT5G49830.1,AT5G49830.2,AT5G49830.3	exocyst complex component 84B	62.3	736.66	3	2206.96	-0.0006	27.371	K	S	+		@T:10		AT5G49830.1;T735,AT5G49830.2;T797,AT5G49830.3;T766	0
904	GNSGDLEQALQDGNIFR	Phosphorylation@S:3	AT5G60940.1	Transducin/WD40 repeat-like superfamily protein	95.5	957.422	2	1912.83	-0.0014	61.934	M	Q	+		@S:3		AT5G60940.1;S4	82.8
905	GNYSPCSSPSGIDPR	Carbamidation@C:6,Phosphorylation@S:7,Phosphorylation@Y:3	AT5G12440.3,AT5G12440.1,AT5G12440.2	CCCH-type zinc fingerfamily protein with RNA-binding domain	31.2	877.317	2	1752.62	-0.0026	32.689	R	E	+		@Y:3,@S:7		AT5G12440.3;Y454,AT5G12440.3;S458,AT5G12440.1;Y454,AT5G12440.1;S458,AT5G12440.2;Y454,AT5G12440.2;S458	0.2
906	GPGNYSFNK	Phosphorylation@S:6	AT1G68060.1	microtubule-associated proteins 70-1	52.5	532.216	2	1062.42	-0.0005	28.741	K	A	+		@S:6		AT1G68060.1;S475	44.4
907	GPGSPGGVVLEK	Phosphorylation@S:4	AT2G43680.2,AT2G43680.1,AT2G43680.3	IQ-domain 14	59	588.786	2	1175.56	-0.0007	31.675	R	H	+		@S:4		AT2G43680.2;S629,AT2G43680.1;S630,AT2G43680.3;S629	57.3
908	GPPSSAAGNELSPEAYCR	Carbamidation@C:17,Phosphorylation@S:12	AT5G14610.1,AT5G14610.2	DEAD box RNA helicase family protein	55.1	971.902	2	1941.79	-0.0031	35.949	R	K	+		@S:12		AT5G14610.1;S139,AT5G14610.2;S139	22.5
909	GPSGSPWYGSDR	Phosphorylation@S:5	AT2G34420.1,AT1G29930.1,AT1G29910.1,AT1G29920.1	chlorophyll A/B binding protein 3	78.5	673.264	2	1344.51	-0.0003	32.756	K	V	+		@S:5		AT2G34420.1;S46,AT1G29930.1;S48,AT1G29910.1;S48,AT1G29920.1;S48	32.9
910	GPVSEGAGSPKYSER	Phosphorylation@S:4	AT4G16340.1	guanyl-nucleotide exchange factors;GTPase binding;GTP binding	25.3	800.854	2	1599.69	0.0001	22.71	R	L	+		@S:4		AT4G16340.1;S1046	7.5
911	GPVSEGAGSPKYSER	Phosphorylation@S:9	AT4G16340.1	guanyl-nucleotide exchange factors;GTPase binding;GTP binding	62.8	800.853	2	1599.69	-0.0019	22.936	R	L	+		@S:9		AT4G16340.1;S1051	23.1
912	GQFMTEYVVTR	Phosphorylation@T:5,Phosphorylation@Y:7	AT1G59580.2,AT1G10210.2,AT1G59580.1,AT1G10210.1	mitogen-activated protein kinase 1	64	745.793	2	1489.57	0.0003	46.155	K	W	+		@T:5,@Y:7		AT1G59580.2;T191,AT1G59580.2;Y193,AT1G10210.2;T191,AT1G10210.2;Y193,AT1G59580.1;T191,AT1G59580.1;Y193,AT1G10210.1;T191,AT1G10210.1;Y193	45
913	GQQSIAIDDSNTSGHENRDFK	Phosphorylation@S:10,Phosphorylation@S:13	AT5G46240.1	potassium channel in Arabidopsis thaliana 1	28.5	827.002	3	2477.98	-0.0004	30.961	R	S	+		@S:10,@S:13		AT5G46240.1;S508,AT5G46240.1;S511	0.4
914	GQQSIAIDDSNTSGHENRDFK	Phosphorylation@S:13	AT5G46240.1	potassium channel in Arabidopsis thaliana 1	35.5	800.346	3	2398.02	-0.0032	28.877	R	S	+		@S:13		AT5G46240.1;S511	4.1
915	GQQSIAIDDSNTSGHENRDFK	Phosphorylation@T:12	AT5G46240.1	potassium channel in Arabidopsis thaliana 1	24.1	800.345	3	2398.01	-0.0044	28.812	R	S	+		@T:12		AT5G46240.1;T510	0.4
916	GQSSREGDVELGEQQGGDQGLEDFFK	Phosphorylation@S:3	AT5G08080.2,AT5G08080.1,AT5G08080.3	syntaxin of plants 132	81	964.748	3	2891.22	-0.002	55.804	R	K	+		@S:3		AT5G08080.2;S16,AT5G08080.1;S16,AT5G08080.3;S16	6.3
917	GQSSREGDVELGEQQGGDQGLEDFFK	Phosphorylation@S:3,Phosphorylation@S:4	AT5G08080.2,AT5G08080.1,AT5G08080.3	syntaxin of plants 132	43.2	991.404	3	2971.19	0	60.991	R	K	+		@S:3,@S:4		AT5G08080.2;S16,AT5G08080.2;S17,AT5G08080.1;S16,AT5G08080.1;S17,AT5G08080.3;S16,AT5G08080.3;S17	38.8
918	GQSSREGDVELGEQQGGDQGLEDFFK	Phosphorylation@S:4	AT5G08080.2,AT5G08080.1,AT5G08080.3	syntaxin of plants 132	70.5	964.748	3	2891.22	-0.0018	56.012	R	K	+		@S:4		AT5G08080.2;S17,AT5G08080.1;S17,AT5G08080.3;S17	0.9
919	GQSSREGDVELGEQQGGDQGLEDFFKK	Phosphorylation@S:3	AT5G08080.2,AT5G08080.1,AT5G08080.3	syntaxin of plants 132	70	1007.45	3	3019.32	-0.0032	50.977	R	V	+		@S:3		AT5G08080.2;S16,AT5G08080.1;S16,AT5G08080.3;S16	0.9
920	GQSSREGDVELGEQQGGDQGLEDFFKK	Phosphorylation@S:4	AT5G08080.2,AT5G08080.1,AT5G08080.3	syntaxin of plants 132	41.5	755.837	4	3019.32	-0.0009	50.984	R	V		ambiguous		@S:3orS:4	AT5G08080.2;S16orS17,AT5G08080.1;S16orS17,AT5G08080.3;S16orS17	0
921	GQYHDSVTDIIDPDQSR	Phosphorylation@S:6	AT2G21880.1,AT2G21880.2	RAB GTPase homolog 7A	63.2	1013.43	2	2024.85	-0.0002	42.783	R	G	+		@S:6		AT2G21880.1;S197,AT2G21880.2;S189	12.8
922	GQYHDSVTDIIDPDQSR	Phosphorylation@T:8	AT2G21880.1,AT2G21880.2	RAB GTPase homolog 7A	58.9	675.956	3	2024.85	-0.0024	42.575	R	G			@T:8		AT2G21880.1;T199,AT2G21880.2;T191	11.1
923	GRDDFRSPPPR	Phosphorylation@S:7	AT2G25430.1	epsin N-terminal homology (ENTH) domain-containing protein / clathrin assembly protein-related	24.2	460.545	3	1378.61	-0.0001	22.014	R	S	+		@S:7		AT2G25430.1;S187	22.7
924	GRDPISPR	Phosphorylation@S:6	AT2G16485.1	nucleic acid binding;zinc ion binding;DNA binding	30.3	489.232	2	976.449	-0.0004	22.027	R	K	+		@S:6		AT2G16485.1;S1187	0
925	GRGESRSPPPYEK	Phosphorylation@S:5,Phosphorylation@S:7	AT5G52040.4,AT5G52040.3,AT5G52040.1,AT5G52040.2	RNA-binding (RRM/RBD/RNP motifs) family protein	33	810.334	2	1618.65	0	20.686	K	R	+		@S:5,@S:7		AT5G52040.4;S239,AT5G52040.4;S241,AT5G52040.3;S245,AT5G52040.3;S247,AT5G52040.1;S272,AT5G52040.1;S274,AT5G52040.2;S272,AT5G52040.2;S274	11.9
926	GRGESRSPPPYEK	Phosphorylation@S:5,Phosphorylation@Y:11	AT5G52040.4,AT5G52040.3,AT5G52040.1,AT5G52040.2	RNA-binding (RRM/RBD/RNP motifs) family protein	32.3	810.334	2	1618.65	0.0001	20.573	K	R	+		@S:5,@Y:11		AT5G52040.4;S239,AT5G52040.4;Y245,AT5G52040.3;S245,AT5G52040.3;Y251,AT5G52040.1;S272,AT5G52040.1;Y278,AT5G52040.2;S272,AT5G52040.2;Y278	3.4
927	GRHGSSSDEEERVR	Phosphorylation@S:5,Phosphorylation@S:6	AT1G80930.1	MIF4G domain-containing protein / MA3 domain-containing protein	23.2	587.563	3	1759.67	-0.0001	18.488	M	R	+		@S:5,@S:6		AT1G80930.1;S6,AT1G80930.1;S7	9.4
928	GRHGSSSDEEERVR	Phosphorylation@S:6,Phosphorylation@S:7	AT1G80930.1	MIF4G domain-containing protein / MA3 domain-containing protein	23.2	587.563	3	1759.67	0.001	17.792	M	R	+		@S:6,@S:7		AT1G80930.1;S7,AT1G80930.1;S8	5.4
929	GRLELSAVPSSYSSGQLDPK	Phosphorylation@S:13	AT5G57330.1	Galactose mutarotase-like superfamily protein	26.9	724.351	3	2170.03	0.0013	43.776	K	K	+		@S:13		AT5G57330.1;S301	0
930	GRLELSAVPSSYSSGQLDPK	Phosphorylation@S:14	AT5G57330.1	Galactose mutarotase-like superfamily protein	57.9	724.351	3	2170.03	-0.0001	43.927	K	K	+		@S:14		AT5G57330.1;S302	2.4
931	GRNSASPEESLGK	Phosphorylation@S:4,Phosphorylation@S:6	AT4G11560.1	bromo-adjacent homology (BAH) domain-containing protein	28.7	746.297	2	1490.58	-0.0002	22.914	K	R	+		@S:4,@S:6		AT4G11560.1;S28,AT4G11560.1;S30	16.4
932	GRNYSRSPPPYR	Phosphorylation@S:5,Phosphorylation@S:7	AT2G24590.1	RNA recognition motif and CCHC-type zinc finger domains containing protein	27.6	403.172	4	1608.66	-0.0005	22.918	R	A	+		@S:5,@S:7		AT2G24590.1;S168,AT2G24590.1;S170	1.5
933	GRNYSRSPPPYR	Phosphorylation@S:7,Phosphorylation@Y:4	AT2G24590.1	RNA recognition motif and CCHC-type zinc finger domains containing protein	25.5	403.172	4	1608.66	0.0003	22.607	R	A	+		@Y:4,@S:7		AT2G24590.1;Y167,AT2G24590.1;S170	4.3
934	GRSNEQDLLSTEIVNR	Phosphorylation@S:3	AT2G26250.1	3-ketoacyl-CoA synthase 10	37.2	637.637	3	1909.89	0.001	42.079	M	G			@S:3		AT2G26250.1;S4	15.8
935	GRSPAQSVSGGSLEDPAPVNSR	Phosphorylation@S:3	AT3G48050.1,AT3G48050.2,AT3G48060.1	BAH domain ;TFIIS helical bundle-like domain	73.1	750.015	3	2247.02	-0.0046	31.341	R	V	+		@S:3		AT3G48050.1;S631,AT3G48050.2;S631,AT3G48060.1;S630	6
936	GRSPAQSVSGGSLEDPAPVNSR	Phosphorylation@S:3,Phosphorylation@S:12	AT3G48050.1,AT3G48050.2,AT3G48060.1	BAH domain ;TFIIS helical bundle-like domain	31.1	776.671	3	2326.99	-0.0021	33.077	R	V	+		@S:3,@S:12		AT3G48050.1;S631,AT3G48050.1;S640,AT3G48050.2;S631,AT3G48050.2;S640,AT3G48060.1;S630,AT3G48060.1;S639	6.7
937	GRSPAQSVSGGSLEDPAPVNSR	Phosphorylation@S:3,Phosphorylation@S:7	AT3G48050.1,AT3G48050.2,AT3G48060.1	BAH domain ;TFIIS helical bundle-like domain	28.8	776.672	3	2326.99	-0.0004	32.923	R	V	+		@S:3,@S:7		AT3G48050.1;S631,AT3G48050.1;S635,AT3G48050.2;S631,AT3G48050.2;S635,AT3G48060.1;S630,AT3G48060.1;S634	7
938	GRSPAQSVSGGSLEDPAPVNSR	Phosphorylation@S:3,Phosphorylation@S:9	AT3G48050.1,AT3G48050.2,AT3G48060.1	BAH domain ;TFIIS helical bundle-like domain	37.7	776.672	3	2326.99	-0.0005	33.225	R	V	+		@S:3,@S:9		AT3G48050.1;S631,AT3G48050.1;S637,AT3G48050.2;S631,AT3G48050.2;S637,AT3G48060.1;S630,AT3G48060.1;S636	7.1
939	GRSPAQSVSGGSLEDPAPVNSR	Phosphorylation@S:7,Phosphorylation@S:9	AT3G48050.1,AT3G48050.2,AT3G48060.1	BAH domain ;TFIIS helical bundle-like domain	30.9	776.672	3	2327	0.0005	32.761	R	V	+		@S:7,@S:9		AT3G48050.1;S635,AT3G48050.1;S637,AT3G48050.2;S635,AT3G48050.2;S637,AT3G48060.1;S634,AT3G48060.1;S636	0
940	GRSPPPPPPR	Phosphorylation@S:3	AT3G55460.1	SC35-like splicing factor 30	25.8	379.858	3	1136.55	0.0014	19.211	R	R			@S:3		AT3G55460.1;S22	13.7
941	GRSPPPPPSK	Phosphorylation@S:3	AT1G16610.1,AT1G16610.3,AT1G16610.2	arginine/serine-rich 45	23.3	367.182	3	1098.52	0.0007	18.726	R	G	+		@S:3		AT1G16610.1;S77,AT1G16610.3;S77,AT1G16610.2;S77	9.7
942	GRSPVDLDISFK	Phosphorylation@S:3	AT1G21580.1	Zinc finger C-x8-C-x5-C-x3-H type family protein	40.8	471.897	3	1412.67	-0.0014	45.059	R	S			@S:3		AT1G21580.1;S378	28.2
943	GRSSSPPGNVDGFSIGK	Phosphorylation@S:3,Phosphorylation@S:5	AT1G30480.1	D111/G-patch domain-containing protein	33.7	607.924	3	1820.75	-0.0005	41.852	K	S	+		@S:3,@S:5		AT1G30480.1;S187,AT1G30480.1;S189	0.1
944	GRSSSPPGNVDGFSIGK	Phosphorylation@S:4,Phosphorylation@S:5	AT1G30480.1	D111/G-patch domain-containing protein	22.7	607.923	3	1820.75	-0.0017	41.397	K	S	+		@S:4,@S:5		AT1G30480.1;S188,AT1G30480.1;S189	4.4
945	GRSYSRSPPPYR	Phosphorylation@S:3,Phosphorylation@Y:4,Phosphorylation@Y:11	AT4G31580.1,AT4G31580.2	serine/arginine-rich 22	25	831.814	2	1661.61	-0.0016	23.733	R	A	+		@S:3,@Y:4,@Y:11		AT4G31580.1;S170,AT4G31580.1;Y171,AT4G31580.1;Y178,AT4G31580.2;S170,AT4G31580.2;Y171,AT4G31580.2;Y178	6.5
946	GRSYSRSPPPYR	Phosphorylation@S:5,Phosphorylation@S:7,Phosphorylation@Y:4	AT4G31580.1,AT4G31580.2	serine/arginine-rich 22	20.4	554.879	3	1661.61	-0.0009	24.165	R	A	+	ambiguous	@S:5,@S:7	@S:3orY:4	AT4G31580.1;S172,AT4G31580.1;S174,AT4G31580.1;S170orY171,AT4G31580.2;S172,AT4G31580.2;S174,AT4G31580.2;S170orY171	3.8
947	GRSYSRSPPPYR	Phosphorylation@S:5,Phosphorylation@Y:4,Phosphorylation@Y:11	AT4G31580.1,AT4G31580.2	serine/arginine-rich 22	26.3	831.814	2	1661.61	-0.0011	24.087	R	A	+	ambiguous	@S:5,@Y:11	@S:3orY:4	AT4G31580.1;S172,AT4G31580.1;Y178,AT4G31580.1;S170orY171,AT4G31580.2;S172,AT4G31580.2;Y178,AT4G31580.2;S170orY171	0
948	GRSYSRSPPPYR	Phosphorylation@S:7,Phosphorylation@Y:4	AT4G31580.1,AT4G31580.2	serine/arginine-rich 22	21	528.223	3	1581.65	-0.0027	22.822	R	A	+		@Y:4,@S:7		AT4G31580.1;Y171,AT4G31580.1;S174,AT4G31580.2;Y171,AT4G31580.2;S174	6.2
949	GRSYTPSPPRGYGR	Phosphorylation@S:3,Phosphorylation@S:7,Phosphorylation@Y:4	AT3G13570.1,AT1G55310.1,AT1G55310.2,AT1G55310.3	SC35-like splicing factor 33	28.6	597.565	3	1789.67	-0.0017	27.813	R	R	+		@S:3,@Y:4,@S:7		AT3G13570.1;S5,AT3G13570.1;Y6,AT3G13570.1;S9,AT1G55310.1;S5,AT1G55310.1;Y6,AT1G55310.1;S9,AT1G55310.2;S5,AT1G55310.2;Y6,AT1G55310.2;S9,AT1G55310.3;S5,AT1G55310.3;Y6,AT1G55310.3;S9	2.6
950	GRVHEGAPDTEVLLASPR	Phosphorylation@S:16	AT4G31160.1	DDB1-CUL4 associated factor 1	28.5	661.993	3	1982.96	-0.0007	34.273	R	L	+		@S:16		AT4G31160.1;S349	20.8
951	GSAAELTEPTTGTEK	Phosphorylation@S:2	AT4G27870.1	Vacuolar iron transporter (VIT) family protein	58.9	786.344	2	1570.67	-0.0023	27.323	M	L	+		@S:2		AT4G27870.1;S3	26.3
952	GSDDGYSSDSVLR	Phosphorylation@S:8	AT1G12360.1	Sec1/munc18-like (SM) proteins superfamily	72.6	719.28	2	1436.54	-0.0008	32.133	R	H	+		@S:8		AT1G12360.1;S588	14.1
953	GSDNSVSASSSTAERESDEDSSNALAVR	Phosphorylation@S:17	AT1G55860.1,AT1G55860.2	ubiquitin-protein ligase 1	29.9	970.073	3	2907.2	-0.0023	30.091	R	Y	+		@S:17		AT1G55860.1;S1155,AT1G55860.2;S906	7.1
954	GSDSSLSSPGSQGNQEFGTK	Phosphorylation@S:8	AT1G29530.1	unknown protein; BEST Arabidopsis thaliana protein match is: unknown protein (TAIR:AT2G34310.3); Has 84 Blast hits to 78 proteins in 24 species: Archae - 2; Bacteria - 4; Metazoa - 9; Fungi - 8; Plants - 55; Viruses - 0; Other Eukaryotes - 6 (source	83.1	1025.42	2	2048.83	-0.0043	30.462	R	D	+		@S:8		AT1G29530.1;S44	13.4
955	GSEDTVSDDKQSVSADDLLALTK	Phosphorylation@S:12	AT1G76850.1	exocyst complex component sec5	57.5	825.378	3	2473.11	0.0007	52.299	R	Q	+		@S:12		AT1G76850.1;S1010	17.7
956	GSEDTVSDDKQSVSADDLLALTK	Phosphorylation@S:7	AT1G76850.1	exocyst complex component sec5	49.5	825.378	3	2473.11	0.0006	52.884	R	Q	+		@S:7		AT1G76850.1;S1005	1.2
957	GSEDTVSDDKQSVSADDLLALTK	Phosphorylation@T:5	AT1G76850.1	exocyst complex component sec5	29.9	825.377	3	2473.11	-0.0009	53.112	R	Q	+		@T:5		AT1G76850.1;T1003	1.5
958	GSESPGTEANGNAYDFTTK	Phosphorylation@S:4	AT1G17720.1,AT1G17720.2	Protein phosphatase 2A, regulatory subunit PR55	56.1	1013.41	2	2024.8	0	35.349	R	L	+		@S:4		AT1G17720.1;S460,AT1G17720.2;S459	1.6
959	GSESPGVDGNTNALDYTTK	Phosphorylation@S:2	AT1G51690.2,AT1G51690.3,AT1G51690.1	protein phosphatase 2A 55 kDa regulatory subunit B alpha isoform	67	1003.42	2	2004.83	-0.002	35.989	R	L	+	ambiguous		@S:2orS:4	AT1G51690.2;S469orS471,AT1G51690.3;S560orS562,AT1G51690.1;S470orS472	0.2
960	GSESPGVDGNTNALDYTTK	Phosphorylation@S:4	AT1G51690.2,AT1G51690.3,AT1G51690.1	protein phosphatase 2A 55 kDa regulatory subunit B alpha isoform	79.1	1003.42	2	2004.83	-0.0005	35.801	R	L	+		@S:4		AT1G51690.2;S471,AT1G51690.3;S562,AT1G51690.1;S472	1
961	GSHEEVSMEEYK	Phosphorylation@S:2	AT1G20370.1	Pseudouridine synthase family protein	17.7	752.789	2	1503.56	0.0037	50.874	K	E			@S:2		AT1G20370.1;S440	17.7
962	GSIDDDSEDEWVEVDSDEELAAEEASDSLSK	Phosphorylation@S:7,Phosphorylation@S:16	AT4G31420.2,AT4G31420.1	Zinc finger protein 622	47.7	1177.78	3	3530.31	-0.0089	66.772	R	L	+		@S:7,@S:16		AT4G31420.2;S128,AT4G31420.2;S137,AT4G31420.1;S128,AT4G31420.1;S137	5.9
963	GSLGSPEKGENGDLKK	Phosphorylation@S:5	AT3G23900.2,AT3G23900.1,AT3G23900.3	RNA recognition motif (RRM)-containing protein	37	565.936	3	1694.79	-0.0009	21.844	K	F	+		@S:5		AT3G23900.2;S340,AT3G23900.1;S340,AT3G23900.3;S340	14.9
964	GSPDYGRGASPVAHKR	Phosphorylation@S:2,Phosphorylation@S:10	AT5G52040.4,AT5G52040.3,AT5G52040.1,AT5G52040.2	RNA-binding (RRM/RBD/RNP motifs) family protein	26.9	605.596	3	1813.77	-0.0008	21.122	R	E	+		@S:2,@S:10		AT5G52040.4;S169,AT5G52040.4;S177,AT5G52040.3;S175,AT5G52040.3;S183,AT5G52040.1;S202,AT5G52040.1;S210,AT5G52040.2;S202,AT5G52040.2;S210	15
965	GSPDYGRGASPVAHKR	Phosphorylation@S:2,Phosphorylation@Y:5	AT5G52040.4,AT5G52040.3,AT5G52040.1,AT5G52040.2	RNA-binding (RRM/RBD/RNP motifs) family protein	24.1	605.595	3	1813.76	-0.0034	21.133	R	E	+		@S:2,@Y:5		AT5G52040.4;S169,AT5G52040.4;Y172,AT5G52040.3;S175,AT5G52040.3;Y178,AT5G52040.1;S202,AT5G52040.1;Y205,AT5G52040.2;S202,AT5G52040.2;Y205	12.8
966	GSPNAAAETDLTTDDFIGDTR	Phosphorylation@S:2	AT1G02740.1	MRG family protein	72.5	1123.98	2	2245.94	-0.0003	50.451	M	R	+		@S:2		AT1G02740.1;S3	40.3
967	GSPPRSNIEDFHGR	Phosphorylation@S:2	AT1G70180.2,AT1G70180.1	Sterile alpha motif (SAM) domain-containing protein	30.2	550.245	3	1647.71	-0.0008	26.311	R	S	+		@S:2		AT1G70180.2;S321,AT1G70180.1;S321	13.1
968	GSSNSNVIDLDSDGETR	Phosphorylation@S:12	AT3G46620.1	zinc finger (C3HC4-type RING finger) family protein	48	923.377	2	1844.74	-0.0038	35.684	R	V	+		@S:12		AT3G46620.1;S377	18.6
969	GSSPSPLVNR	Phosphorylation@S:2	AT5G03280.1	NRAMP metal ion transporter family protein	23.1	547.255	2	1092.5	-0.0009	25.291	R	M	+	ambiguous		@S:2orS:3	AT5G03280.1;S768orS769	5.6
970	GSSPSPLVNR	Phosphorylation@S:3	AT5G03280.1	NRAMP metal ion transporter family protein	35.4	547.255	2	1092.49	-0.0019	25.081	R	M	+		@S:3		AT5G03280.1;S769	4.4
971	GSSSDIVPDRSPADDVAPVTDTK	Phosphorylation@S:11	AT1G18950.1	DDT domain superfamily	57.5	803.699	3	2408.08	0.0011	36.814	M	I			@S:11		AT1G18950.1;S12	24.3
972	GSSSDIVPDRSPADDVAPVTDTK	Phosphorylation@S:2,Phosphorylation@S:11	AT1G18950.1	DDT domain superfamily	38.5	830.354	3	2488.04	-0.0011	40.234	M	I	+		@S:2,@S:11		AT1G18950.1;S3,AT1G18950.1;S12	5.1
973	GSSSDIVPDRSPADDVAPVTDTK	Phosphorylation@S:3,Phosphorylation@S:11	AT1G18950.1	DDT domain superfamily	43.7	830.354	3	2488.04	-0.0021	40.05	M	I	+		@S:3,@S:11		AT1G18950.1;S4,AT1G18950.1;S12	0
974	GSSSDIVPDRSPADDVAPVTDTK	Phosphorylation@S:4,Phosphorylation@S:11	AT1G18950.1	DDT domain superfamily	32.4	830.353	3	2488.04	-0.0027	39.97	M	I	+	ambiguous	@S:11	@S:3orS:4	AT1G18950.1;S12,AT1G18950.1;S4orS5	0
975	GSSSPAPLPR	Phosphorylation@S:4	AT3G27210.1	unknown protein; FUNCTIONS IN: molecular_function unknown; INVOLVED IN: N-terminal protein myristoylation; LOCATED IN: plasma membrane; EXPRESSED IN: 22 plant structures; EXPRESSED DURING: 13 growth stages; BEST Arabidopsis thaliana protein match is	26	524.745	2	1047.47	-0.0003	24.859	R	R			@S:4		AT3G27210.1;S142	8.1
976	GSSSVADNGSVGDFVESEK	Phosphorylation@S:10	AT2G25290.3,AT2G25290.1,AT2G25290.2	Octicosapeptide/Phox/Bem1p (PB1) domain-containing protein / tetratricopeptide repeat (TPR)-containing protein	86	975.9	2	1949.79	-0.004	39.642	K	A	+		@S:10		AT2G25290.3;S391,AT2G25290.1;S391,AT2G25290.2;S391	51.4
977	GSVSPQLQDVQTLR	Phosphorylation@S:4	AT2G39810.1	ubiquitin-protein ligases	29.7	804.393	2	1606.77	-0.0011	41.435	K	E	+		@S:4		AT2G39810.1;S246	1.1
978	GTKFTSEDVMQNVD	Oxydation@M:10,Phosphorylation@S:6	AT3G49910.1	Translation protein SH3-like family protein	55	833.837	2	1665.66	-0.0002	31.396	K	-	+		@S:6		AT3G49910.1;S138	16.8
979	GTKFTSEDVMQNVD	Phosphorylation@S:6	AT3G49910.1	Translation protein SH3-like family protein	51.2	825.839	2	1649.66	-0.0002	40.879	K	-	+		@S:6		AT3G49910.1;S138	14.5
980	GTNSETEQESLNVVNSR	Phosphorylation@S:4	AT1G32750.1	HAC13 protein (HAC13)	93.2	972.42	2	1942.83	-0.0006	35.861	K	V	+		@S:4		AT1G32750.1;S403	17.7
981	GTNSETEQESLNVVNSR	Phosphorylation@T:2	AT1G32750.1	HAC13 protein (HAC13)	52.2	972.42	2	1942.83	-0.0004	35.807	K	V	+		@T:2		AT1G32750.1;T401	0
982	GTNSETEQESLNVVNSR	Phosphorylation@T:6	AT1G32750.1	HAC13 protein (HAC13)	40.9	648.615	3	1942.82	-0.0037	36.113	K	V	+		@T:6		AT1G32750.1;T405	0
983	GTSKSFDGGTRSLDR	Phosphorylation@S:5,Phosphorylation@T:10	AT1G68060.1	microtubule-associated proteins 70-1	25.3	581.907	3	1742.7	-0.0024	23.836	K	G	+		@S:5,@T:10		AT1G68060.1;S453,AT1G68060.1;T458	3.8
984	GTSPQPRPQQEPAPSNPVR	Phosphorylation@S:3	AT3G45780.2,AT3G45780.1	phototropin 1	47.8	708.338	3	2121.99	-0.0037	25.143	R	S			@S:3		AT3G45780.2;S58,AT3G45780.1;S58	6.6
985	GTSPQPRPQQEPAPSNPVR	Phosphorylation@T:2	AT3G45780.2,AT3G45780.1	phototropin 1	37.5	708.338	3	2121.99	-0.0025	25.062	R	S			@T:2		AT3G45780.2;T57,AT3G45780.1;T57	0.7
986	GTSSDPIQDGSDEQQK	Phosphorylation@S:4	AT1G12910.1	Transducin/WD40 repeat-like superfamily protein	30.4	886.355	2	1770.7	0.0006	23.405	M	R	+	ambiguous		@S:3orS:4	AT1G12910.1;S4orS5	0
987	GTSSDPIQDGSDEQQKR	Phosphorylation@S:4	AT1G12910.1	Transducin/WD40 repeat-like superfamily protein	29	964.404	2	1926.79	-0.0028	22.466	M	S	+		@S:4		AT1G12910.1;S5	1.1
988	GTVQPSSNYATVPNYIEHK	Phosphorylation@S:6,Phosphorylation@S:7	AT1G31930.3,AT1G31930.2,AT1G31930.1	extra-large GTP-binding protein 3	32.5	755.658	3	2263.95	-0.0018	43.883	R	K	+		@S:6,@S:7		AT1G31930.3;S415,AT1G31930.3;S416,AT1G31930.2;S415,AT1G31930.2;S416,AT1G31930.1;S415,AT1G31930.1;S416	2.1
989	GVDDVSQEFDDLVAASK	Phosphorylation@S:6	AT1G11260.1	sugar transporter 1	93.7	937.904	2	1873.79	-0.0045	65.12	R	E	+		@S:6		AT1G11260.1;S252	81.6
990	GVMSGPLDVSDR	Oxydation@M:3,Phosphorylation@S:4	AT2G46920.2,AT2G46920.1	Protein phosphatase 2C family protein	34.4	664.782	2	1327.55	0.0021	34.311	K	S	+		@S:4		AT2G46920.2;S189,AT2G46920.1;S189	33.9
991	GVMSGPLDVSDR	Phosphorylation@S:4	AT2G46920.2,AT2G46920.1	Protein phosphatase 2C family protein	27.6	656.784	2	1311.55	-0.0001	44.279	K	S	+		@S:4		AT2G46920.2;S189,AT2G46920.1;S189	21.2
992	GVPVTSSQNGDALR	Phosphorylation@S:7	AT2G01180.1,AT2G01180.2	phosphatidic acid phosphatase 1	53.4	740.842	2	1479.67	-0.0015	28.998	R	A	+		@S:7		AT2G01180.1;S297,AT2G01180.2;S272	9.3
993	GVSDSELLELSQLEEQK	Phosphorylation@S:3	AT4G31590.1	Cellulose-synthase-like C5	92.5	992.461	2	1982.91	-0.002	59.771	R	Q	+		@S:3		AT4G31590.1;S614	25.9
994	GVSDSELLELSQLEEQK	Phosphorylation@S:5	AT4G31590.1	Cellulose-synthase-like C5	62	992.462	2	1982.91	-0.0001	59.735	R	Q	+	ambiguous		@S:3orS:5	AT4G31590.1;S614orS616	0
995	GWSESSSPNVR	Phosphorylation@S:7	AT2G21390.1,AT1G62020.1	Coatomer, alpha subunit	56.1	643.264	2	1284.51	-0.0001	27.08	R	S			@S:7		AT2G21390.1;S987,AT1G62020.1;S986	8.2
996	GYDGADSPIRESPSRSPPAEE	Phosphorylation@S:7,Phosphorylation@S:12,Phosphorylation@S:14,Phosphorylation@S:16	AT5G52040.3,AT5G52040.1	RNA-binding (RRM/RBD/RNP motifs) family protein	27.6	846.294	3	2535.86	-0.0041	33	R	-	+		@S:7,@S:12,@S:14,@S:16		AT5G52040.3;S315,AT5G52040.3;S320,AT5G52040.3;S322,AT5G52040.3;S324,AT5G52040.1;S342,AT5G52040.1;S347,AT5G52040.1;S349,AT5G52040.1;S351	13.5
997	GYDGADSPIRESPSRSPPAEE	Phosphorylation@S:7,Phosphorylation@S:12,Phosphorylation@S:16	AT5G52040.3,AT5G52040.1	RNA-binding (RRM/RBD/RNP motifs) family protein	44.9	819.64	3	2455.9	0.0002	31.51	R	-	+		@S:7,@S:12,@S:16		AT5G52040.3;S315,AT5G52040.3;S320,AT5G52040.3;S324,AT5G52040.1;S342,AT5G52040.1;S347,AT5G52040.1;S351	6.4
998	GYDGADSPIRESPSRSPPAEE	Phosphorylation@S:7,Phosphorylation@S:14,Phosphorylation@S:16	AT5G52040.3,AT5G52040.1	RNA-binding (RRM/RBD/RNP motifs) family protein	29.5	819.639	3	2455.89	-0.0022	32.023	R	-	+		@S:7,@S:14,@S:16		AT5G52040.3;S315,AT5G52040.3;S322,AT5G52040.3;S324,AT5G52040.1;S342,AT5G52040.1;S349,AT5G52040.1;S351	5.6
999	GYLTDLK	Phosphorylation@T:4	AT4G03430.1	pre-mRNA splicing factor-related	30.1	445.207	2	888.399	-0.0002	43.417	K	S	+		@T:4		AT4G03430.1;T353	13.5
1000	GYQTLESPTEGPAQQPSNNWK	Phosphorylation@S:7	AT2G39805.1	Integral membrane Yip1 family protein	83.4	1206.53	2	2411.04	-0.0026	39.223	K	G	+		@S:7		AT2G39805.1;S62	12.4
1001	GYQTLESPTEGPAQQPSNNWK	Phosphorylation@T:9	AT2G39805.1	Integral membrane Yip1 family protein	67.3	804.689	3	2411.04	0.0008	39.504	K	G	+		@T:9		AT2G39805.1;T64	10
1002	GYSSLSPSER	Phosphorylation@S:6	AT1G55620.1,AT1G55620.2	chloride channel F	43.9	581.742	2	1161.47	-0.0001	26.077	R	K	+		@S:6		AT1G55620.1;S377,AT1G55620.2;S573	8.7
1003	GYSSLSPSER	Phosphorylation@S:8	AT1G55620.1,AT1G55620.2	chloride channel F	28.7	581.742	2	1161.47	-0.0002	26.227	R	K	+		@S:8		AT1G55620.1;S379,AT1G55620.2;S575	6.5
1004	GYVQQAVSDTDSRR	Phosphorylation@S:8	AT1G01440.1	Protein of unknown function (DUF3133)	24.3	554.58	3	1660.72	-0.0018	29.764	R	C	+		@S:8		AT1G01440.1;S264	10.2
1005	HALSTGSFASTSSPR	Phosphorylation@S:12	AT2G46020.1,AT2G46020.2	transcription regulatory protein SNF2, putative	62.1	793.352	2	1584.69	-0.0033	27.372	R	M	+		@S:12		AT2G46020.1;S355,AT2G46020.2;S355	1.9
1006	HALSTGSFASTSSPR	Phosphorylation@S:13	AT2G46020.1,AT2G46020.2	transcription regulatory protein SNF2, putative	75.5	793.354	2	1584.69	-0.0008	27.654	R	M	+		@S:13		AT2G46020.1;S356,AT2G46020.2;S356	14.5
1007	HASLKPVR	Phosphorylation@S:3	AT3G18770.1	Autophagy-related protein 13	25.1	494.26	2	986.505	-0.0007	19.309	R	N	+		@S:3		AT3G18770.1;S425	13.6
1008	HDEGSNARGGSEEPNVEEDSVAR	Phosphorylation@S:11	AT3G20550.1	SMAD/FHA domain-containing protein	70.6	841.011	3	2520.01	-0.0024	25.304	R	M	+		@S:11		AT3G20550.1;S133	27.8
1009	HDEGSNARGGSEEPNVEEDSVAR	Phosphorylation@S:5	AT3G20550.1	SMAD/FHA domain-containing protein	39.4	631.011	4	2520.01	-0.001	25.051	R	M	+		@S:5		AT3G20550.1;S127	0.5
1010	HDEGSNARGGSEEPNVEEDSVAR	Phosphorylation@S:5,Phosphorylation@S:11	AT3G20550.1	SMAD/FHA domain-containing protein	43.1	867.666	3	2599.98	-0.005	27.001	R	M	+		@S:5,@S:11		AT3G20550.1;S127,AT3G20550.1;S133	39.2
1011	HDGIHDSPR	Phosphorylation@S:7	AT1G35580.2,AT1G35580.1,AT1G35580.3	cytosolic invertase 1	39	557.226	2	1112.44	-0.0019	17.005	R	G	+		@S:7		AT1G35580.2;S61,AT1G35580.1;S61,AT1G35580.3;S61	35.8
1012	HDGIHDSPRGR	Phosphorylation@S:7	AT1G35580.2,AT1G35580.1,AT1G35580.3	cytosolic invertase 1	40.8	442.861	3	1325.56	-0.0002	17.024	R	S	+		@S:7		AT1G35580.2;S61,AT1G35580.1;S61,AT1G35580.3;S61	28.9
1013	HGEPLKKSSGPQSGGVTR	Phosphorylation@S:8	AT1G78880.1,AT1G16860.1	Ubiquitin-specific protease family C19-related protein	37.7	634.645	3	1900.91	-0.0013	18.875	K	Q	+		@S:8		AT1G78880.1;S118,AT1G16860.1;S124	7.6
1014	HGEPLKKSSGPQSGGVTR	Phosphorylation@S:8,Phosphorylation@S:13	AT1G78880.1,AT1G16860.1	Ubiquitin-specific protease family C19-related protein	28.6	661.3	3	1980.88	-0.0032	19.578	K	Q	+		@S:8,@S:13		AT1G78880.1;S118,AT1G78880.1;S123,AT1G16860.1;S124,AT1G16860.1;S129	2.3
1015	HGEPLKKSSGPQSGGVTR	Phosphorylation@S:9	AT1G78880.1,AT1G16860.1	Ubiquitin-specific protease family C19-related protein	40.1	634.645	3	1900.91	-0.0008	19.478	K	Q	+		@S:9		AT1G78880.1;S119,AT1G16860.1;S125	3.3
1016	HGSGFSISQSPR	Phosphorylation@S:10	AT1G63700.1	Protein kinase superfamily protein	41.2	670.292	2	1338.57	-0.0021	27.999	K	N	+		@S:10		AT1G63700.1;S720	3.8
1017	HGSGFSISQSPR	Phosphorylation@S:6	AT1G63700.1	Protein kinase superfamily protein	24.1	670.293	2	1338.57	-0.0003	27.985	K	N	+		@S:6		AT1G63700.1;S716	2.7
1018	HGSGFSISQSPR	Phosphorylation@S:8	AT1G63700.1	Protein kinase superfamily protein	24.2	670.293	2	1338.57	-0.0008	27.989	K	N	+		@S:8		AT1G63700.1;S718	2.5
1019	HGSYDKLDDDGLAPPGTR	Phosphorylation@S:3	AT4G21710.1	DNA-directed RNA polymerase family protein	56.2	665.293	3	1992.86	0.0008	34.819	R	V	+		@S:3		AT4G21710.1;S852	3.5
1020	HHGSQMSPVENSEGR	Oxydation@M:6,Phosphorylation@S:4	AT2G29210.1	splicing factor PWI domain-containing protein	34.2	583.234	3	1746.68	0.0007	17.293	R	S	+		@S:4		AT2G29210.1;S709	2.1
1021	HHGSQMSPVENSEGR	Oxydation@M:6,Phosphorylation@S:7	AT2G29210.1	splicing factor PWI domain-containing protein	42.1	583.233	3	1746.68	-0.0012	17.015	R	S	+		@S:7		AT2G29210.1;S712	3.7
1022	HHGSQMSPVENSEGR	Phosphorylation@S:4	AT2G29210.1	splicing factor PWI domain-containing protein	21.1	577.901	3	1730.68	-0.0022	20.523	R	S	+		@S:4		AT2G29210.1;S709	5.5
1023	HHGSQMSPVENSEGR	Phosphorylation@S:7	AT2G29210.1	splicing factor PWI domain-containing protein	51.9	577.901	3	1730.68	-0.0012	20.696	R	S	+		@S:7		AT2G29210.1;S712	13.9
1024	HHNSPSTIAPK	Phosphorylation@S:4	AT1G54360.2,AT1G54360.1,AT1G54360.5,AT1G54360.4,AT1G54360.3	TBP-ASSOCIATED FACTOR 6B	31.6	423.531	3	1267.57	0.0006	18.512	R	T	+		@S:4		AT1G54360.2;S483,AT1G54360.1;S460,AT1G54360.5;S432,AT1G54360.4;S384,AT1G54360.3;S453	17.1
1025	HHPRSISPR	Phosphorylation@S:5,Phosphorylation@S:7	AT1G55310.1,AT1G55310.2,AT1G55310.3	SC35-like splicing factor 33	22.5	416.18	3	1245.52	0.0005	18.01	R	E	+		@S:5,@S:7		AT1G55310.1;S175,AT1G55310.1;S177,AT1G55310.2;S175,AT1G55310.2;S177,AT1G55310.3;S188,AT1G55310.3;S190	17
1026	HIDATLGSGNLR	Phosphorylation@T:5	AT5G45550.1,AT4G19045.1	Mob1/phocein family protein	71.1	667.316	2	1332.62	-0.0006	31.372	K	E	+		@T:5		AT5G45550.1;T35,AT4G19045.1;T35	37.7
1027	HINDADDSGSQGSLPHDQDQSTK	Phosphorylation@S:8,Phosphorylation@S:13	AT1G03060.1	Beige/BEACH domain ;WD domain, G-beta repeat protein	27.9	871.335	3	2610.98	-0.0017	22.845	K	T	+		@S:8,@S:13		AT1G03060.1;S1961,AT1G03060.1;S1966	7.5
1028	HKKQELSDTSEGEVEARPK	Phosphorylation@S:7,Phosphorylation@S:10	AT2G29210.1	splicing factor PWI domain-containing protein	36.9	582.762	4	2327.02	-0.0001	22.066	K	I	+		@S:7,@S:10		AT2G29210.1;S834,AT2G29210.1;S837	8.6
1029	HKKQELSDTSEGEVEARPK	Phosphorylation@S:7,Phosphorylation@T:9	AT2G29210.1	splicing factor PWI domain-containing protein	38	582.762	4	2327.02	-0.0018	22.1	K	I	+		@S:7,@T:9		AT2G29210.1;S834,AT2G29210.1;T836	8.4
1030	HKKQELSDTSEGEVEARPK	Phosphorylation@T:9,Phosphorylation@S:10	AT2G29210.1	splicing factor PWI domain-containing protein	29.3	776.679	3	2327.02	-0.0044	22.278	K	I	+		@T:9,@S:10		AT2G29210.1;T836,AT2G29210.1;S837	1
1031	HKSFDDDDSTMR	Oxydation@M:11,Phosphorylation@S:3	AT3G14350.3,AT3G14350.1,AT3G14350.2	STRUBBELIG-receptor family 7	45.1	775.284	2	1548.55	-0.0007	18.876	R	K	+		@S:3		AT3G14350.3;S379,AT3G14350.1;S379,AT3G14350.2;S342	41.8
1032	HKSFDDDDSTMRKPIVAK	Oxydation@M:11,Phosphorylation@S:3	AT3G14350.3,AT3G14350.1,AT3G14350.2	STRUBBELIG-receptor family 7	23.3	547.253	4	2184.98	-0.003	22.046	R	K	+		@S:3		AT3G14350.3;S379,AT3G14350.1;S379,AT3G14350.2;S342	17.6
1033	HLEASQSQNQSQSIVR	Phosphorylation@S:11	AT4G18820.1	AAA-type ATPase family protein	52.4	946.437	2	1890.86	0.001	24.141	K	G	+		@S:11		AT4G18820.1;S1000	14
1034	HLEASQSQNQSQSIVR	Phosphorylation@S:13	AT4G18820.1	AAA-type ATPase family protein	32.7	631.293	3	1890.86	-0.0021	24.014	K	G	+		@S:13		AT4G18820.1;S1002	7.5
1035	HLEASQSQNQSQSIVR	Phosphorylation@S:5	AT4G18820.1	AAA-type ATPase family protein	40.6	631.293	3	1890.86	-0.0013	24.796	K	G	+		@S:5		AT4G18820.1;S994	5.5
1036	HLEASQSQNQSQSIVR	Phosphorylation@S:7	AT4G18820.1	AAA-type ATPase family protein	97.8	946.436	2	1890.86	-0.0014	24.962	K	G	+		@S:7		AT4G18820.1;S996	25.4
1037	HLGSQEGETVITDSIR	Phosphorylation@S:4,Phosphorylation@T:12,Phosphorylation@S:14	AT3G08505.1,AT3G08505.2	zinc finger (CCCH-type/C3HC4-type RING finger) family protein	27.9	661.262	3	1980.76	0.0001	32.863	R	L	+		@S:4,@T:12,@S:14		AT3G08505.1;S300,AT3G08505.1;T308,AT3G08505.1;S310,AT3G08505.2;S300,AT3G08505.2;T308,AT3G08505.2;S310	18.6
1038	HLQEIPRSPSASPDNGIAK	Phosphorylation@S:8,Phosphorylation@S:10	AT5G13530.1,AT5G13530.2	protein kinases;ubiquitin-protein ligases	30.2	726.331	3	2175.97	0.001	30.841	R	I	+		@S:8,@S:10		AT5G13530.1;S436,AT5G13530.1;S438,AT5G13530.2;S436,AT5G13530.2;S438	6.4
1039	HLQEIPRSPSASPDNGIAK	Phosphorylation@S:8,Phosphorylation@S:12	AT5G13530.1,AT5G13530.2	protein kinases;ubiquitin-protein ligases	33.3	726.331	3	2175.97	-0.0005	30.84	R	I	+		@S:8,@S:12		AT5G13530.1;S436,AT5G13530.1;S440,AT5G13530.2;S436,AT5G13530.2;S440	4.7
1040	HLSDDGYFSDSVLGR	Phosphorylation@S:3	AT4G12120.1	Sec1/munc18-like (SM) proteins superfamily	34.6	583.249	3	1746.73	0.0003	47.887	R	A			@S:3		AT4G12120.1;S578	1.8
1041	HMLSQQTPGTPRTPRTPR	Oxydation@M:2,Phosphorylation@T:10,Phosphorylation@T:13,Phosphorylation@T:16	AT1G77610.1	EamA-like transporter family protein	27.7	772.995	3	2315.96	-0.0008	22.273	R	S	+		@T:10,@T:13,@T:16		AT1G77610.1;T310,AT1G77610.1;T313,AT1G77610.1;T316	3.2
1042	HNGNDRNEIDDGSDQDVYRK	Phosphorylation@S:13	AT4G06634.2,AT4G06634.1,AT4G06634.3	zinc finger (C2H2 type) family protein	57.2	607.504	4	2425.99	-0.0023	23.589	K	H	+		@S:13		AT4G06634.2;S246,AT4G06634.1;S284,AT4G06634.3;S277	40.8
1043	HPEYFADSPSTGMDPATRDE	Oxydation@M:13,Phosphorylation@S:8	AT4G31720.1,AT4G31720.2	TBP-associated factor II 15	23.6	773.635	3	2317.88	-0.0008	33.679	K	-	+		@S:8		AT4G31720.1;S122,AT4G31720.2;S122	6.2
1044	HPEYFADSPSTGMDPATRDE	Phosphorylation@Y:4	AT4G31720.1,AT4G31720.2	TBP-associated factor II 15	42.1	768.303	3	2301.89	-0.001	38.808	K	-	+		@Y:4		AT4G31720.1;Y118,AT4G31720.2;Y118	0.1
1045	HPRTPPTNASLDYPSADSEHVSK	Phosphorylation@T:4	AT1G15750.4,AT1G15750.1,AT1G15750.3,AT1G15750.2	Transducin family protein / WD-40 repeat family protein	24.8	647.296	4	2585.15	-0.0013	28.363	K	R			@T:4		AT1G15750.4;T286,AT1G15750.1;T286,AT1G15750.3;T286,AT1G15750.2;T286	1.3
1046	HPWLSYPYEPISA	Phosphorylation@S:12	AT1G73450.1,AT1G73460.1	Protein kinase superfamily protein	53.7	820.363	2	1638.71	-0.0012	57.985	K	-	+		@S:12		AT1G73450.1;S1151,AT1G73460.1;S1168	42.1
1047	HPWLTYPYEPISA	Phosphorylation@S:12	AT3G17750.1	Protein kinase superfamily protein	54.3	827.37	2	1652.73	-0.0015	59.159	K	-	+		@S:12		AT3G17750.1;S1137	41.2
1048	HQPLHSLSSQEGLTSPIN	Phosphorylation@S:15	AT1G51500.1	ABC-2 type transporter family protein	91.4	1012.98	2	2023.94	-0.0007	37.148	R	-	+		@S:15		AT1G51500.1;S684	23.8
1049	HQPLHSLSSQEGLTSPIN	Phosphorylation@S:6	AT1G51500.1	ABC-2 type transporter family protein	29.4	1012.97	2	2023.93	-0.003	40.611	R	-	+		@S:6		AT1G51500.1;S675	2.3
1050	HQPLHSLSSQEGLTSPIN	Phosphorylation@S:6,Phosphorylation@S:15	AT1G51500.1	ABC-2 type transporter family protein	44.2	702.308	3	2103.9	0.001	41.26	R	-			@S:6,@S:15		AT1G51500.1;S675,AT1G51500.1;S684	0.8
1051	HQPLHSLSSQEGLTSPIN	Phosphorylation@S:6,Phosphorylation@S:8,Phosphorylation@S:15	AT1G51500.1	ABC-2 type transporter family protein	22.3	1092.94	2	2183.87	0.0016	44.621	R	-	+		@S:6,@S:8,@S:15		AT1G51500.1;S675,AT1G51500.1;S677,AT1G51500.1;S684	0.2
1052	HQPLHSLSSQEGLTSPIN	Phosphorylation@S:8	AT1G51500.1	ABC-2 type transporter family protein	34.3	675.653	3	2023.94	0.0002	39.591	R	-			@S:8		AT1G51500.1;S677	3.6
1053	HQPLHSLSSQEGLTSPIN	Phosphorylation@S:8,Phosphorylation@S:9	AT1G51500.1	ABC-2 type transporter family protein	33.4	1052.96	2	2103.9	-0.0044	43.942	R	-	+		@S:8,@S:9		AT1G51500.1;S677,AT1G51500.1;S678	12.2
1054	HQPLHSLSSQEGLTSPIN	Phosphorylation@S:9	AT1G51500.1	ABC-2 type transporter family protein	42.5	1012.98	2	2023.94	0.0002	39.567	R	-	+	ambiguous		@S:8orS:9	AT1G51500.1;S677orS678	0
1055	HQPLHSLSSQEGLTSPIN	Phosphorylation@S:9,Phosphorylation@S:15	AT1G51500.1	ABC-2 type transporter family protein	28.1	702.309	3	2103.9	0.0015	41.107	R	-	+		@S:9,@S:15		AT1G51500.1;S678,AT1G51500.1;S684	7.5
1056	HQSLDVHPSPTFSASR	Phosphorylation@T:11	AT5G06780.2,AT5G06780.1	Emsy N Terminus (ENT)/ plant Tudor-like domains-containing protein	23.2	615.948	3	1844.82	0.0003	31.758	R	K	+		@T:11		AT5G06780.2;T89,AT5G06780.1;T96	0
1057	HRDYSPPLAR	Phosphorylation@S:5	AT4G28990.1,AT4G28990.2	RNA-binding protein-related	30.3	431.203	3	1290.59	-0.0002	24.618	R	G	+		@S:5		AT4G28990.1;S114,AT4G28990.2;S162	2.2
1058	HRLSSQGLLSPIPSR	Phosphorylation@S:4,Phosphorylation@S:5,Phosphorylation@S:10	AT2G39130.1	Transmembrane amino acid transporter family protein	26.4	629.947	3	1886.82	0.0001	44.715	K	R	+		@S:4,@S:5,@S:10		AT2G39130.1;S126,AT2G39130.1;S127,AT2G39130.1;S132	17.6
1059	HRRPSSDSMSSSPPGSPAR	Oxydation@M:9,Phosphorylation@S:5,Phosphorylation@S:12,Phosphorylation@S:16	AT5G21170.2,AT5G21170.1	5'-AMP-activated protein kinase beta-2 subunit protein	20.5	751.282	3	2250.83	-0.0029	18.759	R	S	+		@S:5,@S:12,@S:16		AT5G21170.2;S42,AT5G21170.2;S49,AT5G21170.2;S53,AT5G21170.1;S42,AT5G21170.1;S49,AT5G21170.1;S53	8.5
1060	HRSNGYGDDGYDFDGSDDEIATLK	Phosphorylation@S:16	AT1G70770.2,AT1G70770.1	Protein of unknown function DUF2359, transmembrane	79.5	909.699	3	2726.07	-0.003	44.63	K	V	+		@S:16		AT1G70770.2;S112,AT1G70770.1;S112	40.5
1061	HRTLSSTPLALVGAK	Phosphorylation@S:5,Phosphorylation@S:6	AT5G40890.1	chloride channel A	26.5	855.92	2	1709.82	-0.0021	45.808	R	V	+		@S:5,@S:6		AT5G40890.1;S40,AT5G40890.1;S41	1.4
1062	HRTLSSTPLALVGAK	Phosphorylation@T:3,Phosphorylation@S:5	AT5G40890.1	chloride channel A	50.9	570.949	3	1709.83	-0.001	45.847	R	V	+		@T:3,@S:5		AT5G40890.1;T38,AT5G40890.1;S40	14.6
1063	HRTLSSTPLALVGAK	Phosphorylation@T:3,Phosphorylation@S:5,Phosphorylation@S:6	AT5G40890.1	chloride channel A	28.9	597.605	3	1789.79	-0.0001	45.327	R	V	+		@T:3,@S:5,@S:6		AT5G40890.1;T38,AT5G40890.1;S40,AT5G40890.1;S41	6.6
1064	HSASPGVSIR	Phosphorylation@S:4	AT1G79350.1	RING/FYVE/PHD zinc finger superfamily protein	40.6	545.755	2	1089.49	-0.0021	22.626	R	G	+		@S:4		AT1G79350.1;S649	11.5
1065	HSFLDELKSPNAR	Phosphorylation@S:9	AT3G20250.1	pumilio 5	24.3	531.919	3	1592.74	0.0009	44.281	R	K	+		@S:9		AT3G20250.1;S618	9.2
1066	HSHHHHSSSTPSSAATPTPTAGAR	Phosphorylation@S:13,Phosphorylation@T:16	AT5G54430.1	Adenine nucleotide alpha hydrolases-like superfamily protein	28.7	645.519	4	2578.05	-0.0016	20.386	R	R	+		@S:13,@T:16		AT5G54430.1;S36,AT5G54430.1;T39	11
1067	HSHHHHSSSTPSSAATPTPTAGAR	Phosphorylation@S:13,Phosphorylation@T:16,Phosphorylation@T:18	AT5G54430.1	Adenine nucleotide alpha hydrolases-like superfamily protein	22.2	665.511	4	2658.02	-0.0012	18.228	R	R	+		@S:13,@T:16,@T:18		AT5G54430.1;S36,AT5G54430.1;T39,AT5G54430.1;T41	9
1068	HSHHHHSSSTPSSAATPTPTAGAR	Phosphorylation@S:2,Phosphorylation@T:20	AT5G54430.1	Adenine nucleotide alpha hydrolases-like superfamily protein	25.2	860.356	3	2578.05	-0.0039	20.144	R	R	+		@S:2,@T:20		AT5G54430.1;S25,AT5G54430.1;T43	0.3
1069	HSHHHSSSTPSAATPTPTAGAR	Phosphorylation@S:11,Phosphorylation@T:14	AT4G27320.1	Adenine nucleotide alpha hydrolases-like superfamily protein	40.8	785.66	3	2353.96	0.0003	19.463	R	R	+		@S:11,@T:14		AT4G27320.1;S33,AT4G27320.1;T36	2.7
1070	HSHHHSSSTPSAATPTPTAGAR	Phosphorylation@S:6	AT4G27320.1	Adenine nucleotide alpha hydrolases-like superfamily protein	27.5	569.505	4	2273.99	-0.0012	20.272	R	R			@S:6		AT4G27320.1;S28	3.4
1071	HSHHHSSSTPSAATPTPTAGAR	Phosphorylation@S:6,Phosphorylation@S:7	AT4G27320.1	Adenine nucleotide alpha hydrolases-like superfamily protein	27.5	589.497	4	2353.96	-0.0019	19.396	R	R	+		@S:6,@S:7		AT4G27320.1;S28,AT4G27320.1;S29	0.8
1072	HSHHHSSSTPSAATPTPTAGAR	Phosphorylation@T:14,Phosphorylation@T:16	AT4G27320.1	Adenine nucleotide alpha hydrolases-like superfamily protein	45.4	785.66	3	2353.96	-0.0008	19.163	R	R	+		@T:14,@T:16		AT4G27320.1;T36,AT4G27320.1;T38	11.4
1073	HSHHHSSSTPSAATPTPTAGAR	Phosphorylation@T:16	AT4G27320.1	Adenine nucleotide alpha hydrolases-like superfamily protein	48.1	759.005	3	2273.99	-0.0004	20.296	R	R	+		@T:16		AT4G27320.1;T38	6.6
1074	HSLSVDGSSTLESIEAK	Phosphorylation@S:4	AT2G40620.1	Basic-leucine zipper (bZIP) transcription factor family protein	23.6	920.422	2	1838.83	-0.0011	43.468	R	K	+		@S:4		AT2G40620.1;S120	9.2
1075	HSLSVDGSSTLESIEAK	Phosphorylation@S:8	AT2G40620.1	Basic-leucine zipper (bZIP) transcription factor family protein	32.7	613.951	3	1838.83	0.0004	43.387	R	K			@S:8		AT2G40620.1;S124	1.2
1076	HSSFELSK	Phosphorylation@S:3	AT2G20050.1,AT2G20050.2	protein serine/threonine phosphatases;protein kinases;catalytics;cAMP-dependent protein kinase regulators;ATP binding;protein serine/threonine phosphatases	32	507.718	2	1013.42	-0.0005	25.376	R	E	+		@S:3		AT2G20050.1;S758,AT2G20050.2;S755	11.8
1077	HSSPLPSPTQLSSK	Phosphorylation@S:3,Phosphorylation@S:7	AT3G55030.1	phosphatidylglycerolphosphate synthase 2	23.1	813.353	2	1624.69	0.0017	34.651	R	V	+		@S:3,@S:7		AT3G55030.1;S28,AT3G55030.1;S32	0.4
1078	HSSPLPSPTQLSSK	Phosphorylation@S:3,Phosphorylation@T:9	AT3G55030.1	phosphatidylglycerolphosphate synthase 2	22.5	813.352	2	1624.69	-0.0009	34.518	R	V	+		@S:3,@T:9		AT3G55030.1;S28,AT3G55030.1;T34	0.5
1079	HTSNGFPSSSPSSPAVMEGQPKPTPPEETK	Phosphorylation@S:10,Phosphorylation@S:12	AT4G31430.2	unknown protein; LOCATED IN: plasma membrane; EXPRESSED IN: 25 plant structures; EXPRESSED DURING: 15 growth stages; Has 35333 Blast hits to 34131 proteins in 2444 species: Archae - 798; Bacteria - 22429; Metazoa - 974; Fungi - 991; Plants - 531; Vi	29.3	1090.13	3	3267.38	-0.0038	36.673	R	A	+		@S:10,@S:12		AT4G31430.2;S462,AT4G31430.2;S464	2.3
1080	HTSPSHIKQDGSMSPVRGR	Oxydation@M:13,Phosphorylation@S:3,Phosphorylation@S:12,Phosphorylation@S:14	AT2G29210.1	splicing factor PWI domain-containing protein	29.5	778.314	3	2331.92	-0.0022	19.805	R	G	+		@S:3,@S:12,@S:14		AT2G29210.1;S549,AT2G29210.1;S558,AT2G29210.1;S560	4.3
1081	HVDEDDASTSWR	Phosphorylation@S:8	AT2G28390.1	SAND family protein	31.9	749.285	2	1496.56	-0.0014	25.626	R	K	+		@S:8		AT2G28390.1;S173	8.3
1082	HVDEHKSGEHKEGIVDK	Phosphorylation@S:7	AT1G54410.1	dehydrin family protein	49.2	675.312	3	2022.91	-0.0025	17.779	K	I	+		@S:7		AT1G54410.1;S38	41.9
1083	HVEEEAEESEDDDVFSDALDTLSLK	Phosphorylation@S:9	AT2G34170.2,AT2G34170.1	Protein of unknown function (DUF688)	56.6	968.073	3	2901.2	-0.0003	67.654	K	Q			@S:9		AT2G34170.2;S74,AT2G34170.1;S74	29
1084	HVESMSQLPSGAGK	Oxydation@M:5,Phosphorylation@S:4	AT5G36880.1,AT5G36880.2	acetyl-CoA synthetase	44.1	762.331	2	1522.65	-0.0009	22.671	R	I	+		@S:4		AT5G36880.1;S11,AT5G36880.2;S61	17.2
1085	HVESMSQLPSGAGK	Phosphorylation@S:4	AT5G36880.1,AT5G36880.2	acetyl-CoA synthetase	28	754.333	2	1506.65	-0.0023	28.689	R	I	+		@S:4		AT5G36880.1;S11,AT5G36880.2;S61	6.2
1086	HYSEDVGEVQASQEKPVSPK	Phosphorylation@S:18	AT4G27430.2,AT4G27430.1	COP1-interacting protein 7	67.2	765.348	3	2293.02	-0.0027	27.332	K	K	+		@S:18		AT4G27430.2;S992,AT4G27430.1;S992	28.8
1087	HYSEDVGEVQASQEKPVSPKK	Phosphorylation@S:12	AT4G27430.2,AT4G27430.1	COP1-interacting protein 7	29.6	808.046	3	2421.12	-0.0051	24.735	K	S	+		@S:12		AT4G27430.2;S986,AT4G27430.1;S986	2.5
1088	HYSEDVGEVQASQEKPVSPKK	Phosphorylation@S:18	AT4G27430.2,AT4G27430.1	COP1-interacting protein 7	61	808.046	3	2421.11	-0.0064	24.659	K	S	+		@S:18		AT4G27430.2;S992,AT4G27430.1;S992	35.3
1089	HYSGQLDYVK	Phosphorylation@S:3	AT3G13530.1	mitogen-activated protein kinase kinase kinase 7	36.1	645.282	2	1288.55	-0.0005	30.13	R	H	+		@S:3		AT3G13530.1;S922	23.9
1090	IADFDLSNQAPDMAAR	Phosphorylation@S:7	AT2G47060.1,AT2G47060.2,AT2G47060.3,AT3G62220.1,AT2G47060.4,AT2G47060.5,AT3G17410.1	Protein kinase superfamily protein	23.4	454.449	4	1813.77	-0.0051	20.926	K	L	+		@S:7		AT2G47060.1;S225,AT2G47060.2;S225,AT2G47060.3;S126,AT3G62220.1;S221,AT2G47060.4;S225,AT2G47060.5;S225,AT3G17410.1;S221	9.6
1091	IDGVSVSSSLSSEASSPK	Phosphorylation@S:16	AT5G26740.3,AT5G26740.1,AT5G26740.2	Protein of unknown function (DUF300)	76.4	908.914	2	1815.81	0.0002	39.432	K	S			@S:16		AT5G26740.3;S365,AT5G26740.1;S365,AT5G26740.2;S365	21.8
1092	IDKVSFDEESPPKLSPEAKPLTK	Phosphorylation@S:10,Phosphorylation@S:15	AT4G29440.2,AT4G29440.1	Regulator of Vps4 activity in the MVB pathway protein	42.1	905.769	3	2714.29	0.0011	41.816	K	Q	+		@S:10,@S:15		AT4G29440.2;S855,AT4G29440.2;S860,AT4G29440.1;S883,AT4G29440.1;S888	14
1093	IDKVSFDEESPPKLSPEAKPLTK	Phosphorylation@S:5,Phosphorylation@S:10	AT4G29440.2,AT4G29440.1	Regulator of Vps4 activity in the MVB pathway protein	24.2	679.579	4	2714.29	-0.0005	42.08	K	Q	+		@S:5,@S:10		AT4G29440.2;S850,AT4G29440.2;S855,AT4G29440.1;S878,AT4G29440.1;S883	3.6
1094	IDKVSFDEESPPKLSPEAKPLTK	Phosphorylation@S:5,Phosphorylation@S:15	AT4G29440.2,AT4G29440.1	Regulator of Vps4 activity in the MVB pathway protein	32.8	679.579	4	2714.29	0.0027	41.711	K	Q	+		@S:5,@S:15		AT4G29440.2;S850,AT4G29440.2;S860,AT4G29440.1;S878,AT4G29440.1;S888	8.2
1095	IDSEGVLCGASFK	Carbamidation@C:8,Phosphorylation@S:3	AT3G15450.1	Aluminium induced protein with YGL and LRDR motifs	69.8	731.817	2	1461.62	-0.0015	45.183	R	V	+		@S:3		AT3G15450.1;S218	69.8
1096	IDYQQYEFSDSDKEATGLAK	Phosphorylation@S:9	AT1G18950.1	DDT domain superfamily	39.9	796.681	3	2387.02	-0.0009	44.303	R	R	+		@S:9		AT1G18950.1;S628	16
1097	IDYQQYEFSDSDKEATGLAK	Phosphorylation@S:9,Phosphorylation@S:11	AT1G18950.1	DDT domain superfamily	39	823.336	3	2466.99	-0.0007	45.32	R	R	+		@S:9,@S:11		AT1G18950.1;S628,AT1G18950.1;S630	24.6
1098	IEDEPRSPTSPQLR	Phosphorylation@S:7,Phosphorylation@T:9	AT3G55600.1	Membrane fusion protein Use1	27	595.591	3	1783.75	-0.0025	28.519	K	R	+		@S:7,@T:9		AT3G55600.1;S104,AT3G55600.1;T106	1.5
1099	IEEESENEEEEEGEEEDDDEEVKEK	Phosphorylation@S:5	AT3G01780.1	ARM repeat superfamily protein	98.5	1036.05	3	3105.13	-0.0016	27.831	K	K	+		@S:5		AT3G01780.1;S1100	93.2
1100	IEEESENEEEEEGEEEDDDEEVKEKK	Phosphorylation@S:5	AT3G01780.1	ARM repeat superfamily protein	35.7	809.314	4	3233.23	-0.0024	25.966	K	E	+		@S:5		AT3G01780.1;S1100	25.5
1101	IELGLSSDEDEK	Phosphorylation@S:6	AT1G06210.1	ENTH/VHS/GAT family protein	58.7	707.803	2	1413.59	-0.0005	38.648	K	-	+		@S:6		AT1G06210.1;S377	0.7
1102	IELGLSSDEDEK	Phosphorylation@S:6,Phosphorylation@S:7	AT1G06210.1	ENTH/VHS/GAT family protein	42.8	747.786	2	1493.56	-0.0002	41.962	K	-	+		@S:6,@S:7		AT1G06210.1;S377,AT1G06210.1;S378	39.8
1103	IELGLSSDEDEK	Phosphorylation@S:7	AT1G06210.1	ENTH/VHS/GAT family protein	60.3	707.803	2	1413.59	0	38.376	K	-	+		@S:7		AT1G06210.1;S378	2.8
1104	IESGCVPLPAYGSPEGSNGHAGDEGASSK	Carbamidation@C:5,Phosphorylation@S:13,Phosphorylation@S:17	AT5G08520.1	Duplicated homeodomain-like superfamily protein	60.3	997.4	3	2989.18	-0.0053	41.545	R	K	+		@S:13,@S:17		AT5G08520.1;S76,AT5G08520.1;S80	0
1105	IEVDSDGDGER	Phosphorylation@S:5	AT1G80930.1	MIF4G domain-containing protein / MA3 domain-containing protein	54.2	636.243	2	1270.47	-0.0003	22.926	R	R	+		@S:5		AT1G80930.1;S112	48.1
1106	IEVDSDGDGERR	Phosphorylation@S:5	AT1G80930.1	MIF4G domain-containing protein / MA3 domain-containing protein	47.3	476.531	3	1426.57	-0.0007	21.644	R	V	+		@S:5		AT1G80930.1;S112	42
1107	IEVDSDGDGERRVNK	Phosphorylation@S:5	AT1G80930.1	MIF4G domain-containing protein / MA3 domain-containing protein	45.6	590.266	3	1767.78	-0.0021	21.967	R	G	+		@S:5		AT1G80930.1;S112	33.2
1108	IFGGNQIEGSTNR	Phosphorylation@S:10	AT1G11410.1	S-locus lectin protein kinase family protein	59.9	736.829	2	1471.64	-0.0015	33.168	R	V	+		@S:10		AT1G11410.1;S681	12.7
1109	IFGGNQIEGSTNR	Phosphorylation@T:11	AT1G11410.1	S-locus lectin protein kinase family protein	35.3	736.828	2	1471.64	-0.0036	33.099	R	V	+		@T:11		AT1G11410.1;T682	2.4
1110	IFGLPDDDNTEDSAQDS	Phosphorylation@S:13	AT1G04510.1,AT1G04510.2	MOS4-associated complex 3A	78.7	959.865	2	1917.72	0.0003	57.316	R	-	+		@S:13		AT1G04510.1;S519,AT1G04510.2;S519	28.2
1111	IFGLPDDDNTEDSAQDS	Phosphorylation@S:17	AT1G04510.1,AT1G04510.2	MOS4-associated complex 3A	42.8	959.866	2	1917.72	0.0019	57.21	R	-	+		@S:17		AT1G04510.1;S523,AT1G04510.2;S523	14.5
1112	IGDDYQNVNEVVSHGSGSK	Phosphorylation@S:13	AT4G18820.1	AAA-type ATPase family protein	78	695.635	3	2083.88	-0.0003	33.642	R	A	+		@S:13		AT4G18820.1;S179	5.6
1113	IGDDYQNVNEVVSHGSGSK	Phosphorylation@S:13,Phosphorylation@S:16	AT4G18820.1	AAA-type ATPase family protein	49.7	722.291	3	2163.85	0.0013	33.886	R	A	+		@S:13,@S:16		AT4G18820.1;S179,AT4G18820.1;S182	0.1
1114	IGDDYQNVNEVVSHGSGSK	Phosphorylation@S:13,Phosphorylation@S:18	AT4G18820.1	AAA-type ATPase family protein	36.4	1082.93	2	2163.85	-0.0021	33.672	R	A	+		@S:13,@S:18		AT4G18820.1;S179,AT4G18820.1;S184	1.3
1115	IGDDYQNVNEVVSHGSGSK	Phosphorylation@S:16	AT4G18820.1	AAA-type ATPase family protein	72.9	695.635	3	2083.88	-0.0016	33.827	R	A	+		@S:16		AT4G18820.1;S182	1.3
1116	IGDDYQNVNEVVSHGSGSK	Phosphorylation@S:18	AT4G18820.1	AAA-type ATPase family protein	56.2	695.635	3	2083.88	-0.0003	34.087	R	A	+		@S:18		AT4G18820.1;S184	0
1117	IGGDESDENDELDGNNNVSADAEEGNAAGR	Phosphorylation@S:6	AT5G57160.1	DNA ligase IV	79.8	1038.74	3	3113.19	-0.0041	35.83	K	S	+		@S:6		AT5G57160.1;S1058	62
1118	IGHESSENGDYEQQIPD	Phosphorylation@S:6	AT3G04590.2	AT hook motif DNA-binding family protein	39.3	999.391	2	1996.77	-0.001	34.707	R	-	+		@S:6		AT3G04590.2;S400	6.4
1119	IGIWQYGDIESDDEDTGPAR	Phosphorylation@S:11	AT5G07350.2,AT5G07350.1	TUDOR-SN protein 1	86	1158.98	2	2315.95	-0.0036	56.342	R	K	+		@S:11		AT5G07350.2;S975,AT5G07350.1;S975	43
1120	IHGHGDSSSLSDSDDDKK	Phosphorylation@S:11	AT5G41600.1	VIRB2-interacting protein 3	49.4	660.603	3	1978.79	-0.0029	18.191	K	S	+		@S:11		AT5G41600.1;S29	3.2
1121	IHGHGDSSSLSDSDDDKK	Phosphorylation@S:11,Phosphorylation@S:13	AT5G41600.1	VIRB2-interacting protein 3	44.2	687.258	3	2058.75	-0.0051	18.466	K	S	+		@S:11,@S:13		AT5G41600.1;S29,AT5G41600.1;S31	6.4
1122	IHGHGDSSSLSDSDDDKK	Phosphorylation@S:7,Phosphorylation@S:13	AT5G41600.1	VIRB2-interacting protein 3	34.1	687.259	3	2058.76	-0.0005	18.213	K	S	+		@S:7,@S:13		AT5G41600.1;S25,AT5G41600.1;S31	7
1123	IHGHGDSSSLSDSDDDKK	Phosphorylation@S:8	AT5G41600.1	VIRB2-interacting protein 3	32.1	660.604	3	1978.79	-0.002	18.504	K	S	+		@S:8		AT5G41600.1;S26	4.5
1124	IHGHGDSSSLSDSDDDKK	Phosphorylation@S:9,Phosphorylation@S:13	AT5G41600.1	VIRB2-interacting protein 3	27.5	687.258	3	2058.75	-0.0043	18.674	K	S	+		@S:9,@S:13		AT5G41600.1;S27,AT5G41600.1;S31	1.3
1125	IHHHDSSSSSESEYEKPDSPSAVK	Phosphorylation@S:19	AT2G46170.1,AT2G46170.2	Reticulon family protein	48.4	680.792	4	2719.14	-0.0023	21.432	K	A	+		@S:19		AT2G46170.1;S41,AT2G46170.2;S41	14.3
1126	IHHHDSSSSSESEYEKPDSPSAVK	Phosphorylation@S:21	AT2G46170.1,AT2G46170.2	Reticulon family protein	49.7	680.792	4	2719.14	-0.0012	21.761	K	A	+		@S:21		AT2G46170.1;S43,AT2G46170.2;S43	6.2
1127	IHHPPSPR	Phosphorylation@S:6	AT5G54430.1	Adenine nucleotide alpha hydrolases-like superfamily protein	35.2	340.831	3	1019.47	0.0007	17.331	K	H	+		@S:6		AT5G54430.1;S21	28.2
1128	IHHPSSPR	Phosphorylation@S:6	AT4G27320.1	Adenine nucleotide alpha hydrolases-like superfamily protein	20.6	337.491	3	1009.45	0.0008	16.535	K	H	+	ambiguous		@S:5orS:6	AT4G27320.1;S19orS20	0
1129	IIDGSPPPSPK	Phosphorylation@S:5,Phosphorylation@S:9	AT2G37340.3,AT2G37340.2,AT2G37340.1	arginine/serine-rich zinc knuckle-containing protein 33	34.4	634.272	2	1266.53	-0.0004	26.315	K	L	+		@S:5,@S:9		AT2G37340.3;S185,AT2G37340.3;S189,AT2G37340.2;S196,AT2G37340.2;S200,AT2G37340.1;S226,AT2G37340.1;S230	14.3
1130	IIGSPRDISPPRDAGR	Phosphorylation@S:4,Phosphorylation@S:9	AT1G70180.2,AT1G70180.1	Sterile alpha motif (SAM) domain-containing protein	30.8	622.959	3	1865.86	0.0003	33.002	R	R	+		@S:4,@S:9		AT1G70180.2;S221,AT1G70180.2;S226,AT1G70180.1;S221,AT1G70180.1;S226	16.3
1131	IIKDESDDETPISSMFR	Phosphorylation@S:6	AT5G55300.1,AT5G55300.3,AT5G55300.2	DNA topoisomerase I alpha	41.2	688.307	3	2061.9	0.0012	51.008	R	K			@S:6		AT5G55300.1;S170,AT5G55300.3;S170,AT5G55300.2;S170	14.8
1132	IIMDPEKSEDDDESSSSSSSSR	Oxydation@M:3,Phosphorylation@S:17	AT2G01470.1	SEC12P-like 2 protein	26.8	828.658	3	2482.95	-0.0004	23.504	K	S	+		@S:17		AT2G01470.1;S52	1.2
1133	IIMDPEKSEDDDESSSSSSSSR	Oxydation@M:3,Phosphorylation@S:8	AT2G01470.1	SEC12P-like 2 protein	62.6	828.658	3	2482.95	-0.0011	23.361	K	S	+		@S:8		AT2G01470.1;S43	23.8
1134	IIMDPEKSEDDDESSSSSSSSR	Phosphorylation@S:8	AT2G01470.1	SEC12P-like 2 protein	38.7	823.326	3	2466.96	-0.0016	28.634	K	S	+		@S:8		AT2G01470.1;S43	20.7
1135	IISTSVSPR	Phosphorylation@S:3,Phosphorylation@S:7	AT1G16520.1	unknown protein; FUNCTIONS IN: molecular_function unknown; INVOLVED IN: biological_process unknown; LOCATED IN: plasma membrane; EXPRESSED IN: 22 plant structures; EXPRESSED DURING: 13 growth stages; BEST Arabidopsis thaliana protein match is: unkno	42.1	560.246	2	1118.48	-0.0003	29.523	K	G	+		@S:3,@S:7		AT1G16520.1;S204,AT1G16520.1;S208	12.8
1136	IISTSVSPR	Phosphorylation@S:7	AT1G16520.1	unknown protein; FUNCTIONS IN: molecular_function unknown; INVOLVED IN: biological_process unknown; LOCATED IN: plasma membrane; EXPRESSED IN: 22 plant structures; EXPRESSED DURING: 13 growth stages; BEST Arabidopsis thaliana protein match is: unkno	33	520.262	2	1038.51	-0.0012	26.655	K	G	+		@S:7		AT1G16520.1;S208	11.5
1137	IKDNTSGEWVK	Phosphorylation@S:6	AT3G25250.1	AGC (cAMP-dependent, cGMP-dependent and protein kinase C) kinase family protein	25.9	678.812	2	1355.61	-0.0021	27.007	K	G	+		@S:6		AT3G25250.1;S399	0.7
1138	IKEDSSLHLQR	Phosphorylation@S:6	AT2G23520.1	Pyridoxal phosphate (PLP)-dependent transferases superfamily protein	40.2	469.233	3	1404.68	-0.0002	25.409	R	E	+		@S:6		AT2G23520.1;S826	9.9
1139	IKSPSATTAAAPPAK	Phosphorylation@S:3	AT1G61730.1	DNA-binding storekeeper protein-related transcriptional regulator	65.6	745.884	2	1489.75	-0.001	21.732	R	S	+		@S:3		AT1G61730.1;S49	20
1140	IKSPSATTAAAPPAK	Phosphorylation@S:5	AT1G61730.1	DNA-binding storekeeper protein-related transcriptional regulator	51.9	745.883	2	1489.75	-0.0025	21.783	R	S	+		@S:5		AT1G61730.1;S51	0.1
1141	IKSPSATTAAAPPAK	Phosphorylation@T:7	AT1G61730.1	DNA-binding storekeeper protein-related transcriptional regulator	42.5	497.591	3	1489.75	-0.0024	21.807	R	S			@T:7		AT1G61730.1;T53	0
1142	ILAASSSQEPSNKSPK	Phosphorylation@S:11	AT5G11980.1	conserved oligomeric Golgi complex component-related / COG complex component-related	32.6	575.28	3	1722.82	0	21.542	R	V	+		@S:11		AT5G11980.1;S517	1.7
1143	ILAASSSQEPSNKSPK	Phosphorylation@S:14	AT5G11980.1	conserved oligomeric Golgi complex component-related / COG complex component-related	42.8	575.28	3	1722.82	-0.0003	21.606	R	V	+		@S:14		AT5G11980.1;S520	0
1144	ILAASSSQEPSNKSPK	Phosphorylation@S:7	AT5G11980.1	conserved oligomeric Golgi complex component-related / COG complex component-related	28.9	575.28	3	1722.82	-0.0001	21.666	R	V	+		@S:7		AT5G11980.1;S513	0.5
1145	ILEAGNDSTENVGSVGHIPDLESAR	Phosphorylation@S:8,Phosphorylation@S:14	AT5G47430.1,AT5G47430.2,AT5G47430.3	DWNN domain, a CCHC-type zinc finger	56.6	914.067	3	2739.18	-0.0013	50.952	R	C	+		@S:8,@S:14		AT5G47430.1;S363,AT5G47430.1;S369,AT5G47430.2;S302,AT5G47430.2;S308,AT5G47430.3;S360,AT5G47430.3;S366	7.6
1146	ILEAGNDSTENVGSVGHIPDLESAR	Phosphorylation@S:8,Phosphorylation@T:9,Phosphorylation@S:14	AT5G47430.1,AT5G47430.2,AT5G47430.3	DWNN domain, a CCHC-type zinc finger	30.1	940.722	3	2819.14	-0.0009	54.286	R	C	+		@S:8,@T:9,@S:14		AT5G47430.1;S363,AT5G47430.1;T364,AT5G47430.1;S369,AT5G47430.2;S302,AT5G47430.2;T303,AT5G47430.2;S308,AT5G47430.3;S360,AT5G47430.3;T361,AT5G47430.3;S366	18.6
1147	ILEAGNDSTENVGSVGHIPDLESAR	Phosphorylation@T:9,Phosphorylation@S:14	AT5G47430.1,AT5G47430.2,AT5G47430.3	DWNN domain, a CCHC-type zinc finger	56.4	914.067	3	2739.18	0.0003	51.081	R	C	+		@T:9,@S:14		AT5G47430.1;T364,AT5G47430.1;S369,AT5G47430.2;T303,AT5G47430.2;S308,AT5G47430.3;T361,AT5G47430.3;S366	0
1148	ILEISLNNVSSDDLNR	Phosphorylation@S:10	AT2G26890.1	DNAJ heat shock N-terminal domain-containing protein	74.9	941.451	2	1880.89	-0.0001	52.747	K	T	+		@S:10		AT2G26890.1;S1512	9.5
1149	ILEISLNNVSSDDLNR	Phosphorylation@S:11	AT2G26890.1	DNAJ heat shock N-terminal domain-containing protein	34	627.97	3	1880.89	0.0012	52.972	K	T	+	ambiguous		@S:10orS:11	AT2G26890.1;S1512orS1513	0
1150	ILEQPQTPSSPTPEESTATRSPTGS	Phosphorylation@T:7,Phosphorylation@S:25	AT5G22220.2,AT5G22220.3	E2F transcription factor 1	30.4	920.065	3	2757.17	-0.0047	35.076	K	-	+		@T:7,@S:25		AT5G22220.2;T451,AT5G22220.2;S469,AT5G22220.3;T448,AT5G22220.3;S466	7
1151	ILFLDESSSSGSASR	Phosphorylation@S:8	AT5G43500.2,AT5G43500.1	actin-related protein 9	39.1	818.365	2	1634.72	-0.0039	50.206	K	K	+		@S:8		AT5G43500.2;S96,AT5G43500.1;S108	3
1152	ILFLDESSSSGSASR	Phosphorylation@S:9	AT5G43500.2,AT5G43500.1	actin-related protein 9	63.8	818.366	2	1634.72	-0.0007	50.814	K	K	+		@S:9		AT5G43500.2;S97,AT5G43500.1;S109	10.5
1153	ILNDSDSGELK	Phosphorylation@S:7	AT3G48050.1,AT3G48050.2	BAH domain ;TFIIS helical bundle-like domain	50.6	635.782	2	1269.55	0.0001	29.74	K	D	+		@S:7		AT3G48050.1;S912,AT3G48050.2;S912	22.8
1154	ILSGQAAIGSETVQTSPIENDHK	Phosphorylation@S:16	AT1G60200.1	splicing factor PWI domain-containing protein / RNA recognition motif (RRM)-containing protein	68.9	825.731	3	2474.17	0.001	37.936	R	A			@S:16		AT1G60200.1;S597	6.8
1155	ILSSLSK	Phosphorylation@S:3	AT4G01480.1	pyrophosphorylase 5	24.8	414.217	2	826.42	0.0002	40.198	R	R	+		@S:3		AT4G01480.1;S28	3.6
1156	ILSSLSR	Phosphorylation@S:3	AT1G01050.1	pyrophosphorylase 1	42.3	428.22	2	854.426	-0.0001	41.525	R	R	+		@S:3		AT1G01050.1;S24	4.5
1157	ILSTAASPR	Phosphorylation@S:3,Phosphorylation@S:7	AT1G56080.1	unknown protein; FUNCTIONS IN: molecular_function unknown; INVOLVED IN: biological_process unknown; LOCATED IN: plasma membrane; EXPRESSED IN: 12 plant structures; EXPRESSED DURING: 6 growth stages; BEST Arabidopsis thaliana protein match is: unknow	36.3	538.233	2	1074.45	-0.0005	30.664	K	S	+		@S:3,@S:7		AT1G56080.1;S186,AT1G56080.1;S190	19.8
1158	ILSTAASPR	Phosphorylation@S:7	AT1G56080.1	unknown protein; FUNCTIONS IN: molecular_function unknown; INVOLVED IN: biological_process unknown; LOCATED IN: plasma membrane; EXPRESSED IN: 12 plant structures; EXPRESSED DURING: 6 growth stages; BEST Arabidopsis thaliana protein match is: unknow	57.4	498.249	2	994.483	-0.0017	23.707	K	S	+		@S:7		AT1G56080.1;S190	37.3
1159	ILTRDEELGVISDDDDSPSGKR	Phosphorylation@S:12,Phosphorylation@S:17	AT1G71940.2,AT1G71940.1	SNARE associated Golgi protein family	60.4	859.707	3	2576.1	-0.0054	38.253	R	S	+		@S:12,@S:17		AT1G71940.2;S17,AT1G71940.2;S22,AT1G71940.1;S17,AT1G71940.1;S22	8.5
1160	IMAQSPEISSPR	Oxydation@M:2,Phosphorylation@S:10	AT5G43870.1	Plant protein of unknown function (DUF828) with plant pleckstrin homology-like region	33.2	706.318	2	1410.62	-0.0007	27.496	R	T	+		@S:10		AT5G43870.1;S112	0
1161	INIFSASYTR	Phosphorylation@S:7	AT2G05755.1	Nodulin MtN21 /EamA-like transporter family protein	21.8	626.292	2	1250.57	0.0002	48.742	R	R	+		@S:7		AT2G05755.1;S61	0
1162	INIPSPSPPSSPR	Phosphorylation@S:10,Phosphorylation@S:11	AT1G35510.1	O-fucosyltransferase family protein	36.9	754.83	2	1507.65	-0.0013	39.953	R	I	+		@S:10,@S:11		AT1G35510.1;S25,AT1G35510.1;S26	2.3
1163	INIPSPSPPSSPR	Phosphorylation@S:5,Phosphorylation@S:7,Phosphorylation@S:11	AT1G35510.1	O-fucosyltransferase family protein	20.1	794.815	2	1587.62	0.0022	39.246	R	I	+		@S:5,@S:7,@S:11		AT1G35510.1;S20,AT1G35510.1;S22,AT1G35510.1;S26	0
1164	INIPSPSPPSSPR	Phosphorylation@S:7,Phosphorylation@S:10	AT1G35510.1	O-fucosyltransferase family protein	45.5	754.831	2	1507.65	0.0003	39.285	R	I	+		@S:7,@S:10		AT1G35510.1;S22,AT1G35510.1;S25	4
1165	INIPSPSPPSSPR	Phosphorylation@S:7,Phosphorylation@S:11	AT1G35510.1	O-fucosyltransferase family protein	57.5	754.83	2	1507.65	-0.0011	39.963	R	I	+		@S:7,@S:11		AT1G35510.1;S22,AT1G35510.1;S26	3.9
1166	INSAESMELWASQQK	Oxydation@M:7,Phosphorylation@S:3	AT5G20280.1	sucrose phosphate synthase 1F	74	909.393	2	1816.77	0.0018	38.978	R	G	+		@S:3		AT5G20280.1;S152	32.8
1167	INSAESMELWASQQK	Phosphorylation@S:3	AT5G20280.1	sucrose phosphate synthase 1F	91.7	901.395	2	1800.78	0.001	47.824	R	G	+		@S:3		AT5G20280.1;S152	41.7
1168	INSAESMELWASQQK	Phosphorylation@S:3,Phosphorylation@S:6	AT5G20280.1	sucrose phosphate synthase 1F	54.5	941.377	2	1880.74	-0.0014	50.791	R	G	+		@S:3,@S:6		AT5G20280.1;S152,AT5G20280.1;S155	48.7
1169	INSAESMELWASQQK	Phosphorylation@S:6	AT5G20280.1	sucrose phosphate synthase 1F	54.8	601.266	3	1800.78	0.0003	47.711	R	G			@S:6		AT5G20280.1;S155	11.7
1170	IPEPSVHSEEEVFEDGEEIDGGVR	Phosphorylation@S:5,Phosphorylation@S:8	AT4G18950.1	Integrin-linked protein kinase family	66.4	939.051	3	2814.13	-0.0009	54.766	K	L	+		@S:5,@S:8		AT4G18950.1;S27,AT4G18950.1;S30	59.1
1171	IPEPSVHSEEEVFEDGEEIDGGVR	Phosphorylation@S:8	AT4G18950.1	Integrin-linked protein kinase family	89.7	912.396	3	2734.17	0.0005	52.418	K	L			@S:8		AT4G18950.1;S30	10.9
1172	IPNGSSSSEGEISPR	Phosphorylation@S:13	AT3G45190.1	SIT4 phosphatase-associated family protein	34.6	798.85	2	1595.69	0.0022	25.824	R	S	+		@S:13		AT3G45190.1;S709	5
1173	IQDAIISPVDKVDTEEQPLSK	Phosphorylation@S:7	AT3G13222.1	GBF-interacting protein 1	34.3	802.399	3	2404.18	-0.0006	45.287	K	A	+		@S:7		AT3G13222.1;S161	14.3
1174	IRGVDDVSQEFDDLVAASK	Phosphorylation@S:8	AT1G11260.1	sugar transporter 1	92.5	1072.5	2	2142.98	-0.0009	60.865	R	E	+		@S:8		AT1G11260.1;S252	67.6
1175	IRPDTYHNHSQPNSPR	Phosphorylation@S:14	AT4G02940.1	oxidoreductase, 2OG-Fe(II) oxygenase family protein	28.6	666.969	3	1997.89	-0.0001	20.311	R	N	+		@S:14		AT4G02940.1;S451	10.7
1176	IRSLEW	Phosphorylation@S:3	AT5G44080.1	Basic-leucine zipper (bZIP) transcription factor family protein	18.2	442.207	2	882.4	0.0003	45.082	R	-			@S:3		AT5G44080.1;S312	15.6
1177	ISAEKDFEAEEESHH	Phosphorylation@S:13	AT1G12480.1	C4-dicarboxylate transporter/malic acid transport protein	22.9	613.247	3	1836.72	0.0001	28.475	K	-	+		@S:13		AT1G12480.1;S554	18.9
1178	ISAPSVKSPR	Phosphorylation@S:8	AT2G35110.2,AT2G35110.1	transcription activators	24	561.29	2	1120.56	0.0006	24.301	R	V	+		@S:8		AT2G35110.2;S760,AT2G35110.1;S789	10.2
1179	ISGFGLK	Phosphorylation@S:2	AT4G33530.1	K+ uptake permease 5	31.2	401.199	2	800.383	-0.0001	39.657	R	V	+		@S:2		AT4G33530.1;S204	20.2
1180	ISGHIIDDDDSDDSEDGSLTR	Phosphorylation@S:11,Phosphorylation@S:14	AT1G15240.1,AT1G15240.2,AT1G15240.3	Phox-associated domain;Phox-like;Sorting nexin, C-terminal	22.9	807.971	3	2420.89	0.0032	39.172	R	S	+		@S:11,@S:14		AT1G15240.1;S566,AT1G15240.1;S569,AT1G15240.2;S566,AT1G15240.2;S569,AT1G15240.3;S566,AT1G15240.3;S569	6.5
1181	ISLSANRTSTDKLQK	Phosphorylation@T:10	AT3G13530.1,AT3G07980.1	mitogen-activated protein kinase kinase kinase 7	27.3	581.299	3	1740.88	-0.001	26.321	R	L	+		@T:10		AT3G13530.1;T883,AT3G07980.1;T886	0
1182	ISLSANRTSTDKLQK	Phosphorylation@T:8	AT3G13530.1,AT3G07980.1	mitogen-activated protein kinase kinase kinase 7	26.6	581.299	3	1740.88	-0.001	26.589	R	L	+		@T:8		AT3G13530.1;T881,AT3G07980.1;T884	1.8
1183	ISRVKPDTPSK	Phosphorylation@T:8	AT5G46840.1,AT5G46840.2	RNA-binding (RRM/RBD/RNP motifs) family protein	21.8	436.562	3	1306.66	0.0002	24.737	R	R	+		@T:8		AT5G46840.1;T366,AT5G46840.2;T229	3.6
1184	ISTELATPDSPK	Phosphorylation@S:10	AT1G72390.1	CONTAINS InterPro DOMAIN/s: Spt20 family (InterPro:IPR021950); Has 8778 Blast hits to 7244 proteins in 477 species: Archae - 6; Bacteria - 326; Metazoa - 4198; Fungi - 1506; Plants - 923; Viruses - 22; Other Eukaryotes - 1797 (source: NCBI BLink).	70	669.814	2	1337.61	0.0016	30.914	K	A			@S:10		AT1G72390.1;S27	33
1185	ITESEQAAGDSDEGVDSITTGGR	Phosphorylation@S:11	AT1G68790.1	little nuclei3	81.4	1188	2	2373.98	-0.0041	34.541	R	R	+		@S:11		AT1G68790.1;S910	25.5
1186	ITFDNSDDED	Phosphorylation@S:6	AT1G31970.1	DEA(D/H)-box RNA helicase family protein	54	625.708	2	1249.4	-0.0001	34.222	K	-	+		@S:6		AT1G31970.1;S533	40.7
1187	ITPHSVPSPRPSSPR	Phosphorylation@S:13	AT2G43680.2,AT2G43680.1,AT2G43680.3	IQ-domain 14	24.9	565.617	3	1693.83	-0.0003	23.439	R	G	+		@S:13		AT2G43680.2;S201,AT2G43680.1;S202,AT2G43680.3;S201	3.9
1188	ITPHSVPSPRPSSPR	Phosphorylation@S:5,Phosphorylation@S:13	AT2G43680.2,AT2G43680.1,AT2G43680.3	IQ-domain 14	23.8	592.272	3	1773.79	-0.0015	24.532	R	G	+		@S:5,@S:13		AT2G43680.2;S193,AT2G43680.2;S201,AT2G43680.1;S194,AT2G43680.1;S202,AT2G43680.3;S193,AT2G43680.3;S201	1.6
1189	ITPHSVPSPRPSSPR	Phosphorylation@S:8,Phosphorylation@S:12	AT2G43680.2,AT2G43680.1,AT2G43680.3	IQ-domain 14	29.7	592.272	3	1773.8	-0.0012	24.338	R	G	+		@S:8,@S:12		AT2G43680.2;S196,AT2G43680.2;S200,AT2G43680.1;S197,AT2G43680.1;S201,AT2G43680.3;S196,AT2G43680.3;S200	2.9
1190	ITPHSVPSPRPSSPR	Phosphorylation@S:8,Phosphorylation@S:13	AT2G43680.2,AT2G43680.1,AT2G43680.3	IQ-domain 14	27.9	592.273	3	1773.8	-0.0007	24.356	R	G	+		@S:8,@S:13		AT2G43680.2;S196,AT2G43680.2;S201,AT2G43680.1;S197,AT2G43680.1;S202,AT2G43680.3;S196,AT2G43680.3;S201	2.2
1191	ITVERSTSK	Phosphorylation@S:8	AT1G33530.1	F-box family protein	29.9	550.772	2	1099.53	0.0029	37.637	K	S	+		@S:8		AT1G33530.1;S159	9.9
1192	IVEEHSNQIAKK	Phosphorylation@S:6	AT2G43280.1	Far-red impaired responsive (FAR1) family protein	31.6	492.579	3	1474.71	-0.0032	40.774	K	V	+		@S:6		AT2G43280.1;S174	20.8
1193	IVISMYALGR	Oxydation@M:5,Phosphorylation@S:4	AT1G65340.1	cytochrome P450, family 96, subfamily A, polypeptide 3	22.1	406.869	3	1217.59	-0.0018	25.637	K	M			@S:4		AT1G65340.1;S403	4.7
1194	IVSESSLSINGDTNV	Phosphorylation@S:3	AT3G53720.1	cation/H+ exchanger 20	46.9	807.867	2	1613.72	0.0001	48.401	K	-	+		@S:3		AT3G53720.1;S830	7
1195	IVSESSLSINGDTNV	Phosphorylation@S:3,Phosphorylation@S:8	AT3G53720.1	cation/H+ exchanger 20	65.6	847.85	2	1693.69	0.001	49.122	K	-	+		@S:3,@S:8		AT3G53720.1;S830,AT3G53720.1;S835	12.2
1196	IVSESSLSINGDTNV	Phosphorylation@S:5	AT3G53720.1	cation/H+ exchanger 20	36.3	807.866	2	1613.72	-0.0013	47.932	K	-	+	ambiguous		@S:3orS:5	AT3G53720.1;S830orS832	0
1197	IVSESSLSINGDTNV	Phosphorylation@S:5,Phosphorylation@S:6	AT3G53720.1	cation/H+ exchanger 20	38.8	847.849	2	1693.68	-0.0011	49.749	K	-	+		@S:5,@S:6		AT3G53720.1;S832,AT3G53720.1;S833	2.2
1198	IVSESSLSINGDTNV	Phosphorylation@S:5,Phosphorylation@S:8	AT3G53720.1	cation/H+ exchanger 20	62.6	847.85	2	1693.69	0.0004	49.381	K	-	+		@S:5,@S:8		AT3G53720.1;S832,AT3G53720.1;S835	4.9
1199	IVSESSLSINGDTNV	Phosphorylation@S:6	AT3G53720.1	cation/H+ exchanger 20	27.4	807.866	2	1613.72	-0.0017	48.307	K	-	+		@S:6		AT3G53720.1;S833	4
1200	IVSESSLSINGDTNV	Phosphorylation@S:8	AT3G53720.1	cation/H+ exchanger 20	81.6	807.867	2	1613.72	0.0006	45.088	K	-	+		@S:8		AT3G53720.1;S835	30.7
1201	IVVHPDSPR	Phosphorylation@S:7	AT4G29220.1	phosphofructokinase 1	39.9	550.268	2	1098.52	-0.0006	22.407	K	G	+		@S:7		AT4G29220.1;S71	38.4
1202	IVVMANQEGPTITR	Oxydation@M:4,Phosphorylation@T:13	AT1G17940.1,AT1G73390.3,AT1G73390.2,AT1G73390.1,AT1G73390.4	Endosomal targeting BRO1-like domain-containing protein	25.3	812.891	2	1623.77	-0.0012	34.141	R	T	+		@T:13		AT1G17940.1;T74,AT1G73390.3;T74,AT1G73390.2;T74,AT1G73390.1;T74,AT1G73390.4;T74	6.7
1203	IVVMANQEGPTITR	Phosphorylation@T:13	AT1G17940.1,AT1G73390.3,AT1G73390.2,AT1G73390.1,AT1G73390.4	Endosomal targeting BRO1-like domain-containing protein	43.1	804.895	2	1607.78	0.0015	38.918	R	T	+		@T:13		AT1G17940.1;T74,AT1G73390.3;T74,AT1G73390.2;T74,AT1G73390.1;T74,AT1G73390.4;T74	13.8
1204	IYKMNYIKR	Phosphorylation@Y:6	AT2G05970.1	F-box family protein with a domain of unknown function (DUF295)	22.8	436.89	3	1307.65	0.0008	22.662	R	R	+		@Y:6		AT2G05970.1;Y287	10.1
1205	KADSDEEAEFDVEGR	Phosphorylation@S:4	AT2G34357.1	ARM repeat superfamily protein	76.8	888.851	2	1775.69	-0.001	33.468	R	L	+		@S:4		AT2G34357.1;S1130	72
1206	KADVLSEDSPGEGRK	Phosphorylation@S:9	AT3G54760.1,AT3G54760.2	dentin sialophosphoprotein-related	58.2	556.592	3	1666.76	-0.0009	22.12	R	T	+		@S:9		AT3G54760.1;S498,AT3G54760.2;S467	28.8
1207	KAELVELLGSDSS	Phosphorylation@S:12	AT1G06190.1	Rho termination factor	71.1	714.337	2	1426.66	-0.0002	54.573	K	-	+		@S:12		AT1G06190.1;S400	0.9
1208	KAELVELLGSDSS	Phosphorylation@S:13	AT1G06190.1	Rho termination factor	77.8	714.337	2	1426.66	0.0003	53.952	K	-	+	ambiguous		@S:12orS:13	AT1G06190.1;S400orS401	0
1209	KAESISDLENK	Phosphorylation@S:4	AT3G19770.1,AT3G19770.2	Vacuolar sorting protein 9 (VPS9) domain	72.3	657.302	2	1312.59	-0.001	27.798	K	G	+		@S:4		AT3G19770.1;S330,AT3G19770.2;S194	28.7
1210	KAFSDVSLER	Phosphorylation@S:4	AT2G25780.1	Protein of unknown function (DUF1677)	73.8	616.288	2	1230.56	-0.0025	34.073	R	K	+		@S:4		AT2G25780.1;S12	36.3
1211	KASGNYEVLGPEYK	Phosphorylation@S:3	AT1G17210.1	IAP-like protein 1	39.5	817.877	2	1633.74	0.0013	34.355	R	S	+		@S:3		AT1G17210.1;S322	23.4
1212	KASSGSADRDVILADLEK	Phosphorylation@S:3	AT2G45820.1	Remorin family protein	43.5	652.321	3	1953.94	-0.0007	42.649	K	E	+		@S:3		AT2G45820.1;S63	4.5
1213	KASSGSADRDVILADLEK	Phosphorylation@S:3,Phosphorylation@S:4	AT2G45820.1	Remorin family protein	30.6	678.976	3	2033.91	-0.0019	47.734	K	E	+		@S:3,@S:4		AT2G45820.1;S63,AT2G45820.1;S64	9.4
1214	KASSGSADRDVILADLEK	Phosphorylation@S:4	AT2G45820.1	Remorin family protein	43.3	652.321	3	1953.94	-0.0001	42.342	K	E	+		@S:4		AT2G45820.1;S64	7.1
1215	KASSGSADRDVILADLEK	Phosphorylation@S:6	AT2G45820.1	Remorin family protein	36	489.492	4	1953.94	-0.0016	42.553	K	E			@S:6		AT2G45820.1;S66	7.8
1216	KAVVAAKSSPPEK	Phosphorylation@S:8	AT4G26630.1,AT4G26630.2	DEK domain-containing chromatin associated protein	34.2	464.581	3	1390.72	-0.0003	18.464	K	I	+		@S:8		AT4G26630.1;S612,AT4G26630.2;S612	7.7
1217	KAVVAAKSSPPEK	Phosphorylation@S:9	AT4G26630.1,AT4G26630.2	DEK domain-containing chromatin associated protein	35.4	464.581	3	1390.72	-0.0011	18.667	K	I	+		@S:9		AT4G26630.1;S613,AT4G26630.2;S613	5.9
1218	KCDPLSKSSEYFR	Carbamidation@C:2,Phosphorylation@S:8	AT5G08660.1	Protein of unknown function (DUF668)	48.7	566.251	3	1695.73	-0.0008	31.364	R	G	+		@S:8		AT5G08660.1;S591	7.2
1219	KCDPLSKSSEYFR	Carbamidation@C:2,Phosphorylation@S:9	AT5G08660.1	Protein of unknown function (DUF668)	39.1	566.251	3	1695.73	-0.0013	31.884	R	G	+		@S:9		AT5G08660.1;S592	2.2
1220	KCEELESPQPK	Carbamidation@C:2,Phosphorylation@S:7	AT4G28610.1	phosphate starvation response 1	31.3	712.808	2	1423.6	-0.0036	21.447	R	R	+		@S:7		AT4G28610.1;S399	24.7
1221	KDEEDTTAVAIGGSASSSPVTLNGGGFVGK	Phosphorylation@S:17,Phosphorylation@S:18	AT5G50000.1	Protein kinase superfamily protein	40.8	1004.45	3	3010.31	-0.0068	49.533	K	R	+		@S:17,@S:18		AT5G50000.1;S55,AT5G50000.1;S56	8.6
1222	KDEPAEESDGDLGFGLFD	Phosphorylation@S:8	AT1G01100.1,AT4G00810.2,AT1G01100.2,AT1G01100.4,AT1G01100.3,AT5G47700.2,AT4G00810.1,AT5G47700.1	60S acidic ribosomal protein family	91.5	1010.91	2	2019.8	-0.0016	63.671	K	-	+		@S:8		AT1G01100.1;S102,AT4G00810.2;S103,AT1G01100.2;S102,AT1G01100.4;S102,AT1G01100.3;S86,AT5G47700.2;S103,AT4G00810.1;S103,AT5G47700.1;S103	91.5
1223	KDFGNLRQESDGEEPVSLSQQPK	Phosphorylation@S:10	AT1G76380.3,AT1G76380.2,AT1G76380.1	DNA-binding bromodomain-containing protein	53.7	890.078	3	2667.21	-0.0056	35.89	K	V	+		@S:10		AT1G76380.3;S248,AT1G76380.2;S249,AT1G76380.1;S248	46.5
1224	KDGNNSEDDEFKK	Phosphorylation@S:6	AT3G29075.1	glycine-rich protein	51.5	803.325	2	1604.63	-0.0008	19.517	K	K	+		@S:6		AT3G29075.1;S179	43.2
1225	KDGTSPTVKPAASVSGGVETVK	Phosphorylation@S:13	AT1G48620.1	high mobility group A5	33.6	1098.05	2	2194.09	-0.0029	28.186	R	R	+		@S:13		AT1G48620.1;S261	6.6
1226	KDGTSPTVKPAASVSGGVETVK	Phosphorylation@S:5	AT1G48620.1	high mobility group A5	50.6	732.37	3	2194.09	-0.0009	28.117	R	R	+		@S:5		AT1G48620.1;S253	0
1227	KDGTSPTVKPAASVSGGVETVK	Phosphorylation@T:4	AT1G48620.1	high mobility group A5	45.5	732.37	3	2194.09	0.0006	28.211	R	R	+		@T:4		AT1G48620.1;T252	3.5
1228	KDGTSPTVKPAASVSGGVETVK	Phosphorylation@T:7	AT1G48620.1	high mobility group A5	37.9	549.529	4	2194.09	-0.0009	28.268	R	R			@T:7		AT1G48620.1;T255	0
1229	KDGTSPTVKPAASVSGGVETVKR	Phosphorylation@S:5	AT1G48620.1	high mobility group A5	82.4	588.554	4	2350.19	-0.0015	26.475	R	R	+		@S:5		AT1G48620.1;S253	8.7
1230	KDGTSPTVKPAASVSGGVETVKR	Phosphorylation@T:4	AT1G48620.1	high mobility group A5	81.2	588.554	4	2350.19	-0.0007	26.595	R	R	+		@T:4		AT1G48620.1;T252	5
1231	KDGTSPTVKPAASVSGGVETVKR	Phosphorylation@T:7	AT1G48620.1	high mobility group A5	46.8	588.554	4	2350.19	-0.0009	26.665	R	R	+		@T:7		AT1G48620.1;T255	4.1
1232	KEEFLIGSIEEESQSQSPR	Phosphorylation@S:17	AT1G53590.1	Calcium-dependent lipid-binding (CaLB domain) family protein	44.8	758.349	3	2272.02	-0.001	48.101	K	I	+		@S:17		AT1G53590.1;S548	16.2
1233	KEEKEESDDDMGFSLFE	Oxydation@M:11,Phosphorylation@S:7	AT2G27710.2,AT2G27720.2,AT2G27710.4,AT2G27710.1,AT3G44590.2,AT2G27720.1,AT3G44590.1,AT2G27710.3,AT2G27720.3	60S acidic ribosomal protein family	59.7	1065.91	2	2129.8	-0.0039	49.722	K	-	+		@S:7		AT2G27710.2;S105,AT2G27720.2;S120,AT2G27710.4;S88,AT2G27710.1;S105,AT3G44590.2;S101,AT2G27720.1;S105,AT3G44590.1;S101,AT2G27710.3;S105,AT2G27720.3;S117	31.2
1234	KEEKEESDDDMGFSLFE	Phosphorylation@S:7	AT2G27710.2,AT2G27720.2,AT2G27710.4,AT2G27710.1,AT3G44590.2,AT2G27720.1,AT3G44590.1,AT2G27710.3,AT2G27720.3	60S acidic ribosomal protein family	70.7	1057.91	2	2113.81	-0.0014	58.618	K	-	+		@S:7		AT2G27710.2;S105,AT2G27720.2;S120,AT2G27710.4;S88,AT2G27710.1;S105,AT3G44590.2;S101,AT2G27720.1;S105,AT3G44590.1;S101,AT2G27710.3;S105,AT2G27720.3;S117	51.1
1235	KEESDEEDYEGGFGLFDEE	Phosphorylation@S:4	AT3G11250.1	Ribosomal protein L10 family protein	88.8	1152.42	2	2302.83	-0.0053	60.076	K	-	+		@S:4		AT3G11250.1;S308	51.2
1236	KEESEEEEGDFGFDLFG	Phosphorylation@S:4	AT5G57290.3,AT4G25890.1,AT5G57290.1	60S acidic ribosomal protein family	53.3	1022.39	2	2042.77	-0.0013	68.592	K	-	+		@S:4		AT5G57290.3;S106,AT4G25890.1;S106,AT5G57290.1;S107	52.7
1237	KEIEVADYESSDEDRHFK	Phosphorylation@S:10,Phosphorylation@S:11	AT5G47430.1,AT5G47430.2,AT5G47430.3	DWNN domain, a CCHC-type zinc finger	29.6	786.317	3	2355.93	-0.002	32.841	R	R	+		@S:10,@S:11		AT5G47430.1;S849,AT5G47430.1;S850,AT5G47430.2;S788,AT5G47430.2;S789,AT5G47430.3;S846,AT5G47430.3;S847	4.3
1238	KESSETEKPDNGEVQDLSEDASSP	Phosphorylation@S:23	AT1G04990.2,AT1G04990.1	Zinc finger C-x8-C-x5-C-x3-H type family protein	56.5	886.703	3	2657.09	0.0009	31.48	K	-			@S:23		AT1G04990.2;S403,AT1G04990.1;S403	11.3
1239	KETSDDEELAR	Phosphorylation@T:3	AT1G80930.1	MIF4G domain-containing protein / MA3 domain-containing protein	30.9	686.784	2	1371.55	-0.0014	21.352	R	R	+		@T:3		AT1G80930.1;T79	0.3
1240	KETSDDEELARR	Phosphorylation@S:4	AT1G80930.1	MIF4G domain-containing protein / MA3 domain-containing protein	36.2	510.226	3	1527.66	-0.0007	20.74	R	S	+		@S:4		AT1G80930.1;S80	9.1
1241	KFSEQNIGAPPSYEEAVSDSR	Phosphorylation@S:3	AT2G43160.1,AT2G43160.4,AT2G43160.2,AT2G43160.3	ENTH/VHS family protein	89.2	797.688	3	2390.04	-0.0002	41.643	R	S			@S:3		AT2G43160.1;S282,AT2G43160.4;S282,AT2G43160.2;S282,AT2G43160.3;S282	53.6
1242	KFSEQNIGAPPSYEEAVSDSRSPVYSER	Phosphorylation@S:3,Phosphorylation@S:22	AT2G43160.1,AT2G43160.4,AT2G43160.2,AT2G43160.3	ENTH/VHS family protein	91.2	1097.14	3	3288.4	-0.0024	44.4	R	D	+		@S:3,@S:22		AT2G43160.1;S282,AT2G43160.1;S301,AT2G43160.4;S282,AT2G43160.4;S301,AT2G43160.2;S282,AT2G43160.2;S301,AT2G43160.3;S282,AT2G43160.3;S301	16.2
1243	KFSPIVWDRDDHER	Phosphorylation@S:3	AT1G67580.1,AT1G67580.2	Protein kinase superfamily protein	35.2	470.718	4	1878.84	0.0006	36.829	R	S	+		@S:3		AT1G67580.1;S152,AT1G67580.2;S152	22.8
1244	KGDGDDEESEDESAENVVNVEDFLVQK	Phosphorylation@S:9	AT2G20790.3,AT2G20790.1,AT2G20790.2	clathrin adaptor complexes medium subunit family protein	68.7	1026.1	3	3075.27	-0.0016	60.682	R	M	+		@S:9		AT2G20790.3;S378,AT2G20790.1;S516,AT2G20790.2;S378	15.7
1245	KGGNIELSPVER	Phosphorylation@S:8	AT2G04880.1,AT2G04880.2	zinc-dependent activator protein-1	45.7	689.84	2	1377.66	-0.0004	29.982	K	S	+		@S:8		AT2G04880.1;S284,AT2G04880.2;S260	41.9
1246	KGIVEDEEDLSSDEDDFYDR	Phosphorylation@S:11,Phosphorylation@S:12	AT5G38840.1	SMAD/FHA domain-containing protein	58.6	1268.47	2	2534.92	-0.0053	49.74	K	T	+		@S:11,@S:12		AT5G38840.1;S372,AT5G38840.1;S373	40.3
1247	KGQDAEQSLLSRATSPQPDGPTAGGSLK	Phosphorylation@S:11,Phosphorylation@T:14	AT1G10290.1	dynamin-like protein 6	28.6	986.12	3	2955.34	-0.0008	41.958	K	S	+		@S:11,@T:14		AT1G10290.1;S529,AT1G10290.1;T532	2.6
1248	KGQDAEQSLLSRATSPQPDGPTAGGSLK	Phosphorylation@S:8,Phosphorylation@S:15	AT1G10290.1	dynamin-like protein 6	37	986.12	3	2955.34	0.0013	42.36	K	S	+		@S:8,@S:15		AT1G10290.1;S526,AT1G10290.1;S533	2
1249	KGSGLSGDQYAVMVSCR	Carbamidation@C:16,Oxydation@M:13,Phosphorylation@S:3	AT3G17900.1	unknown protein; FUNCTIONS IN: molecular_function unknown; INVOLVED IN: biological_process unknown; LOCATED IN: cellular_component unknown; EXPRESSED IN: 23 plant structures; EXPRESSED DURING: 13 growth stages; Has 45 Blast hits to 44 proteins in 14	77.5	955.911	2	1909.81	0.0009	33.214	R	C	+		@S:3		AT3G17900.1;S606	33.9
1250	KGSGLSGDQYAVMVSCR	Carbamidation@C:16,Oxydation@M:13,Phosphorylation@S:6	AT3G17900.1	unknown protein; FUNCTIONS IN: molecular_function unknown; INVOLVED IN: biological_process unknown; LOCATED IN: cellular_component unknown; EXPRESSED IN: 23 plant structures; EXPRESSED DURING: 13 growth stages; Has 45 Blast hits to 44 proteins in 14	45.7	637.609	3	1909.81	0.0001	33.363	R	C			@S:6		AT3G17900.1;S609	0
1251	KGSGLSGDQYAVMVSCR	Carbamidation@C:16,Oxydation@M:13,Phosphorylation@Y:10	AT3G17900.1	unknown protein; FUNCTIONS IN: molecular_function unknown; INVOLVED IN: biological_process unknown; LOCATED IN: cellular_component unknown; EXPRESSED IN: 23 plant structures; EXPRESSED DURING: 13 growth stages; Has 45 Blast hits to 44 proteins in 14	25.5	637.609	3	1909.81	-0.001	33.328	R	C			@Y:10		AT3G17900.1;Y613	7.4
1252	KGSGLSGDQYAVMVSCR	Carbamidation@C:16,Phosphorylation@S:3	AT3G17900.1	unknown protein; FUNCTIONS IN: molecular_function unknown; INVOLVED IN: biological_process unknown; LOCATED IN: cellular_component unknown; EXPRESSED IN: 23 plant structures; EXPRESSED DURING: 13 growth stages; Has 45 Blast hits to 44 proteins in 14	93.5	947.911	2	1893.81	-0.0032	39.347	R	C	+		@S:3		AT3G17900.1;S606	26.6
1253	KGSGLSGDQYAVMVSCR	Carbamidation@C:16,Phosphorylation@S:6	AT3G17900.1	unknown protein; FUNCTIONS IN: molecular_function unknown; INVOLVED IN: biological_process unknown; LOCATED IN: cellular_component unknown; EXPRESSED IN: 23 plant structures; EXPRESSED DURING: 13 growth stages; Has 45 Blast hits to 44 proteins in 14	46.2	632.278	3	1893.81	-0.0002	39.536	R	C			@S:6		AT3G17900.1;S609	0
1254	KGSGLSGDQYAVMVSCR	Carbamidation@C:16,Phosphorylation@Y:10	AT3G17900.1	unknown protein; FUNCTIONS IN: molecular_function unknown; INVOLVED IN: biological_process unknown; LOCATED IN: cellular_component unknown; EXPRESSED IN: 23 plant structures; EXPRESSED DURING: 13 growth stages; Has 45 Blast hits to 44 proteins in 14	28.1	632.278	3	1893.81	0.0006	39.577	R	C		ambiguous		@S:3orS:6orY:10	AT3G17900.1;S606orS609orY613	0
1255	KGVPAVDRQNSETLYYADDEDGNR	Phosphorylation@S:11	AT2G14835.2,AT2G14835.1	RING/U-box superfamily protein	67.2	931.409	3	2791.2	-0.0049	33.927	R	K	+		@S:11		AT2G14835.2;S233,AT2G14835.1;S233	9.6
1256	KHIDATLGSGNLR	Phosphorylation@T:6	AT5G45550.1,AT4G19045.1	Mob1/phocein family protein	57.6	487.911	3	1460.71	-0.0011	26.833	R	E	+		@T:6		AT5G45550.1;T35,AT4G19045.1;T35	10.5
1257	KHPSPEHPLHR	Phosphorylation@S:4	AT1G18950.1	DDT domain superfamily	32.5	472.229	3	1413.67	-0.0016	18.585	K	R	+		@S:4		AT1G18950.1;S432	22.8
1258	KIPPTRPKSPK	Phosphorylation@S:9	AT4G32330.1,AT4G32330.2,AT4G32330.3	TPX2 (targeting protein for Xklp2) protein family	28.8	443.586	3	1327.74	-0.0011	17.429	K	L	+		@S:9		AT4G32330.1;S289,AT4G32330.2;S288,AT4G32330.3;S289	8.8
1259	KISAEKDFEAEEESHH	Phosphorylation@S:14	AT1G12480.1	C4-dicarboxylate transporter/malic acid transport protein	30.5	655.945	3	1964.81	-0.0013	26.118	K	-	+		@S:14		AT1G12480.1;S554	29.9
1260	KISGDGGFGSDDGGGGGGGGSGESILR	Phosphorylation@S:3	AT5G17690.1	like heterochromatin protein (LHP1)	75.4	811.681	3	2432.02	-0.0024	38.565	R	E	+		@S:3		AT5G17690.1;S35	16.8
1261	KISGILDDGSVGFR	Phosphorylation@S:3	AT5G49890.1	chloride channel C	80.8	772.379	2	1542.74	-0.0005	48.537	R	Q	+		@S:3		AT5G49890.1;S27	62.8
1262	KISGILDDGSVGFR	Phosphorylation@S:3,Phosphorylation@S:10	AT5G49890.1	chloride channel C	41.7	812.362	2	1622.71	-0.0018	50.808	R	Q	+		@S:3,@S:10		AT5G49890.1;S27,AT5G49890.1;S34	33.4
1263	KISGPLDYSGSMK	Oxydation@M:12,Phosphorylation@S:11	AT1G78880.1	Ubiquitin-specific protease family C19-related protein	25	493.558	3	1477.65	-0.0002	31.607	R	T	+		@S:11		AT1G78880.1;S171	6.8
1264	KISGPLDYSGSMK	Oxydation@M:12,Phosphorylation@S:3	AT1G78880.1	Ubiquitin-specific protease family C19-related protein	35.3	739.834	2	1477.65	0.0019	31.592	R	T	+		@S:3		AT1G78880.1;S163	25.4
1265	KISGPLDYSGSMK	Oxydation@M:12,Phosphorylation@S:3,Phosphorylation@S:9	AT1G78880.1	Ubiquitin-specific protease family C19-related protein	30.7	779.817	2	1557.62	0.001	34.284	R	T	+		@S:3,@S:9		AT1G78880.1;S163,AT1G78880.1;S169	3.8
1266	KISGPLDYSGSMK	Oxydation@M:12,Phosphorylation@S:3,Phosphorylation@Y:8	AT1G78880.1	Ubiquitin-specific protease family C19-related protein	34.5	779.817	2	1557.62	0.0003	34.348	R	T	+		@S:3,@Y:8		AT1G78880.1;S163,AT1G78880.1;Y168	0.9
1267	KISGPLDYSGSMK	Phosphorylation@S:3,Phosphorylation@Y:8	AT1G78880.1	Ubiquitin-specific protease family C19-related protein	31.6	771.819	2	1541.62	-0.0006	40.092	R	T	+		@S:3,@Y:8		AT1G78880.1;S163,AT1G78880.1;Y168	17.6
1268	KKDEEDTTAVAIGGSASSSPVTLNGGGFVGK	Phosphorylation@S:15,Phosphorylation@S:17	AT5G50000.1	Protein kinase superfamily protein	74.2	1047.14	3	3138.41	-0.009	45.94	K	R	+		@S:15,@S:17		AT5G50000.1;S52,AT5G50000.1;S54	3.6
1269	KKDEEDTTAVAIGGSASSSPVTLNGGGFVGK	Phosphorylation@S:17,Phosphorylation@S:18	AT5G50000.1	Protein kinase superfamily protein	70.2	1047.15	3	3138.41	-0.0021	46.004	K	R	+		@S:17,@S:18		AT5G50000.1;S54,AT5G50000.1;S55	0.9
1270	KKDEEDTTAVAIGGSASSSPVTLNGGGFVGK	Phosphorylation@S:18,Phosphorylation@S:19	AT5G50000.1	Protein kinase superfamily protein	64.4	1047.15	3	3138.41	-0.001	45.827	K	R	+		@S:18,@S:19		AT5G50000.1;S55,AT5G50000.1;S56	2.8
1271	KKDEPAEESDGDLGFGLFD	Phosphorylation@S:9	AT1G01100.1,AT1G01100.2,AT1G01100.4,AT1G01100.3,AT5G47700.2,AT5G47700.1	60S acidic ribosomal protein family	96.7	1074.95	2	2147.89	-0.003	58.213	K	-	+		@S:9		AT1G01100.1;S102,AT1G01100.2;S102,AT1G01100.4;S102,AT1G01100.3;S86,AT5G47700.2;S103,AT5G47700.1;S103	85
1272	KKEESEEEEGDFGFDLFG	Phosphorylation@S:5	AT5G57290.3,AT4G25890.1,AT5G57290.1	60S acidic ribosomal protein family	71.6	724.628	3	2170.86	-0.0008	62.008	K	-	+		@S:5		AT5G57290.3;S106,AT4G25890.1;S106,AT5G57290.1;S107	62.5
1273	KKGGNIELSPVER	Phosphorylation@S:9	AT2G04880.1,AT2G04880.2	zinc-dependent activator protein-1	24.3	502.927	3	1505.76	-0.0004	26.333	R	S	+		@S:9		AT2G04880.1;S284,AT2G04880.2;S260	7.4
1274	KKGIVEDEEDLSSDEDDFYDR	Phosphorylation@S:12,Phosphorylation@S:13	AT5G38840.1	SMAD/FHA domain-containing protein	48.7	888.681	3	2663.02	0.0005	45.724	K	T	+		@S:12,@S:13		AT5G38840.1;S372,AT5G38840.1;S373	34.3
1275	KKHPSPEHPLHR	Phosphorylation@S:5	AT1G18950.1	DDT domain superfamily	42.5	514.928	3	1541.76	0.0003	18.073	K	R	+		@S:5		AT1G18950.1;S432	33.5
1276	KKNPNPEEVNSSTPGGDDSENR	Phosphorylation@T:13	AT1G49480.1	related to vernalization1 1	59.5	817.684	3	2450.03	-0.0039	20.62	K	S	+		@T:13		AT1G49480.1;T84	0.7
1277	KKNSDDDDSDDDFLASR	Phosphorylation@S:4,Phosphorylation@S:9	AT1G19990.1	unknown protein; FUNCTIONS IN: molecular_function unknown; INVOLVED IN: biological_process unknown; LOCATED IN: cellular_component unknown; EXPRESSED IN: cultured cell; BEST Arabidopsis thaliana protein match is: unknown protein (TAIR:AT5G11600.1);	56.2	701.591	3	2101.75	-0.0006	32.443	R	V	+		@S:4,@S:9		AT1G19990.1;S230,AT1G19990.1;S235	52.8
1278	KKPEVAESSKSGDEAEK	Phosphorylation@S:11	AT5G61790.1	calnexin 1	45.6	633.63	3	1897.87	-0.0003	17.364	K	K	+		@S:11		AT5G61790.1;S508	8.5
1279	KKSNDWLDVDAV	Phosphorylation@S:3	AT5G65910.1	BSD domain-containing protein	44.1	735.337	2	1468.66	-0.0004	48.161	K	-	+		@S:3		AT5G65910.1;S423	36.4
1280	KKTESQPPSPLSTR	Phosphorylation@S:9	AT2G16900.1	Arabidopsis phospholipase-like protein (PEARLI 4) family	28.5	545.941	3	1634.8	-0.0015	22.021	K	N	+		@S:9		AT2G16900.1;S63	5.5
1281	KLDAAEEDSDENESSKGGR	Phosphorylation@S:9	AT1G32810.2	RING/FYVE/PHD zinc finger superfamily protein	81	706.293	3	2115.86	-0.003	20.101	R	K	+		@S:9		AT1G32810.2;S963	33.9
1282	KLDGSPNTSGPPSR	Phosphorylation@S:5	AT3G58640.1,AT3G58640.2	Mitogen activated protein kinase kinase kinase-related	38.2	746.843	2	1491.67	-0.001	21.491	R	N	+		@S:5		AT3G58640.1;S312,AT3G58640.2;S312	11.4
1283	KLDHFVCAECSSDDDVK	Carbamidation@C:7,Carbamidation@C:10,Phosphorylation@S:11,Phosphorylation@S:12	AT4G22140.2,AT4G22140.1	PHD finger family protein / bromo-adjacent homology (BAH) domain-containing protein	30.1	728.939	3	2183.8	0.0011	34.552	K	K	+		@S:11,@S:12		AT4G22140.2;S195,AT4G22140.2;S196,AT4G22140.1;S195,AT4G22140.1;S196	23.7
1284	KLDHFVCAECSSDDDVKK	Carbamidation@C:7,Carbamidation@C:10,Phosphorylation@S:11,Phosphorylation@S:12	AT4G22140.2,AT4G22140.1	PHD finger family protein / bromo-adjacent homology (BAH) domain-containing protein	45.2	578.979	4	2311.89	-0.0014	30.136	K	S	+		@S:11,@S:12		AT4G22140.2;S195,AT4G22140.2;S196,AT4G22140.1;S195,AT4G22140.1;S196	22.9
1285	KLDHFVCAECSSDDDVKK	Carbamidation@C:7,Carbamidation@C:10,Phosphorylation@S:12	AT4G22140.2,AT4G22140.1	PHD finger family protein / bromo-adjacent homology (BAH) domain-containing protein	51.1	744.981	3	2231.92	-0.0017	27.896	K	S	+		@S:12		AT4G22140.2;S196,AT4G22140.1;S196	1.2
1286	KLDVTNSGAAYSPR	Phosphorylation@S:12	AT3G52290.1	IQ-domain 3	50.2	779.867	2	1557.72	-0.0001	29.645	K	T	+		@S:12		AT3G52290.1;S48	20.3
1287	KLEIATHNSGSLSSSPK	Phosphorylation@S:15	AT5G63190.2,AT5G63190.1	MA3 domain-containing protein	29.2	612.634	3	1834.88	-0.0026	26.271	K	S	+		@S:15		AT5G63190.2;S29,AT5G63190.1;S29	6.3
1288	KLILKYSHK	Phosphorylation@S:7	AT5G26800.1	FUNCTIONS IN: molecular_function unknown; INVOLVED IN: biological_process unknown; LOCATED IN: mitochondrion; CONTAINS InterPro DOMAIN/s: IGR protein motif (InterPro:IPR019083); BEST Arabidopsis thaliana protein match is: unknown protein (TAIR:AT3G0	22.4	403.897	3	1208.67	0.0013	19.524	R	Y			@S:7		AT5G26800.1;S95	0
1289	KLPLTRPKSPK	Phosphorylation@S:9	AT3G04630.1,AT3G04630.2,AT3G04630.3	WVD2-like 1	21.2	448.93	3	1343.77	0.0001	21.747	K	L	+		@S:9		AT3G04630.1;S209,AT3G04630.2;S208,AT3G04630.3;S208	11.8
1290	KLSPPPAAALR	Phosphorylation@S:3	AT1G68840.1,AT1G68840.2	related to ABI3/VP1 2	33.2	400.888	3	1199.64	0.0007	32.299	K	L	+		@S:3		AT1G68840.1;S26,AT1G68840.2;S26	22
1291	KLSVDSSENQSPQKR	Phosphorylation@S:11	AT1G04950.2,AT1G04950.1,AT1G04950.3	TATA BOX ASSOCIATED FACTOR II 59	56.8	594.95	3	1781.83	-0.002	20.277	R	L	+		@S:11		AT1G04950.2;S434,AT1G04950.1;S434,AT1G04950.3;S434	17
1292	KLTSLQEAV	Phosphorylation@S:4	AT1G28010.1	P-glycoprotein 14	23.2	534.77	2	1067.53	-0.0008	39.542	K	-	+	ambiguous		@T:3orS:4	AT1G28010.1;T1241orS1242	0
1293	KMSSPERWEAK	Phosphorylation@S:3	AT3G26560.1	ATP-dependent RNA helicase, putative	22.3	476.883	3	1427.63	-0.0007	24.638	K	Q	+		@S:3		AT3G26560.1;S346	8.3
1294	KNPNPEEVNSSTPGGDDSENR	Phosphorylation@T:12	AT1G49480.1	related to vernalization1 1	74.2	774.987	3	2321.94	-0.001	22.365	K	S	+		@T:12		AT1G49480.1;T84	9.7
1295	KNSDDDDSDDDFLASR	Phosphorylation@S:3,Phosphorylation@S:8	AT1G19990.1	unknown protein; FUNCTIONS IN: molecular_function unknown; INVOLVED IN: biological_process unknown; LOCATED IN: cellular_component unknown; EXPRESSED IN: cultured cell; BEST Arabidopsis thaliana protein match is: unknown protein (TAIR:AT5G11600.1);	76.4	987.836	2	1973.66	0.0006	36.783	K	V	+		@S:3,@S:8		AT1G19990.1;S230,AT1G19990.1;S235	59.5
1296	KNSPYSSKPRMGVSPR	Phosphorylation@S:14	AT1G69220.2,AT1G69220.1	Protein kinase superfamily protein	24.8	624.305	3	1869.89	0.0025	17.206	K	R	+		@S:14		AT1G69220.2;S135,AT1G69220.1;S135	14.9
1297	KNSSVEEETEEEVEEDMPWIQEK	Phosphorylation@T:9	AT5G08540.1	unknown protein; FUNCTIONS IN: molecular_function unknown; INVOLVED IN: biological_process unknown; LOCATED IN: chloroplast thylakoid membrane, chloroplast, chloroplast envelope; EXPRESSED IN: 24 plant structures; EXPRESSED DURING: 13 growth stages;	68.6	958.736	3	2873.18	0.0009	51.989	K	A			@T:9		AT5G08540.1;T76	10.3
1298	KNSVDFDFEK	Phosphorylation@S:3	AT3G22190.2,AT3G22190.1	IQ-domain 5	45.4	654.78	2	1307.55	0.003	37.5	R	F	+		@S:3		AT3G22190.2;S42,AT3G22190.1;S42	43.9
1299	KNVETNTPEHVSQTETSAK	Phosphorylation@S:12	AT2G35050.1	Protein kinase superfamily protein with octicosapeptide/Phox/Bem1p domain	29.7	727.333	3	2178.98	-0.001	21.445	K	A	+		@S:12		AT2G35050.1;S777	5.9
1300	KNYSPPSIDAVGPIPTK	Phosphorylation@S:4	AT1G34220.1,AT1G34220.2	Regulator of Vps4 activity in the MVB pathway protein	39.8	621.979	3	1862.92	-0.0016	43.49	K	E			@S:4		AT1G34220.1;S357,AT1G34220.2;S327	0
1301	KPALEFSDKADGNSS	Phosphorylation@S:14	AT4G37210.1	Tetratricopeptide repeat (TPR)-like superfamily protein	50.4	823.359	2	1644.7	0.0004	30.783	K	-	+		@S:14		AT4G37210.1;S491	0.7
1302	KPALEFSDKADGNSS	Phosphorylation@S:15	AT4G37210.1	Tetratricopeptide repeat (TPR)-like superfamily protein	33.8	823.356	2	1644.7	-0.0048	30.631	K	-	+		@S:15		AT4G37210.1;S492	0.7
1303	KPEPTPFAGK	Phosphorylation@T:5	AT1G14750.2,AT1G14750.1	Cyclin family protein	20.6	576.28	2	1150.54	0.0024	26.057	R	K	+		@T:5		AT1G14750.2;T16,AT1G14750.1;T16	10.1
1304	KPISDEVNDSDEEYKK	Phosphorylation@S:10	AT3G12480.1	nuclear factor Y, subunit C11	45.5	659.289	3	1974.84	-0.0013	24.369	R	S	+		@S:10		AT3G12480.1;S122	25.7
1305	KPNPSETEPEDSKPEPSEDEPSSSS	Phosphorylation@S:24	AT2G25070.1	Protein phosphatase 2C family protein	55.8	922.709	3	2765.1	-0.0035	23.657	K	-	+	ambiguous		@S:24orS:25	AT2G25070.1;S354orS355	0.6
1306	KPNPSETEPEDSKPEPSEDEPSSSS	Phosphorylation@S:25	AT2G25070.1	Protein phosphatase 2C family protein	61.1	922.707	3	2765.1	-0.0074	23.466	K	-	+		@S:25		AT2G25070.1;S355	0
1307	KPPTPTTTL	Phosphorylation@T:4	AT1G75240.1	homeobox protein 33	30.9	518.259	2	1034.5	-0.0019	28.941	K	-	+		@T:4		AT1G75240.1;T304	10.6
1308	KPQDPPSSSSSSPPRKPSGDGSSSK	Phosphorylation@S:11	AT5G55960.1	unknown protein; CONTAINS InterPro DOMAIN/s: Uncharacterised protein family UPF0118 (InterPro:IPR002549); Has 30201 Blast hits to 17322 proteins in 780 species: Archae - 12; Bacteria - 1396; Metazoa - 17338; Fungi - 3422; Plants - 5037; Viruses - 0;	35.9	641.796	4	2563.15	-0.0004	18.918	R	T	+		@S:11		AT5G55960.1;S41	3.7
1309	KPQDPPSSSSSSPPRKPSGDGSSSK	Phosphorylation@S:12	AT5G55960.1	unknown protein; CONTAINS InterPro DOMAIN/s: Uncharacterised protein family UPF0118 (InterPro:IPR002549); Has 30201 Blast hits to 17322 proteins in 780 species: Archae - 12; Bacteria - 1396; Metazoa - 17338; Fungi - 3422; Plants - 5037; Viruses - 0;	38	641.796	4	2563.15	-0.0016	18.866	R	T	+		@S:12		AT5G55960.1;S42	0.9
1310	KPQDPPSSSSSSPPRKPSGDGSSSK	Phosphorylation@S:22	AT5G55960.1	unknown protein; CONTAINS InterPro DOMAIN/s: Uncharacterised protein family UPF0118 (InterPro:IPR002549); Has 30201 Blast hits to 17322 proteins in 780 species: Archae - 12; Bacteria - 1396; Metazoa - 17338; Fungi - 3422; Plants - 5037; Viruses - 0;	27.9	641.795	4	2563.15	-0.003	18.623	R	T	+		@S:22		AT5G55960.1;S52	0
1311	KPQDPPSSSSSSPPRKPSGDGSSSK	Phosphorylation@S:24	AT5G55960.1	unknown protein; CONTAINS InterPro DOMAIN/s: Uncharacterised protein family UPF0118 (InterPro:IPR002549); Has 30201 Blast hits to 17322 proteins in 780 species: Archae - 12; Bacteria - 1396; Metazoa - 17338; Fungi - 3422; Plants - 5037; Viruses - 0;	35.7	641.796	4	2563.15	-0.0013	18.54	R	T	+	ambiguous		@S:23orS:24	AT5G55960.1;S53orS54	0
1312	KPQDPPSSSSSSPPRKPSGDGSSSK	Phosphorylation@S:7	AT5G55960.1	unknown protein; CONTAINS InterPro DOMAIN/s: Uncharacterised protein family UPF0118 (InterPro:IPR002549); Has 30201 Blast hits to 17322 proteins in 780 species: Archae - 12; Bacteria - 1396; Metazoa - 17338; Fungi - 3422; Plants - 5037; Viruses - 0;	31.2	855.392	3	2563.15	-0.0011	18.355	R	T	+	ambiguous		@S:7orS:8	AT5G55960.1;S37orS38	1.3
1313	KPQDPPSSSSSSPPRKPSGDGSSSK	Phosphorylation@S:9	AT5G55960.1	unknown protein; CONTAINS InterPro DOMAIN/s: Uncharacterised protein family UPF0118 (InterPro:IPR002549); Has 30201 Blast hits to 17322 proteins in 780 species: Archae - 12; Bacteria - 1396; Metazoa - 17338; Fungi - 3422; Plants - 5037; Viruses - 0;	34.9	855.391	3	2563.15	-0.0025	18.528	R	T	+		@S:9		AT5G55960.1;S39	4.4
1314	KPSGSQVPLK	Phosphorylation@S:5	AT1G61040.1	plus-3 domain-containing protein	22.4	560.791	2	1119.57	-0.001	28.368	R	K	+		@S:5		AT1G61040.1;S59	0
1315	KPSRGSSSPAPLPR	Phosphorylation@S:3,Phosphorylation@S:6	AT3G27210.1	unknown protein; FUNCTIONS IN: molecular_function unknown; INVOLVED IN: N-terminal protein myristoylation; LOCATED IN: plasma membrane; EXPRESSED IN: 22 plant structures; EXPRESSED DURING: 13 growth stages; BEST Arabidopsis thaliana protein match is	36.8	532.914	3	1595.72	-0.0015	22.164	K	R	+		@S:3,@S:6		AT3G27210.1;S137,AT3G27210.1;S140	6
1316	KPSRGSSSPAPLPR	Phosphorylation@S:3,Phosphorylation@S:7	AT3G27210.1	unknown protein; FUNCTIONS IN: molecular_function unknown; INVOLVED IN: N-terminal protein myristoylation; LOCATED IN: plasma membrane; EXPRESSED IN: 22 plant structures; EXPRESSED DURING: 13 growth stages; BEST Arabidopsis thaliana protein match is	30.4	532.914	3	1595.72	-0.0007	22.424	K	R	+		@S:3,@S:7		AT3G27210.1;S137,AT3G27210.1;S141	2
1317	KPSRGSSSPAPLPR	Phosphorylation@S:3,Phosphorylation@S:8	AT3G27210.1	unknown protein; FUNCTIONS IN: molecular_function unknown; INVOLVED IN: N-terminal protein myristoylation; LOCATED IN: plasma membrane; EXPRESSED IN: 22 plant structures; EXPRESSED DURING: 13 growth stages; BEST Arabidopsis thaliana protein match is	39.6	532.914	3	1595.72	-0.001	22.088	K	R	+		@S:3,@S:8		AT3G27210.1;S137,AT3G27210.1;S142	4
1318	KPSRGSSSPAPLPR	Phosphorylation@S:6	AT3G27210.1	unknown protein; FUNCTIONS IN: molecular_function unknown; INVOLVED IN: N-terminal protein myristoylation; LOCATED IN: plasma membrane; EXPRESSED IN: 22 plant structures; EXPRESSED DURING: 13 growth stages; BEST Arabidopsis thaliana protein match is	22	506.259	3	1515.76	-0.0004	21.869	K	R	+		@S:6		AT3G27210.1;S140	3.7
1319	KPSRGSSSPAPLPR	Phosphorylation@S:7	AT3G27210.1	unknown protein; FUNCTIONS IN: molecular_function unknown; INVOLVED IN: N-terminal protein myristoylation; LOCATED IN: plasma membrane; EXPRESSED IN: 22 plant structures; EXPRESSED DURING: 13 growth stages; BEST Arabidopsis thaliana protein match is	22.6	506.259	3	1515.76	-0.0009	21.798	K	R	+		@S:7		AT3G27210.1;S141	0
1320	KPSRGSSSPAPLPR	Phosphorylation@S:8	AT3G27210.1	unknown protein; FUNCTIONS IN: molecular_function unknown; INVOLVED IN: N-terminal protein myristoylation; LOCATED IN: plasma membrane; EXPRESSED IN: 22 plant structures; EXPRESSED DURING: 13 growth stages; BEST Arabidopsis thaliana protein match is	24.3	506.259	3	1515.75	-0.0012	22.029	K	R	+		@S:8		AT3G27210.1;S142	0.8
1321	KPVSPSQSPTGFGK	Phosphorylation@S:4,Phosphorylation@S:6	AT3G49260.2,AT3G49260.1,AT3G49260.3	IQ-domain 21	55.2	788.844	2	1575.67	-0.0006	26.919	R	R	+		@S:4,@S:6		AT3G49260.2;S454,AT3G49260.2;S456,AT3G49260.1;S454,AT3G49260.1;S456,AT3G49260.3;S455,AT3G49260.3;S457	10.3
1322	KPVSPSQSPTGFGK	Phosphorylation@S:4,Phosphorylation@S:8	AT3G49260.2,AT3G49260.1,AT3G49260.3	IQ-domain 21	54.5	788.843	2	1575.67	-0.0015	26.699	R	R	+		@S:4,@S:8		AT3G49260.2;S454,AT3G49260.2;S458,AT3G49260.1;S454,AT3G49260.1;S458,AT3G49260.3;S455,AT3G49260.3;S459	8.5
1323	KPVSPSQSPTGFGK	Phosphorylation@S:4,Phosphorylation@T:10	AT3G49260.2,AT3G49260.1,AT3G49260.3	IQ-domain 21	29.8	788.844	2	1575.67	0.0006	26.807	R	R	+		@S:4,@T:10		AT3G49260.2;S454,AT3G49260.2;T460,AT3G49260.1;S454,AT3G49260.1;T460,AT3G49260.3;S455,AT3G49260.3;T461	0.9
1324	KPVSPSQSPTGFGK	Phosphorylation@S:6,Phosphorylation@S:8	AT3G49260.2,AT3G49260.1,AT3G49260.3	IQ-domain 21	54.9	788.844	2	1575.67	0	26.775	R	R	+		@S:6,@S:8		AT3G49260.2;S456,AT3G49260.2;S458,AT3G49260.1;S456,AT3G49260.1;S458,AT3G49260.3;S457,AT3G49260.3;S459	1.4
1325	KPVSPSQSPTGFGKR	Phosphorylation@S:4,Phosphorylation@S:8	AT3G49260.2,AT3G49260.1,AT3G49260.3	IQ-domain 21	36.9	578.265	3	1731.77	-0.0003	24.376	R	G	+		@S:4,@S:8		AT3G49260.2;S454,AT3G49260.2;S458,AT3G49260.1;S454,AT3G49260.1;S458,AT3G49260.3;S455,AT3G49260.3;S459	2.5
1326	KPVYNLDDSDDDDFVPK	Phosphorylation@S:9	AT2G25170.1	chromatin remodeling factor CHD3 (PICKLE)	36.8	687.962	3	2060.86	0.0028	44.825	R	K	+		@S:9		AT2G25170.1;S23	27.4
1327	KPVYNLDDSDDDDFVPKK	Phosphorylation@S:9	AT2G25170.1	chromatin remodeling factor CHD3 (PICKLE)	63.7	730.66	3	2188.96	0.0013	39.312	R	D	+		@S:9		AT2G25170.1;S23	8.1
1328	KPVYNLDDSDDDDFVPKKDR	Phosphorylation@S:9	AT2G25170.1	chromatin remodeling factor CHD3 (PICKLE)	49.7	616.028	4	2460.08	-0.0014	37.982	R	T	+		@S:9		AT2G25170.1;S23	39
1329	KQELSDTSEGEVEARPK	Phosphorylation@S:5,Phosphorylation@S:8	AT2G29210.1	splicing factor PWI domain-containing protein	29.5	688.296	3	2061.87	-0.0003	24.841	K	I	+		@S:5,@S:8		AT2G29210.1;S834,AT2G29210.1;S837	0
1330	KQNSSPFDDLMGNNLGK	Phosphorylation@S:5	AT4G12780.2,AT4G12770.1,AT4G12770.2,AT4G12780.1	Chaperone DnaJ-domain superfamily protein	37.5	648.955	3	1943.84	-0.0014	51.161	R	K			@S:5		AT4G12780.2;S165,AT4G12770.1;S163,AT4G12770.2;S163,AT4G12780.1;S165	7.2
1331	KQPEEENGELSESEKDYDLLPK	Phosphorylation@S:11	AT5G16730.1	Plant protein of unknown function (DUF827)	47	886.4	3	2656.18	-0.0007	42.84	K	V	+		@S:11		AT5G16730.1;S679	4.5
1332	KQPEEENGELSESEKDYDLLPK	Phosphorylation@S:11,Phosphorylation@S:13	AT5G16730.1	Plant protein of unknown function (DUF827)	25.8	913.055	3	2736.14	-0.0017	41.891	K	V	+		@S:11,@S:13		AT5G16730.1;S679,AT5G16730.1;S681	2.5
1333	KQPEEENGELSESEKDYDLLPK	Phosphorylation@S:13	AT5G16730.1	Plant protein of unknown function (DUF827)	33.3	665.053	4	2656.18	0.003	42.915	K	V			@S:13		AT5G16730.1;S681	1.1
1334	KQPEEENGELSESEKDYDLLPK	Phosphorylation@S:13,Phosphorylation@Y:17	AT5G16730.1	Plant protein of unknown function (DUF827)	32.4	913.056	3	2736.15	0.0009	42.304	K	V	+		@S:13,@Y:17		AT5G16730.1;S681,AT5G16730.1;Y685	1.7
1335	KQQSLPPIPLETR	Phosphorylation@S:4	AT3G17900.1	unknown protein; FUNCTIONS IN: molecular_function unknown; INVOLVED IN: biological_process unknown; LOCATED IN: cellular_component unknown; EXPRESSED IN: 23 plant structures; EXPRESSED DURING: 13 growth stages; Has 45 Blast hits to 44 proteins in 14	32.5	529.615	3	1585.82	0.0002	41.907	R	T			@S:4		AT3G17900.1;S737	24
1336	KQSKTSFSVPSPK	Phosphorylation@S:3,Phosphorylation@S:6	AT1G42550.1	plastid movement impaired1	34.5	790.859	2	1579.7	-0.0017	28.848	R	M	+		@S:3,@S:6		AT1G42550.1;S320,AT1G42550.1;S323	4.9
1337	KQSKTSFSVPSPK	Phosphorylation@S:3,Phosphorylation@S:6,Phosphorylation@S:11	AT1G42550.1	plastid movement impaired1	21.1	830.842	2	1659.67	-0.0022	30.001	R	M	+		@S:3,@S:6,@S:11		AT1G42550.1;S320,AT1G42550.1;S323,AT1G42550.1;S328	5.3
1338	KQSKTSFSVPSPK	Phosphorylation@S:3,Phosphorylation@S:8,Phosphorylation@S:11	AT1G42550.1	plastid movement impaired1	40.6	830.842	2	1659.67	-0.0017	30.289	R	M	+		@S:3,@S:8,@S:11		AT1G42550.1;S320,AT1G42550.1;S325,AT1G42550.1;S328	8.1
1339	KQSNDIYPR	Phosphorylation@S:3	AT2G21880.1,AT2G21880.2	RAB GTPase homolog 7A	59.8	600.774	2	1199.53	-0.0004	23.182	R	G	+		@S:3		AT2G21880.1;S185,AT2G21880.2;S177	54.5
1340	KQYEDVEDEEEIGSDDDLTR	Phosphorylation@S:14	AT5G14050.1	Transducin/WD40 repeat-like superfamily protein	53.4	822.334	3	2463.98	-0.0009	37.364	K	G	+		@S:14		AT5G14050.1;S33	17.9
1341	KRHSASPGVSIR	Phosphorylation@S:4,Phosphorylation@S:6	AT1G79350.1	RING/FYVE/PHD zinc finger superfamily protein	28.2	485.56	3	1453.66	-0.0008	20.445	R	G	+		@S:4,@S:6		AT1G79350.1;S647,AT1G79350.1;S649	20.4
1342	KRHSLPGVTNGK	Phosphorylation@S:4	AT1G19870.1	IQ-domain 32	30.1	458.573	3	1372.7	0.0004	20.589	K	Q	+		@S:4		AT1G19870.1;S762	20.1
1343	KRLSFSGSPK	Phosphorylation@S:6,Phosphorylation@S:8	AT3G52290.1	IQ-domain 3	23.1	633.785	2	1265.56	-0.0005	23.954	K	T	+		@S:6,@S:8		AT3G52290.1;S403,AT3G52290.1;S405	8.8
1344	KRPSFK	Phosphorylation@S:4	AT1G49670.2,AT1G51500.1,AT1G49670.1	ABC-2 type transporter family protein	45.2	421.718	2	841.421	0	18.171	K	K	+		@S:4		AT1G49670.2;S274,AT1G51500.1;S655,AT1G49670.1;S274	35.2
1345	KRSAPTTPINQNAAAAFAAVSEEER	Phosphorylation@S:3,Phosphorylation@T:6	AT4G37870.1	phosphoenolpyruvate carboxykinase 1	80.3	930.427	3	2788.26	0.0012	48.913	K	Q	+		@S:3,@T:6		AT4G37870.1;S62,AT4G37870.1;T65	0.2
1346	KRSAPTTPINQNAAAAFAAVSEEER	Phosphorylation@S:3,Phosphorylation@T:7	AT4G37870.1	phosphoenolpyruvate carboxykinase 1	99.1	930.426	3	2788.26	-0.0024	48.922	K	Q	+		@S:3,@T:7		AT4G37870.1;S62,AT4G37870.1;T66	2.3
1347	KRSAPTTPINQNAAAAFAAVSEEER	Phosphorylation@T:6,Phosphorylation@T:7	AT4G37870.1	phosphoenolpyruvate carboxykinase 1	99.3	930.427	3	2788.26	-0.0006	48.951	K	Q	+		@T:6,@T:7		AT4G37870.1;T65,AT4G37870.1;T66	1.3
1348	KRSASDLLR	Phosphorylation@S:3	AT3G04740.1	RNA polymerase II transcription mediators	44.6	375.864	3	1124.57	0.0001	23.685	R	L	+		@S:3		AT3G04740.1;S780	11.1
1349	KRSDSVELDDDLSPPR	Phosphorylation@S:5,Phosphorylation@S:13	AT1G31870.1,AT1G31870.2	unknown protein; FUNCTIONS IN: molecular_function unknown; INVOLVED IN: biological_process unknown; LOCATED IN: cytosol, nucleus; EXPRESSED IN: 25 plant structures; EXPRESSED DURING: 15 growth stages; CONTAINS InterPro DOMAIN/s: Protein of unknown f	31.6	663.617	3	1987.83	-0.001	36.212	R	R	+		@S:5,@S:13		AT1G31870.1;S225,AT1G31870.1;S233,AT1G31870.2;S225,AT1G31870.2;S233	0.3
1350	KRSYTDTANFTLR	Phosphorylation@T:5	AT1G50670.1	OTU-like cysteine protease family protein	26.4	551.598	3	1651.77	-0.0002	32.755	R	C	+		@T:5		AT1G50670.1;T170	5.7
1351	KSASFHTLDELEVR	Phosphorylation@S:2	AT1G64500.1	Glutaredoxin family protein	37.1	571.272	3	1710.8	-0.0023	41.348	R	A	+		@S:2		AT1G64500.1;S113	1.8
1352	KSASFHTLDELEVR	Phosphorylation@S:4	AT1G64500.1	Glutaredoxin family protein	29.3	571.273	3	1710.8	0.0002	41.19	R	A	+		@S:4		AT1G64500.1;S115	0.1
1353	KSASFHTLDELEVR	Phosphorylation@T:7	AT1G64500.1	Glutaredoxin family protein	34.3	571.274	3	1710.8	0.0013	41.633	R	A	+		@T:7		AT1G64500.1;T118	14.4
1354	KSDGAANTSLASLFQNYGSDEDED	Phosphorylation@S:19	AT1G17130.1,AT1G17130.2	Family of unknown function (DUF572)	99.5	1307.52	2	2613.03	-0.0069	60.218	K	-	+		@S:19		AT1G17130.1;S326,AT1G17130.2;S333	41.2
1355	KSEIIGNQDKDFDSISSEDVDEAEAER	Phosphorylation@S:17	AT2G16070.2	plastid division2	27.9	777.34	4	3105.33	0.0004	40.717	R	L	+		@S:17		AT2G16070.2;S65	0
1356	KSENPIKASPAPSK	Phosphorylation@S:9	AT4G26630.1,AT4G26630.2	DEK domain-containing chromatin associated protein	29.7	511.927	3	1532.76	0	20.559	K	S	+		@S:9		AT4G26630.1;S654,AT4G26630.2;S654	12.7
1357	KSESATLLIESSGR	Phosphorylation@S:4	AT5G20170.1	RNA polymerase II transcription mediators	41.5	779.38	2	1556.74	-0.0001	34.556	K	V	+		@S:4		AT5G20170.1;S348	10.5
1358	KSGKFDEETLGFK	Phosphorylation@S:2	AT2G26250.1	3-ketoacyl-CoA synthase 10	30.7	522.58	3	1564.72	-0.0003	36.014	R	K	+		@S:2		AT2G26250.1;S149	24.8
1359	KSGQSDESDGEVAVR	Phosphorylation@S:5,Phosphorylation@S:8	AT1G32490.2,AT1G32490.1	RNA helicase family protein	37.7	862.332	2	1722.65	-0.0006	22.34	K	E	+		@S:5,@S:8		AT1G32490.2;S135,AT1G32490.2;S138,AT1G32490.1;S135,AT1G32490.1;S138	23.5
1360	KSGVSVNSGGNSSHHSNNDDRYGR	Phosphorylation@S:13,Phosphorylation@S:16	AT2G25430.1	epsin N-terminal homology (ENTH) domain-containing protein / clathrin assembly protein-related	25.1	673.521	4	2690.06	-0.0056	19.818	R	G	+		@S:13,@S:16		AT2G25430.1;S169,AT2G25430.1;S172	0.6
1361	KSGVSVNSGGNSSHHSNNDDRYGR	Phosphorylation@S:8,Phosphorylation@S:16	AT2G25430.1	epsin N-terminal homology (ENTH) domain-containing protein / clathrin assembly protein-related	30.6	673.522	4	2690.06	-0.0029	19.38	R	G	+		@S:8,@S:16		AT2G25430.1;S164,AT2G25430.1;S172	1
1362	KSISSGSSRTESK	Phosphorylation@S:8	AT1G78120.1	Tetratricopeptide repeat (TPR)-like superfamily protein	25.3	478.558	3	1432.65	-0.004	25.557	R	R	+		@S:8		AT1G78120.1;S113	2
1363	KSLNRSPPSYGSHPR	Phosphorylation@S:2	AT3G13224.2	RNA-binding (RRM/RBD/RNP motifs) family protein	25.3	441.465	4	1761.83	0.0008	21.476	K	G	+		@S:2		AT3G13224.2;S190	0.7
1364	KSLNRSPPSYGSHPR	Phosphorylation@S:6	AT3G13224.2	RNA-binding (RRM/RBD/RNP motifs) family protein	30.7	441.465	4	1761.83	0.001	21.246	K	G	+		@S:6		AT3G13224.2;S194	1.9
1365	KSLSDGEDNVNNTR	Phosphorylation@S:2	AT3G01490.1	Protein kinase superfamily protein	41	543.568	3	1627.68	-0.0002	21.506	R	H	+		@S:2		AT3G01490.1;S43	7.6
1366	KSLSDGEDNVNNTR	Phosphorylation@S:4	AT3G01490.1	Protein kinase superfamily protein	94.1	814.848	2	1627.68	-0.0015	21.333	R	H	+		@S:4		AT3G01490.1;S45	36.8
1367	KSMIPQNLGSFKEESSK	Oxydation@M:3,Phosphorylation@S:10	AT1G72160.1	Sec14p-like phosphatidylinositol transfer family protein	35.6	669.315	3	2004.92	-0.0009	33.922	K	L	+		@S:10		AT1G72160.1;S108	17.7
1368	KSNDDDSKSTISVLSER	Phosphorylation@S:9,Phosphorylation@S:12	AT5G03040.2,AT5G03040.1,AT5G03040.3	IQ-domain 2	39.2	680.956	3	2039.85	0.0019	32.59	R	N	+		@S:9,@S:12		AT5G03040.2;S357,AT5G03040.2;S360,AT5G03040.1;S357,AT5G03040.1;S360,AT5G03040.3;S357,AT5G03040.3;S360	6.4
1369	KSNDDDSKSTISVLSER	Phosphorylation@S:9,Phosphorylation@T:10	AT5G03040.2,AT5G03040.1,AT5G03040.3	IQ-domain 2	23.6	1020.93	2	2039.84	-0.0028	32.459	R	N	+		@S:9,@T:10		AT5G03040.2;S357,AT5G03040.2;T358,AT5G03040.1;S357,AT5G03040.1;T358,AT5G03040.3;S357,AT5G03040.3;T358	0.3
1370	KSNDDDSKSTISVLSER	Phosphorylation@T:10,Phosphorylation@S:12	AT5G03040.2,AT5G03040.1,AT5G03040.3	IQ-domain 2	33.6	680.956	3	2039.85	0.0012	32.194	R	N	+		@T:10,@S:12		AT5G03040.2;T358,AT5G03040.2;S360,AT5G03040.1;T358,AT5G03040.1;S360,AT5G03040.3;T358,AT5G03040.3;S360	0
1371	KSNDDDSKSTISVLSER	Phosphorylation@T:10,Phosphorylation@S:12,Phosphorylation@S:15	AT5G03040.2,AT5G03040.1,AT5G03040.3	IQ-domain 2	32.4	707.611	3	2119.81	-0.0015	32.094	R	N	+		@T:10,@S:12,@S:15		AT5G03040.2;T358,AT5G03040.2;S360,AT5G03040.2;S363,AT5G03040.1;T358,AT5G03040.1;S360,AT5G03040.1;S363,AT5G03040.3;T358,AT5G03040.3;S360,AT5G03040.3;S363	12
1372	KSNFDYPQSESLANGGVGEAGGTSR	Phosphorylation@S:11	AT5G04990.1	SAD1/UNC-84 domain protein 1	52	870.048	3	2607.12	0	37.329	K	D	+		@S:11		AT5G04990.1;S37	3.5
1373	KSNNVFQGSSSSASPR	Phosphorylation@S:14	AT3G48050.1,AT3G48050.2,AT3G48060.1	BAH domain ;TFIIS helical bundle-like domain	24.6	578.26	3	1731.76	-0.0009	23.648	R	G	+		@S:14		AT3G48050.1;S577,AT3G48050.2;S577,AT3G48060.1;S577	15.4
1374	KSNSDDNLNALLQEEEDLVNAHRK	Phosphorylation@S:4	AT3G16060.1	ATP binding microtubule motor family protein	41.5	708.835	4	2831.31	0.0014	55.557	K	Q	+	ambiguous		@S:2orS:4	AT3G16060.1;S592orS594	0
1375	KSPTHIPSYMAPTASAK	Oxydation@M:10,Phosphorylation@S:2	AT3G49260.2,AT3G49260.1,AT3G49260.3	IQ-domain 21	31.8	628.297	3	1881.87	0.0008	27.337	R	A	+		@S:2		AT3G49260.2;S373,AT3G49260.1;S373,AT3G49260.3;S374	8.4
1376	KSSDKFNPNDSVEIPR	Phosphorylation@S:2	AT3G17430.1	Nucleotide-sugar transporter family protein	39.6	638.298	3	1911.87	-0.0006	34.195	K	V	+	ambiguous		@S:2orS:3	AT3G17430.1;S331orS332	1
1377	KSSDKFNPNDSVEIPR	Phosphorylation@S:3	AT3G17430.1	Nucleotide-sugar transporter family protein	57.7	638.298	3	1911.87	-0.0008	34.432	K	V	+		@S:3		AT3G17430.1;S332	0
1378	KSSKTSEK	Phosphorylation@S:2,Phosphorylation@S:3,Phosphorylation@T:5,Phosphorylation@S:6	AT3G03440.1	ARM repeat superfamily protein	25.4	405.457	3	1213.35	0.0023	17.561	K	C			@S:2,@S:3,@T:5,@S:6		AT3G03440.1;S244,AT3G03440.1;S245,AT3G03440.1;T247,AT3G03440.1;S248	11.2
1379	KSSLSFMGIK	Oxydation@M:7,Phosphorylation@S:2,Phosphorylation@S:3	AT3G45780.2,AT3G45780.1	phototropin 1	27	637.269	2	1272.52	-0.0001	38.512	R	K	+		@S:2,@S:3		AT3G45780.2;S409,AT3G45780.2;S410,AT3G45780.1;S409,AT3G45780.1;S410	11.6
1380	KSSLSFMGIK	Oxydation@M:7,Phosphorylation@S:3	AT3G45780.2,AT3G45780.1	phototropin 1	39.5	597.285	2	1192.56	-0.0008	34.628	R	K	+		@S:3		AT3G45780.2;S410,AT3G45780.1;S410	10.2
1381	KSSLSFMGIK	Phosphorylation@S:2,Phosphorylation@S:3	AT3G45780.2,AT3G45780.1	phototropin 1	29.4	629.271	2	1256.53	0.0001	49.21	R	K	+		@S:2,@S:3		AT3G45780.2;S409,AT3G45780.2;S410,AT3G45780.1;S409,AT3G45780.1;S410	24.6
1382	KSSLSFMGIK	Phosphorylation@S:3	AT3G45780.2,AT3G45780.1	phototropin 1	38.9	589.287	2	1176.56	-0.0014	43.344	R	K	+		@S:3		AT3G45780.2;S410,AT3G45780.1;S410	12.3
1383	KSSPSTSGKQEDILK	Phosphorylation@S:2	AT4G38600.1,AT4G38600.2	HEAT repeat ;HECT-domain (ubiquitin-transferase)	57.8	842.911	2	1683.81	-0.0012	22.884	K	I	+		@S:2		AT4G38600.1;S525,AT4G38600.2;S452	6.8
1384	KSSPSTSGKQEDILK	Phosphorylation@S:3	AT4G38600.1,AT4G38600.2	HEAT repeat ;HECT-domain (ubiquitin-transferase)	33.8	562.276	3	1683.81	-0.002	22.788	K	I	+		@S:3		AT4G38600.1;S526,AT4G38600.2;S453	2
1385	KSSPSTSGKQEDILK	Phosphorylation@S:3,Phosphorylation@S:5	AT4G38600.1,AT4G38600.2	HEAT repeat ;HECT-domain (ubiquitin-transferase)	34.9	588.932	3	1763.77	-0.0006	24.899	K	I	+		@S:3,@S:5		AT4G38600.1;S526,AT4G38600.1;S528,AT4G38600.2;S453,AT4G38600.2;S455	0
1386	KSSPSTSGKQEDILK	Phosphorylation@S:3,Phosphorylation@S:7	AT4G38600.1,AT4G38600.2	HEAT repeat ;HECT-domain (ubiquitin-transferase)	23.4	588.932	3	1763.77	-0.0016	24.787	K	I	+		@S:3,@S:7		AT4G38600.1;S526,AT4G38600.1;S530,AT4G38600.2;S453,AT4G38600.2;S457	0
1387	KSSPSTSGKQEDILK	Phosphorylation@S:5	AT4G38600.1,AT4G38600.2	HEAT repeat ;HECT-domain (ubiquitin-transferase)	46	842.911	2	1683.81	-0.0006	22.742	K	I	+		@S:5		AT4G38600.1;S528,AT4G38600.2;S455	0.1
1388	KSSPSTSGKQEDILK	Phosphorylation@T:6	AT4G38600.1,AT4G38600.2	HEAT repeat ;HECT-domain (ubiquitin-transferase)	22.2	562.276	3	1683.81	-0.0019	22.462	K	I	+		@T:6		AT4G38600.1;T529,AT4G38600.2;T456	0.7
1389	KSSVLDSPVSPIASWK	Phosphorylation@S:2,Phosphorylation@S:3	AT2G43340.1	Protein of unknown function (DUF1685)	23.6	620.955	3	1859.84	-0.0032	21.469	K	I	+		@S:2,@S:3		AT2G43340.1;S145,AT2G43340.1;S146	8.1
1390	KSVLEDDFEEEEEKEENEGIADGSEDEMDQR	Phosphorylation@S:24	AT2G40650.1	PRP38 family protein	41.3	928.373	4	3709.46	-0.0003	48.32	R	R	+		@S:24		AT2G40650.1;S204	26.2
1391	KSVTPLREMTPER	Oxydation@M:9,Phosphorylation@T:4	AT4G32285.1,AT4G32285.2	ENTH/ANTH/VHS superfamily protein	22.6	547.267	3	1638.78	-0.0021	22.548	K	I	+		@T:4		AT4G32285.1;T224,AT4G32285.2;T224	7
1392	KTEDLFLDEEAATTETSGLTSYPST	Phosphorylation@T:25	AT3G13720.1	PRA1 (Prenylated rab acceptor) family protein	51.7	1393.61	2	2785.2	-0.0061	57.342	R	-	+	ambiguous		@S:24orT:25	AT3G13720.1;S187orT188	0
1393	KTVSERFPASR	Phosphorylation@S:4	AT5G41810.2,AT5G41810.1	unknown protein; BEST Arabidopsis thaliana protein match is: unknown protein (TAIR:AT1G64340.1); Has 876 Blast hits to 690 proteins in 132 species: Archae - 0; Bacteria - 38; Metazoa - 180; Fungi - 112; Plants - 59; Viruses - 2; Other Eukaryotes - 4	30.8	453.226	3	1356.65	-0.0003	23.276	R	V	+		@S:4		AT5G41810.2;S265,AT5G41810.1;S274	10.2
1394	KVDAASRSQSPYAAE	Phosphorylation@S:6,Phosphorylation@S:8,Phosphorylation@S:10	AT5G64200.2,AT5G64200.1	ortholog of human splicing factor SC35	36.6	910.337	2	1818.66	-0.0026	23.563	R	-	+		@S:6,@S:8,@S:10		AT5G64200.2;S294,AT5G64200.2;S296,AT5G64200.2;S298,AT5G64200.1;S294,AT5G64200.1;S296,AT5G64200.1;S298	5.5
1395	KVDAASRSQSPYAAE	Phosphorylation@S:6,Phosphorylation@S:8,Phosphorylation@Y:12	AT5G64200.2,AT5G64200.1	ortholog of human splicing factor SC35	24.9	910.337	2	1818.66	-0.0041	23.739	R	-	+		@S:6,@S:8,@Y:12		AT5G64200.2;S294,AT5G64200.2;S296,AT5G64200.2;Y300,AT5G64200.1;S294,AT5G64200.1;S296,AT5G64200.1;Y300	2.7
1396	KVDAASRSQSPYAAE	Phosphorylation@S:8,Phosphorylation@S:10	AT5G64200.2,AT5G64200.1	ortholog of human splicing factor SC35	28	870.353	2	1738.69	-0.0047	22.671	R	-	+		@S:8,@S:10		AT5G64200.2;S296,AT5G64200.2;S298,AT5G64200.1;S296,AT5G64200.1;S298	5.8
1397	KVDAASRSQSPYAAE	Phosphorylation@S:8,Phosphorylation@Y:12	AT5G64200.2,AT5G64200.1	ortholog of human splicing factor SC35	30.8	870.354	2	1738.69	-0.0033	22.46	R	-	+		@S:8,@Y:12		AT5G64200.2;S296,AT5G64200.2;Y300,AT5G64200.1;S296,AT5G64200.1;Y300	0.9
1398	KVLDERAPMSSTVQTK	Phosphorylation@S:10,Phosphorylation@S:11,Phosphorylation@T:15	AT5G55310.1	DNA topoisomerase 1 beta	30.6	677.286	3	2028.84	-0.002	25.697	K	T	+		@S:10,@S:11,@T:15		AT5G55310.1;S190,AT5G55310.1;S191,AT5G55310.1;T195	8.6
1399	KVPSLSSLSSR	Phosphorylation@S:10	AT1G51500.1	ABC-2 type transporter family protein	40.4	620.819	2	1239.62	0.0021	34.639	K	R	+		@S:10		AT1G51500.1;S667	11
1400	KVPSLSSLSSR	Phosphorylation@S:4	AT1G51500.1	ABC-2 type transporter family protein	62.3	620.817	2	1239.62	-0.0023	35.946	K	R	+		@S:4		AT1G51500.1;S661	27.5
1401	KVPSLSSLSSR	Phosphorylation@S:4,Phosphorylation@S:10	AT1G51500.1	ABC-2 type transporter family protein	44.2	660.801	2	1319.59	-0.0006	35.184	K	R	+		@S:4,@S:10		AT1G51500.1;S661,AT1G51500.1;S667	2
1402	KVPSLSSLSSR	Phosphorylation@S:4,Phosphorylation@S:7	AT1G51500.1	ABC-2 type transporter family protein	37.7	660.801	2	1319.59	-0.0011	40.448	K	R	+		@S:4,@S:7		AT1G51500.1;S661,AT1G51500.1;S664	11
1403	KVPSLSSLSSR	Phosphorylation@S:4,Phosphorylation@S:9	AT1G51500.1	ABC-2 type transporter family protein	38	440.87	3	1319.59	0.0005	35.162	K	R	+		@S:4,@S:9		AT1G51500.1;S661,AT1G51500.1;S666	7.5
1404	KVPSLSSLSSR	Phosphorylation@S:6,Phosphorylation@S:7	AT1G51500.1	ABC-2 type transporter family protein	23.7	660.802	2	1319.59	-0.0002	40.05	K	R	+		@S:6,@S:7		AT1G51500.1;S663,AT1G51500.1;S664	3.4
1405	KVPSLSSLSSRR	Phosphorylation@S:4,Phosphorylation@S:10	AT1G51500.1	ABC-2 type transporter family protein	32.5	492.904	3	1475.69	-0.0007	34.416	K	H	+	ambiguous	@S:4	@S:9orS:10	AT1G51500.1;S661,AT1G51500.1;S666orS667	1.7
1406	KVPSLSSLSSRR	Phosphorylation@S:4,Phosphorylation@S:9	AT1G51500.1	ABC-2 type transporter family protein	30.1	492.904	3	1475.69	-0.0008	34.211	K	H	+		@S:4,@S:9		AT1G51500.1;S661,AT1G51500.1;S666	5.7
1407	KVPSLSSLSSRR	Phosphorylation@S:4,Phosphorylation@S:9,Phosphorylation@S:10	AT1G51500.1	ABC-2 type transporter family protein	29.1	778.835	2	1555.66	-0.0001	34.025	K	H	+		@S:4,@S:9,@S:10		AT1G51500.1;S661,AT1G51500.1;S666,AT1G51500.1;S667	5.9
1408	KVPSLSSLSSRR	Phosphorylation@S:6,Phosphorylation@S:9	AT1G51500.1	ABC-2 type transporter family protein	23	492.904	3	1475.69	-0.0004	31.405	K	H	+		@S:6,@S:9		AT1G51500.1;S663,AT1G51500.1;S666	3.7
1409	KVPSLSSLSSRR	Phosphorylation@S:7,Phosphorylation@S:10	AT1G51500.1	ABC-2 type transporter family protein	23.6	492.904	3	1475.69	-0.0008	34.299	K	H	+		@S:7,@S:10		AT1G51500.1;S664,AT1G51500.1;S667	0
1410	KVSNPSFIAAQSK	Phosphorylation@S:3	AT1G19870.1	IQ-domain 32	67.3	728.863	2	1455.71	-0.0009	29.337	R	F	+		@S:3		AT1G19870.1;S459	21.4
1411	KVSNPSFIAAQSK	Phosphorylation@S:6	AT1G19870.1	IQ-domain 32	43.1	486.244	3	1455.71	-0.0011	29.424	R	F			@S:6		AT1G19870.1;S462	1.7
1412	KVTSIIDSVPESPQRP	Phosphorylation@S:12	AT3G08710.1,AT3G08710.2	thioredoxin H-type 9	71	916.96	2	1831.91	-0.0026	38.686	K	-	+		@S:12		AT3G08710.1;S136,AT3G08710.2;S136	38.3
1413	KVVEGDSAEEDENKLPVEDIVSSR	Phosphorylation@S:7	AT4G02510.1	translocon at the outer envelope membrane of chloroplasts 159	79.5	908.758	3	2723.25	-0.0024	43.584	R	E	+		@S:7		AT4G02510.1;S589	67.2
1414	KWNSEETSPK	Phosphorylation@S:8	AT4G27430.2,AT4G27430.1	COP1-interacting protein 7	48.7	643.276	2	1284.54	-0.0011	20.959	K	A	+		@S:8		AT4G27430.2;S1040,AT4G27430.1;S1040	15.2
1415	KWNSEETSPK	Phosphorylation@T:7	AT4G27430.2,AT4G27430.1	COP1-interacting protein 7	21.9	643.276	2	1284.54	-0.0008	20.985	K	A	+		@T:7		AT4G27430.2;T1039,AT4G27430.1;T1039	3.1
1416	KWNSEETSPKATAK	Phosphorylation@S:8	AT4G27430.2,AT4G27430.1	COP1-interacting protein 7	23.9	552.925	3	1655.75	-0.0013	20.79	K	V	+		@S:8		AT4G27430.2;S1040,AT4G27430.1;S1040	3.5
1417	KYEDDLDLVLDDDSEIDEPTGR	Phosphorylation@S:14	AT5G42920.2,AT5G42920.1	THO complex, subunit 5	89.1	1316.56	2	2631.11	-0.0019	55.872	K	T	+		@S:14		AT5G42920.2;S634,AT5G42920.1;S517	45.9
1418	KYGQDGGSVSLALSPSISNVSPNSNK	Phosphorylation@S:14,Phosphorylation@S:16	AT3G61310.1	AT hook motif DNA-binding family protein	33.7	922.75	3	2765.23	-0.0014	45.608	R	R	+		@S:14,@S:16		AT3G61310.1;S122,AT3G61310.1;S124	4.3
1419	KYGQDGGSVSLALSPSISNVSPNSNK	Phosphorylation@S:16,Phosphorylation@S:18	AT3G61310.1	AT hook motif DNA-binding family protein	36.9	922.751	3	2765.23	0.0008	45.473	R	R	+		@S:16,@S:18		AT3G61310.1;S124,AT3G61310.1;S126	5.4
1420	KYGQDGGSVSLALSPSISNVSPNSNK	Phosphorylation@S:18,Phosphorylation@S:21	AT3G61310.1	AT hook motif DNA-binding family protein	34.7	922.749	3	2765.23	-0.005	45.823	R	R	+		@S:18,@S:21		AT3G61310.1;S126,AT3G61310.1;S129	6.5
1421	KYHTPSPERSPPR	Phosphorylation@T:4,Phosphorylation@S:6,Phosphorylation@S:10	AT3G63400.3,AT3G63400.1	Cyclophilin-like peptidyl-prolyl cis-trans isomerase family protein	22.1	597.905	3	1790.69	0	21.513	R	H	+		@T:4,@S:6,@S:10		AT3G63400.3;T431,AT3G63400.3;S433,AT3G63400.3;S437,AT3G63400.1;T431,AT3G63400.1;S433,AT3G63400.1;S437	9.1
1422	KYQVSEDDGNSGDENLEAR	Phosphorylation@S:11	AT3G45830.1	unknown protein; FUNCTIONS IN: molecular_function unknown; INVOLVED IN: biological_process unknown; LOCATED IN: cellular_component unknown; EXPRESSED IN: 24 plant structures; EXPRESSED DURING: 15 growth stages; BEST Arabidopsis thaliana protein matc	55.8	735.969	3	2204.88	-0.0019	27.284	R	L	+		@S:11		AT3G45830.1;S713	23.8
1423	KYVEDLESGFSSDVESK	Phosphorylation@S:11	AT3G18480.1	CCAAT-displacement protein alternatively spliced product	52	999.932	2	1997.85	-0.0011	42.898	K	Y	+	ambiguous		@S:11orS:12	AT3G18480.1;S588orS589	1
1424	KYVEDLESGFSSDVESK	Phosphorylation@S:12	AT3G18480.1	CCAAT-displacement protein alternatively spliced product	92.6	999.931	2	1997.85	-0.004	43.139	K	Y	+		@S:12		AT3G18480.1;S589	13.5
1425	KYYEQKSFVSGD	Phosphorylation@S:7	AT2G38670.1	phosphorylethanolamine cytidylyltransferase 1	38.6	765.829	2	1529.64	-0.001	28.671	K	-	+		@S:7		AT2G38670.1;S416	19.5
1426	LAAPSSPFDDDSDDVDEQPLVR	Phosphorylation@S:12	AT4G11740.1	Ubiquitin-like superfamily protein	81.3	1234.53	2	2467.04	-0.0044	51.948	R	H	+		@S:12		AT4G11740.1;S295	53.3
1427	LAAPSSPFDDDSDDVDEQPLVR	Phosphorylation@S:5	AT4G11740.1	Ubiquitin-like superfamily protein	89.3	1234.53	2	2467.04	-0.0031	49.742	R	H	+		@S:5		AT4G11740.1;S288	13.1
1428	LAAPSSPFDDDSDDVDEQPLVR	Phosphorylation@S:6	AT4G11740.1	Ubiquitin-like superfamily protein	88.6	1234.53	2	2467.04	-0.0017	49.318	R	H	+		@S:6		AT4G11740.1;S289	0
1429	LAAPSSPFDDDSDDVDEQPLVR	Phosphorylation@S:6,Phosphorylation@S:12	AT4G11740.1	Ubiquitin-like superfamily protein	89.8	1274.51	2	2547	-0.0061	52.33	R	H	+		@S:6,@S:12		AT4G11740.1;S289,AT4G11740.1;S295	0
1430	LADTSDGEMDGDPPYSHDHPMPQG	Oxydation@M:9,Phosphorylation@S:5	AT3G12140.2,AT3G12140.1	Emsy N Terminus (ENT)/ plant Tudor-like domains-containing protein	32	889.001	3	2663.98	0.0021	33.375	R	-	+		@S:5		AT3G12140.2;S308,AT3G12140.1;S308	6.4
1431	LADTSDGEMDGDPPYSHDHPMPQG	Phosphorylation@S:5	AT3G12140.2,AT3G12140.1	Emsy N Terminus (ENT)/ plant Tudor-like domains-containing protein	64.7	883.668	3	2647.98	-0.0019	36.657	R	-	+		@S:5		AT3G12140.2;S308,AT3G12140.1;S308	12.4
1432	LADTSDGEMDGDPPYSHDHPMPQG	Phosphorylation@T:4	AT3G12140.2,AT3G12140.1	Emsy N Terminus (ENT)/ plant Tudor-like domains-containing protein	49	883.668	3	2647.98	0	36.679	R	-	+		@T:4		AT3G12140.2;T307,AT3G12140.1;T307	1
1433	LAEVGIELDDEPSIPMGH	Oxydation@M:16,Phosphorylation@S:13	AT1G12110.1	nitrate transporter 1.1	50.1	1009.44	2	2016.87	-0.0006	52.843	R	-	+		@S:13		AT1G12110.1;S585	50.1
1434	LAEVGIELDDEPSIPMGH	Phosphorylation@S:13	AT1G12110.1	nitrate transporter 1.1	36.1	1001.45	2	2000.88	-0.0024	57.135	R	-	+		@S:13		AT1G12110.1;S585	31.8
1435	LAGQEFGTTTGRPR	Phosphorylation@T:10	AT3G57610.1	adenylosuccinate synthase	27.9	524.249	3	1569.73	-0.0038	27.09	R	R	+		@T:10		AT3G57610.1;T366	0.7
1436	LAGQEFGTTTGRPR	Phosphorylation@T:8	AT3G57610.1	adenylosuccinate synthase	56.8	524.25	3	1569.73	-0.001	27.155	R	R	+		@T:8		AT3G57610.1;T364	26.7
1437	LAHQFDGDDCVTEKEVSVDEK	Carbamidation@C:10,Phosphorylation@T:12,Phosphorylation@S:17	AT2G06040.1	CONTAINS InterPro DOMAIN/s: Leucine-rich repeat, cysteine-containing subtype (InterPro:IPR006553); BEST Arabidopsis thaliana protein match is: RNI-like superfamily protein (TAIR:AT5G21900.1); Has 5028 Blast hits to 2547 proteins in 240 species: Arch	34.8	646.009	4	2580.01	-0.0065	21.294	R	F	+		@T:12,@S:17		AT2G06040.1;T75,AT2G06040.1;S80	24.8
1438	LALPEPASSPTVQK	Phosphorylation@S:8	AT3G57220.1	Glycosyl transferase family 4 protein	36.2	759.384	2	1516.75	-0.0009	38.866	K	T	+		@S:8		AT3G57220.1;S23	0.8
1439	LALPEPASSPTVQK	Phosphorylation@S:9	AT3G57220.1	Glycosyl transferase family 4 protein	40.3	759.384	2	1516.75	-0.0006	38.567	K	T	+		@S:9		AT3G57220.1;S24	6.3
1440	LALPEPASSPTVQK	Phosphorylation@T:11	AT3G57220.1	Glycosyl transferase family 4 protein	25.9	759.384	2	1516.75	-0.0001	38.618	K	T	+		@T:11		AT3G57220.1;T26	0.7
1441	LANYVDPPTDDEEDGGPK	Phosphorylation@T:9	AT3G07610.1,AT3G07610.3,AT3G07610.2	Transcription factor jumonji (jmjC) domain-containing protein	42.1	1006.41	2	2010.81	-0.0008	35.522	K	R	+		@T:9		AT3G07610.1;T39,AT3G07610.3;T39,AT3G07610.2;T39	38
1442	LAQAPSGISSR	Phosphorylation@S:10	AT1G76950.1	Regulator of chromosome condensation (RCC1) family with FYVE zinc finger domain	24.3	583.781	2	1165.55	-0.0011	25.467	K	S	+	ambiguous		@S:9orS:10	AT1G76950.1;S795orS796	0
1443	LAQAPSGISSR	Phosphorylation@S:9	AT1G76950.1	Regulator of chromosome condensation (RCC1) family with FYVE zinc finger domain	29.2	583.782	2	1165.55	-0.0001	25.745	K	S	+		@S:9		AT1G76950.1;S795	4.6
1444	LASIDSFDSR	Phosphorylation@S:3	AT3G10540.1,AT5G04510.1,AT5G04510.2	3'-phosphoinositide-dependent protein kinase 1	51.9	595.758	2	1189.5	0.0001	40.123	R	W	+		@S:3		AT3G10540.1;S377,AT5G04510.1;S382,AT5G04510.2;S382	21.5
1445	LAYVALDYEQELETAKSSSSVEK	Phosphorylation@S:19,Phosphorylation@S:20	AT5G09810.1	actin 7	29	907.404	3	2719.19	-0.0008	55.22	K	N	+		@S:19,@S:20		AT5G09810.1;S236,AT5G09810.1;S237	1.7
1446	LCNGQSDDDETLEK	Carbamidation@C:2,Phosphorylation@S:6	AT4G39850.1,AT4G39850.3,AT4G39850.2	peroxisomal ABC transporter 1	26	852.327	2	1702.64	-0.0009	25.072	R	L	+		@S:6		AT4G39850.1;S59,AT4G39850.3;S59,AT4G39850.2;S59	22.9
1447	LCQTESPDSPQGKGEGSER	Carbamidation@C:2,Phosphorylation@S:9	AT2G28290.1,AT2G28290.3,AT2G28290.2	P-loop containing nucleoside triphosphate hydrolases superfamily protein	38.4	714.631	3	2140.87	-0.0033	20.976	K	S	+		@S:9		AT2G28290.1;S1388,AT2G28290.3;S1388,AT2G28290.2;S1388	9.6
1448	LDAPRPTTPKPPSPR	Phosphorylation@T:7,Phosphorylation@S:13	AT2G43680.2,AT2G43680.1,AT2G43680.3	IQ-domain 14	27.1	597.284	3	1788.83	-0.0012	29.348	R	S	+		@T:7,@S:13		AT2G43680.2;T270,AT2G43680.2;S276,AT2G43680.1;T271,AT2G43680.1;S277,AT2G43680.3;T270,AT2G43680.3;S276	0.7
1449	LDAPRPTTPKPPSPR	Phosphorylation@T:8,Phosphorylation@S:13	AT2G43680.2,AT2G43680.1,AT2G43680.3	IQ-domain 14	33.6	597.284	3	1788.83	-0.0016	29.194	R	S	+		@T:8,@S:13		AT2G43680.2;T271,AT2G43680.2;S276,AT2G43680.1;T272,AT2G43680.1;S277,AT2G43680.3;T271,AT2G43680.3;S276	1
1450	LDEITSDDDQFYK	Phosphorylation@S:6	AT5G64813.1	Ras-related small GTP-binding family protein	50.6	834.838	2	1667.66	0.0002	43.383	R	R			@S:6		AT5G64813.1;S265	1.5
1451	LDEITSDDDQFYKR	Phosphorylation@S:6	AT5G64813.1	Ras-related small GTP-binding family protein	36.4	608.928	3	1823.76	0.0008	39.148	R	T	+		@S:6		AT5G64813.1;S265	10.8
1452	LDGLLSSPSK	Phosphorylation@S:7	AT3G27190.1	uridine kinase-like 2	30	548.768	2	1095.52	-0.0006	36.118	R	S	+		@S:7		AT3G27190.1;S31	7.2
1453	LDNHFDTSTPR	Phosphorylation@T:9	AT2G43680.2,AT2G43680.1,AT2G43680.3	IQ-domain 14	25.8	461.529	3	1381.57	0.0003	25.814	R	S			@T:9		AT2G43680.2;T519,AT2G43680.1;T520,AT2G43680.3;T519	5.3
1454	LDNLSDSVSGQTVVDPK	Phosphorylation@S:7	AT4G03430.1	pre-mRNA splicing factor-related	48	927.43	2	1852.85	-0.0003	38.264	K	G	+		@S:7		AT4G03430.1;S339	5.9
1455	LDNLSDSVSGQTVVDPK	Phosphorylation@S:9	AT4G03430.1	pre-mRNA splicing factor-related	27.2	927.429	2	1852.84	-0.0028	38.293	K	G	+		@S:9		AT4G03430.1;S341	8.6
1456	LDNLSDSVSGQTVVDPK	Phosphorylation@T:12	AT4G03430.1	pre-mRNA splicing factor-related	35.5	927.43	2	1852.85	0.0006	38.412	K	G	+		@T:12		AT4G03430.1;T344	3.4
1457	LDSFLR	Phosphorylation@S:3	AT5G59960.1,AT4G26130.1	unknown protein; FUNCTIONS IN: molecular_function unknown; INVOLVED IN: biological_process unknown; LOCATED IN: endomembrane system; EXPRESSED IN: 23 plant structures; EXPRESSED DURING: 13 growth stages; BEST Arabidopsis thaliana protein match is: u	36.5	415.694	2	829.373	0	39.841	R	Y	+		@S:3		AT5G59960.1;S211,AT4G26130.1;S275	12.8
1458	LDSHSQNQKPEELNGQVSPDEHSGAK	Phosphorylation@S:18	AT5G53620.2,AT5G53620.1,AT5G53620.3	unknown protein; INVOLVED IN: biological_process unknown; EXPRESSED IN: 23 plant structures; EXPRESSED DURING: 13 growth stages; Has 28929 Blast hits to 19542 proteins in 1425 species: Archae - 211; Bacteria - 3079; Metazoa - 14558; Fungi - 2157; Pl	35.7	728.576	4	2910.28	-0.0025	23.79	R	S	+		@S:18		AT5G53620.2;S520,AT5G53620.1;S520,AT5G53620.3;S520	21
1459	LEEISDGESGNI	Phosphorylation@S:5	AT5G13020.1	Emsy N Terminus (ENT)/ plant Tudor-like domains-containing protein	63.8	671.774	2	1341.53	-0.0004	40.199	K	-	+		@S:5		AT5G13020.1;S390	24.7
1460	LEEISDGESGNI	Phosphorylation@S:5,Phosphorylation@S:9	AT5G13020.1	Emsy N Terminus (ENT)/ plant Tudor-like domains-containing protein	27.4	711.757	2	1421.5	-0.0007	41.892	K	-	+		@S:5,@S:9		AT5G13020.1;S390,AT5G13020.1;S394	25.9
1461	LEFSPPR	Phosphorylation@S:4	AT2G46250.1	myosin heavy chain-related	21.9	463.212	2	924.41	-0.0006	38.459	R	V	+		@S:4		AT2G46250.1;S39	20.2
1462	LEGTPDNGYLWQR	Phosphorylation@T:4	AT4G16340.1	guanyl-nucleotide exchange factors;GTPase binding;GTP binding	68	814.859	2	1627.7	-0.0007	45.556	R	V	+		@T:4		AT4G16340.1;T1079	54.7
1463	LELFPDQESSQLGDDETVSNGLSSPENTTGS	Phosphorylation@S:31	AT1G13980.2,AT1G13980.1	sec7 domain-containing protein	42	1111.81	3	3332.4	-0.0059	61.877	R	-		ambiguous		@T:28orT:29orS:31	AT1G13980.2;T1448orT1449orS1451,AT1G13980.1;T1448orT1449orS1451	0
1464	LELSAVPSSYSSGQLDPK	Phosphorylation@S:12	AT5G57330.1	Galactose mutarotase-like superfamily protein	55.2	979.461	2	1956.91	-0.0007	47.609	R	K			@S:12		AT5G57330.1;S302	0
1465	LELSAVPSSYSSGQLDPK	Phosphorylation@S:9	AT5G57330.1	Galactose mutarotase-like superfamily protein	35.2	979.46	2	1956.9	-0.0034	47.702	R	K			@S:9		AT5G57330.1;S299	7.9
1466	LEMNRETESPQK	Oxydation@M:3,Phosphorylation@S:9	AT3G27640.1	Transducin/WD40 repeat-like superfamily protein	26.9	779.335	2	1556.66	0.0014	18.602	R	H	+		@S:9		AT3G27640.1;S452	16.1
1467	LENSVQQGSSPREAGSGAPSLLETGK	Phosphorylation@S:10	AT2G15860.1,AT2G15860.2	unknown protein; FUNCTIONS IN: molecular_function unknown; INVOLVED IN: biological_process unknown; LOCATED IN: cellular_component unknown; EXPRESSED IN: 24 plant structures; EXPRESSED DURING: 13 growth stages; Has 30201 Blast hits to 17322 proteins	71.6	893.759	3	2678.25	-0.0009	37.7	K	A			@S:10		AT2G15860.1;S178,AT2G15860.2;S190	9.5
1468	LEQLSEGEDDVEVNPGLTR	Phosphorylation@S:5	AT1G03910.2,AT1G03910.1	EXPRESSED IN: 25 plant structures; EXPRESSED DURING: 13 growth stages; CONTAINS InterPro DOMAIN/s: Cactin protein, cactus-binding domain, C-terminal (InterPro:IPR019134), Cactin, central region (InterPro:IPR018816); BEST Arabidopsis thaliana protein	98.4	1090.49	2	2178.96	-0.0062	45.06	R	V	+		@S:5		AT1G03910.2;S450,AT1G03910.1;S406	61.8
1469	LESHADASVIPQTSENEVMIDGESDGNEIPLGK	Phosphorylation@S:24	AT5G47690.1,AT5G47690.2,AT5G47690.3	binding	40.7	1187.87	3	3560.58	-0.0075	51.633	K	I	+		@S:24		AT5G47690.1;S1141,AT5G47690.2;S1141,AT5G47690.3;S1141	10.3
1470	LESNEHSLGHSPSFSR	Phosphorylation@S:11	AT5G54930.1,AT5G54930.2	AT hook motif-containing protein	30.7	621.939	3	1862.8	0.0006	26.83	K	S	+		@S:11		AT5G54930.1;S42,AT5G54930.2;S42	7.3
1471	LESNEHSLGHSPSFSR	Phosphorylation@S:13	AT5G54930.1,AT5G54930.2	AT hook motif-containing protein	41	621.938	3	1862.79	-0.0015	27.169	K	S	+		@S:13		AT5G54930.1;S44,AT5G54930.2;S44	3.2
1472	LFGSPNR	Phosphorylation@S:4	AT1G66750.1	CDK-activating kinase 4	36.5	435.697	2	869.379	-0.0002	28.007	R	R	+		@S:4		AT1G66750.1;S162	0
1473	LFSGAASPTSSHYDIR	Phosphorylation@S:3,Phosphorylation@Y:13	AT1G56080.1	unknown protein; FUNCTIONS IN: molecular_function unknown; INVOLVED IN: biological_process unknown; LOCATED IN: plasma membrane; EXPRESSED IN: 12 plant structures; EXPRESSED DURING: 6 growth stages; BEST Arabidopsis thaliana protein match is: unknow	22.3	934.883	2	1867.75	-0.0035	46.759	K	M	+		@S:3,@Y:13		AT1G56080.1;S204,AT1G56080.1;Y214	13.6
1474	LFSGAASPTSSHYDIR	Phosphorylation@S:7	AT1G56080.1	unknown protein; FUNCTIONS IN: molecular_function unknown; INVOLVED IN: biological_process unknown; LOCATED IN: plasma membrane; EXPRESSED IN: 12 plant structures; EXPRESSED DURING: 6 growth stages; BEST Arabidopsis thaliana protein match is: unknow	27.8	596.937	3	1787.79	0.0004	37.82	K	M			@S:7		AT1G56080.1;S208	4.3
1475	LGDGAAESLHVK	Phosphorylation@S:8	AT3G52930.1	Aldolase superfamily protein	68	426.202	3	1275.59	-0.0005	28.216	K	D	+		@S:8		AT3G52930.1;S350	57.9
1476	LGDISDGENEGAFRR	Phosphorylation@S:5	AT2G44440.1	Emsy N Terminus (ENT) domain-containing protein	46.6	572.584	3	1714.73	-0.0008	34.044	K	-	+		@S:5		AT2G44440.1;S419	36.9
1477	LGGDGSASPTASTVR	Phosphorylation@T:10	AT2G17480.1	Seven transmembrane MLO family protein	28.1	728.327	2	1454.64	-0.0001	24.697	R	S	+		@T:10		AT2G17480.1;T500	0.5
1478	LGGGGGVSSGGGSGVGSGSSNMLR	Oxydation@M:22,Phosphorylation@S:19	AT5G60460.1	Preprotein translocase Sec, Sec61-beta subunit protein	64.2	1045.45	2	2088.88	-0.0051	28.649	R	F	+		@S:19		AT5G60460.1;S59	2
1479	LGGGGGVSSGGGSGVGSGSSNMLR	Oxydation@M:22,Phosphorylation@S:8	AT5G60460.1	Preprotein translocase Sec, Sec61-beta subunit protein	75.6	1045.45	2	2088.89	-0.0026	28.295	R	F	+		@S:8		AT5G60460.1;S48	11.3
1480	LGGGGGVSSGGGSGVGSGSSNMLR	Oxydation@M:22,Phosphorylation@S:9	AT5G60460.1	Preprotein translocase Sec, Sec61-beta subunit protein	45.4	1045.45	2	2088.89	0	28.533	R	F	+		@S:9		AT5G60460.1;S49	0.6
1481	LGLTGPGSPSVQNPTPTR	Phosphorylation@S:8	AT5G02850.1	hydroxyproline-rich glycoprotein family protein	55.8	929.956	2	1857.9	-0.0008	38.496	R	H	+		@S:8		AT5G02850.1;S20	14.7
1482	LGLTGPGSPSVQNPTPTR	Phosphorylation@S:8,Phosphorylation@T:15	AT5G02850.1	hydroxyproline-rich glycoprotein family protein	33.1	969.939	2	1937.86	-0.0013	39.443	R	H	+		@S:8,@T:15		AT5G02850.1;S20,AT5G02850.1;T27	6
1483	LGLTGPGSPSVQNPTPTR	Phosphorylation@S:8,Phosphorylation@T:17	AT5G02850.1	hydroxyproline-rich glycoprotein family protein	42.5	969.938	2	1937.86	-0.0037	39.82	R	H	+		@S:8,@T:17		AT5G02850.1;S20,AT5G02850.1;T29	3
1484	LGLTGPGSPSVQNPTPTR	Phosphorylation@T:4,Phosphorylation@T:15	AT5G02850.1	hydroxyproline-rich glycoprotein family protein	30.3	969.94	2	1937.86	-0.0003	39.744	R	H	+		@T:4,@T:15		AT5G02850.1;T16,AT5G02850.1;T27	3.4
1485	LGREESPETESNK	Phosphorylation@S:6	AT1G62300.1	WRKY family transcription factor	40.6	778.335	2	1554.65	-0.0014	19.187	R	I	+		@S:6		AT1G62300.1;S268	12.1
1486	LGREESPETESNKIQK	Phosphorylation@S:6	AT1G62300.1	WRKY family transcription factor	42.4	642.305	3	1923.89	-0.0009	22.16	R	V	+		@S:6		AT1G62300.1;S268	11.9
1487	LGSSEGYLQDR	Phosphorylation@S:3	AT4G12640.1	RNA recognition motif (RRM)-containing protein	36.7	652.779	2	1303.54	-0.0009	34.474	R	N	+		@S:3		AT4G12640.1;S252	9.8
1488	LGSSSSVSLDK	Phosphorylation@S:6	AT3G59770.2,AT3G59770.3,AT3G59770.1	sacI homology domain-containing protein / WW domain-containing protein	53.2	580.265	2	1158.52	-0.0011	26.794	R	N	+		@S:6		AT3G59770.2;S1159,AT3G59770.3;S1400,AT3G59770.1;S1384	5
1489	LGSSVSVEMEKLDVVEER	Phosphorylation@S:3,Phosphorylation@S:4	AT3G47750.1	ATP binding cassette subfamily A4	82	722.653	3	2164.94	-0.0008	59.487	R	A	+		@S:3,@S:4		AT3G47750.1;S594,AT3G47750.1;S595	38.9
1490	LGSSVSVEMEKLDVVEER	Phosphorylation@S:3,Phosphorylation@S:6	AT3G47750.1	ATP binding cassette subfamily A4	53	1083.47	2	2164.93	-0.0024	59.498	R	A	+		@S:3,@S:6		AT3G47750.1;S594,AT3G47750.1;S597	3.4
1491	LHVKDGELGELSPDIR	Phosphorylation@S:12	AT3G26935.1	DHHC-type zinc finger family protein	47.5	619.975	3	1856.9	0	41.015	R	A	+		@S:12		AT3G26935.1;S377	41.1
1492	LHVPDEIDESP	Phosphorylation@S:10	AT2G20000.1	CDC27 family protein	52	665.781	2	1329.55	-0.002	41.533	K	-	+		@S:10		AT2G20000.1;S743	49.2
1493	LIDEFALSGSK	Phosphorylation@S:10	AT2G22560.1	Kinase interacting (KIP1-like) family protein	43.9	630.299	2	1258.58	-0.001	47.043	K	N	+		@S:10		AT2G22560.1;S896	12.1
1494	LIDEFALSGSK	Phosphorylation@S:8	AT2G22560.1	Kinase interacting (KIP1-like) family protein	34.5	630.299	2	1258.58	-0.0004	46.807	K	N	+	ambiguous		@S:8orS:10	AT2G22560.1;S894orS896	3.2
1495	LIEEVSHSSGSPNPVSD	Phosphorylation@S:11	AT3G02880.1	Leucine-rich repeat protein kinase family protein	77	917.398	2	1832.78	-0.0022	32.998	R	-	+		@S:11		AT3G02880.1;S621	19.5
1496	LIEEVSHSSGSPNPVSD	Phosphorylation@S:11,Phosphorylation@S:16	AT3G02880.1	Leucine-rich repeat protein kinase family protein	59.1	957.38	2	1912.75	-0.0034	33.529	R	-	+		@S:11,@S:16		AT3G02880.1;S621,AT3G02880.1;S626	8.8
1497	LIEEVSHSSGSPNPVSD	Phosphorylation@S:16	AT3G02880.1	Leucine-rich repeat protein kinase family protein	48.5	917.398	2	1832.78	-0.0013	33.713	R	-	+		@S:16		AT3G02880.1;S626	33.5
1498	LIEEVSHSSGSPNPVSD	Phosphorylation@S:8	AT3G02880.1	Leucine-rich repeat protein kinase family protein	48.4	917.398	2	1832.78	-0.0008	32.979	R	-	+		@S:8		AT3G02880.1;S618	0.1
1499	LIEEVSRSPASPGPLSD	Phosphorylation@S:11,Phosphorylation@S:16	AT5G16590.1	Leucine-rich repeat protein kinase family protein	35.4	957.417	2	1912.82	-0.0026	41.764	R	-	+		@S:11,@S:16		AT5G16590.1;S619,AT5G16590.1;S624	17.9
1500	LINLSPR	Phosphorylation@S:5	AT5G19280.2,AT5G19280.1	kinase associated protein phosphatase	32.3	446.736	2	891.457	-0.0004	35.07	R	L			@S:5		AT5G19280.2;S171,AT5G19280.1;S171	20.1
1501	LISCSGGDDTSADPNSTALENK	Carbamidation@C:4,Phosphorylation@S:11	AT1G19870.1	IQ-domain 32	60.8	777.993	3	2330.96	-0.0008	32.405	R	S	+		@S:11		AT1G19870.1;S22	9.7
1502	LISCSGGDDTSADPNSTALENK	Carbamidation@C:4,Phosphorylation@S:3	AT1G19870.1	IQ-domain 32	48	777.993	3	2330.96	-0.0004	32.746	R	S	+		@S:3		AT1G19870.1;S14	7.4
1503	LISSGKILENNK	Phosphorylation@S:3	AT4G24990.1	Ubiquitin family protein	22.4	465.913	3	1394.72	-0.0012	18.954	K	T	+		@S:3		AT4G24990.1;S59	7.9
1504	LITESSGSPSK	Phosphorylation@S:8	AT1G76850.1	exocyst complex component sec5	35.7	593.274	2	1184.53	-0.0001	22.109	R	A	+		@S:8		AT1G76850.1;S210	0.2
1505	LIYVCPTPGSPCNSEQSSQQVK	Carbamidation@C:5,Carbamidation@C:12,Phosphorylation@S:10	AT2G46580.1	Pyridoxamine 5'-phosphate oxidase family protein	57.2	1280.07	2	2558.12	-0.0027	40.055	R	L	+		@S:10		AT2G46580.1;S133	12.4
1506	LKDLSASQDSTKEELR	Phosphorylation@S:10	AT3G53720.1	cation/H+ exchanger 20	81.7	950.456	2	1898.9	-0.0016	27.083	K	I	+		@S:10		AT3G53720.1;S453	0.5
1507	LKDLSASQDSTKEELR	Phosphorylation@S:5	AT3G53720.1	cation/H+ exchanger 20	56	633.973	3	1898.9	-0.0013	27.458	K	I	+		@S:5		AT3G53720.1;S448	7.4
1508	LKDLSASQDSTKEELR	Phosphorylation@S:5,Phosphorylation@S:10	AT3G53720.1	cation/H+ exchanger 20	43	990.439	2	1978.86	-0.0009	28.848	K	I	+		@S:5,@S:10		AT3G53720.1;S448,AT3G53720.1;S453	6.7
1509	LKDLSASQDSTKEELR	Phosphorylation@S:5,Phosphorylation@S:7,Phosphorylation@S:10	AT3G53720.1	cation/H+ exchanger 20	39.7	1030.42	2	2058.83	-0.0011	30.657	K	I	+		@S:5,@S:7,@S:10		AT3G53720.1;S448,AT3G53720.1;S450,AT3G53720.1;S453	8.1
1510	LKDLSASQDSTKEELR	Phosphorylation@S:5,Phosphorylation@S:7,Phosphorylation@T:11	AT3G53720.1	cation/H+ exchanger 20	26.5	1030.42	2	2058.83	-0.0003	30.624	K	I	+		@S:5,@S:7,@T:11		AT3G53720.1;S448,AT3G53720.1;S450,AT3G53720.1;T454	0
1511	LKDLSASQDSTKEELR	Phosphorylation@S:5,Phosphorylation@T:11	AT3G53720.1	cation/H+ exchanger 20	42.1	990.438	2	1978.86	-0.003	28.809	K	I	+		@S:5,@T:11		AT3G53720.1;S448,AT3G53720.1;T454	0
1512	LKDLSASQDSTKEELR	Phosphorylation@S:7	AT3G53720.1	cation/H+ exchanger 20	69.8	950.455	2	1898.9	-0.0034	26.538	K	I	+		@S:7		AT3G53720.1;S450	1.1
1513	LKDLSASQDSTKEELR	Phosphorylation@S:7,Phosphorylation@S:10	AT3G53720.1	cation/H+ exchanger 20	55.9	990.438	2	1978.86	-0.0028	28.979	K	I	+		@S:7,@S:10		AT3G53720.1;S450,AT3G53720.1;S453	9.2
1514	LKDLSASQDSTKEELR	Phosphorylation@S:7,Phosphorylation@T:11	AT3G53720.1	cation/H+ exchanger 20	29	660.629	3	1978.86	-0.0004	28.766	K	I	+		@S:7,@T:11		AT3G53720.1;S450,AT3G53720.1;T454	4
1515	LKEASETDHQSGVNPSK	Phosphorylation@S:5,Phosphorylation@S:16	AT5G46860.1	Syntaxin/t-SNARE family protein	33.1	497.46	4	1985.81	-0.003	16.521	K	K	+		@S:5,@S:16		AT5G46860.1;S84,AT5G46860.1;S95	11
1516	LKESFENSPR	Phosphorylation@S:8	AT5G51410.1,AT5G51410.3,AT5G51410.2	LUC7 N_terminus domain-containing protein	29.1	643.792	2	1285.57	-0.0004	24.273	K	H	+		@S:8		AT5G51410.1;S75,AT5G51410.3;S75,AT5G51410.2;S75	17.5
1517	LKGLDIDTAGHHYTV	Phosphorylation@Y:13	AT2G18960.1	H(+)-ATPase 1	35.6	573.942	3	1718.8	0.0007	41.464	K	-	+		@Y:13		AT2G18960.1;Y947	0
1518	LKGLDIDTAGHHYTV	Phosphorylation@T:14	AT2G18960.1	H(+)-ATPase 1	36.1	573.941	3	1718.8	-0.0005	40.865	K	-	+		@T:14		AT2G18960.1;T948	5.7
1519	LKGLDIETIQQAYTV	Phosphorylation@T:14	AT5G62670.1,AT3G47950.1	H(+)-ATPase 4	47.7	886.447	2	1770.88	-0.0017	55.897	R	-	+		@T:14		AT5G62670.1;T955,AT3G47950.1;T959	6.7
1520	LKGLDIETPSHYTV	Phosphorylation@S:10	AT4G30190.2,AT4G30190.1	H(+)-ATPase 2	31.9	551.603	3	1651.79	0.0005	46.197	K	-	+		@S:10		AT4G30190.2;S977,AT4G30190.1;S944	8.1
1521	LKGLDIETPSHYTV	Phosphorylation@Y:12	AT4G30190.2,AT4G30190.1	H(+)-ATPase 2	25.4	551.602	3	1651.79	-0.0009	46.473	K	-	+	ambiguous		@Y:12orT:13	AT4G30190.2;Y979orT980,AT4G30190.1;Y946orT947	0.8
1522	LKGLDIETPSHYTV	Phosphorylation@T:13	AT4G30190.2,AT4G30190.1	H(+)-ATPase 2	72.1	826.898	2	1651.78	-0.0047	46.245	K	-	+		@T:13		AT4G30190.2;T980,AT4G30190.1;T947	23
1523	LKLSDSDEEESEK	Phosphorylation@S:4,Phosphorylation@S:6	AT5G62190.1	DEAD box RNA helicase (PRH75)	32.7	834.818	2	1667.62	-0.0008	26.785	K	K	+		@S:4,@S:6		AT5G62190.1;S40,AT5G62190.1;S42	25.1
1524	LKLSDSDEEESEK	Phosphorylation@S:6	AT5G62190.1	DEAD box RNA helicase (PRH75)	53.8	794.834	2	1587.65	-0.0023	25.423	K	K	+		@S:6		AT5G62190.1;S42	7
1525	LKPQSPLGGTTQENEGFTDK	Phosphorylation@S:5	AT5G03040.2,AT5G03040.1,AT5G03040.3	IQ-domain 2	57.2	743.014	3	2226.02	0.0007	34.126	R	A	+		@S:5		AT5G03040.2;S406,AT5G03040.1;S406,AT5G03040.3;S406	31.5
1526	LKSPKPSQTQSLTR	Phosphorylation@S:3	AT1G12380.1	unknown protein; BEST Arabidopsis thaliana protein match is: unknown protein (TAIR:AT1G62870.1); Has 173 Blast hits to 170 proteins in 34 species: Archae - 0; Bacteria - 4; Metazoa - 25; Fungi - 8; Plants - 123; Viruses - 7; Other Eukaryotes - 6 (so	23.4	550.957	3	1649.85	-0.0015	21.92	K	S	+		@S:3		AT1G12380.1;S219	0
1527	LKTESSSADNIQEDDGSSLR	Phosphorylation@S:5	AT5G04420.3,AT5G04420.2,AT5G04420.1	Galactose oxidase/kelch repeat superfamily protein	33.6	744.66	3	2230.96	0.0001	28.537	K	E	+		@S:5		AT5G04420.3;S81,AT5G04420.2;S81,AT5G04420.1;S81	0.3
1528	LKTESSSADNIQEDDGSSLR	Phosphorylation@S:7	AT5G04420.3,AT5G04420.2,AT5G04420.1	Galactose oxidase/kelch repeat superfamily protein	67.8	1116.48	2	2230.95	-0.0049	28.996	K	E	+		@S:7		AT5G04420.3;S83,AT5G04420.2;S83,AT5G04420.1;S83	8.7
1529	LLDGVGASSSAHGTPR	Phosphorylation@S:10,Phosphorylation@T:14	AT1G29220.1,AT1G29220.2	transcriptional regulator family protein	59.9	562.241	3	1683.7	-0.002	31.174	R	S	+		@S:10,@T:14		AT1G29220.1;S83,AT1G29220.1;T87,AT1G29220.2;S83,AT1G29220.2;T87	8.4
1530	LLDGVGASSSAHGTPR	Phosphorylation@S:8,Phosphorylation@T:14	AT1G29220.1,AT1G29220.2	transcriptional regulator family protein	28.7	842.857	2	1683.7	-0.0018	30.823	R	S	+		@S:8,@T:14		AT1G29220.1;S81,AT1G29220.1;T87,AT1G29220.2;S81,AT1G29220.2;T87	1.8
1531	LLDGVGASSSAHGTPR	Phosphorylation@S:9,Phosphorylation@T:14	AT1G29220.1,AT1G29220.2	transcriptional regulator family protein	36.5	842.858	2	1683.7	-0.0003	30.901	R	S	+		@S:9,@T:14		AT1G29220.1;S82,AT1G29220.1;T87,AT1G29220.2;S82,AT1G29220.2;T87	5.3
1532	LLEDIGDESEAQAESEED	Phosphorylation@S:15	AT3G27530.1	golgin candidate 6	93.7	1029.9	2	2057.78	-0.0008	44.381	K	-	+		@S:15		AT3G27530.1;S911	51.6
1533	LLEDIGDESEAQAESEED	Phosphorylation@S:9,Phosphorylation@S:15	AT3G27530.1	golgin candidate 6	70.5	1069.88	2	2137.75	-0.002	47.325	K	-	+		@S:9,@S:15		AT3G27530.1;S905,AT3G27530.1;S911	68.2
1534	LLEDSSSPDRLSDATVNTVADSR	Phosphorylation@S:12	AT3G58460.2,AT3G58460.1	RHOMBOID-like protein 15	47.2	843.389	3	2527.14	-0.0002	41.967	R	Q	+		@S:12		AT3G58460.2;S355,AT3G58460.1;S332	2.4
1535	LLEDSSSPDRLSDATVNTVADSR	Phosphorylation@S:5	AT3G58460.2,AT3G58460.1	RHOMBOID-like protein 15	44.6	843.388	3	2527.14	-0.0016	43.806	R	Q			@S:5		AT3G58460.2;S348,AT3G58460.1;S325	0.2
1536	LLEDSSSPDRLSDATVNTVADSR	Phosphorylation@S:7	AT3G58460.2,AT3G58460.1	RHOMBOID-like protein 15	52	843.388	3	2527.14	-0.0009	43.801	R	Q	+		@S:7		AT3G58460.2;S350,AT3G58460.1;S327	0
1537	LLEDSSSPDRLSDATVNTVADSR	Phosphorylation@S:7,Phosphorylation@S:12	AT3G58460.2,AT3G58460.1	RHOMBOID-like protein 15	44.2	870.043	3	2607.11	-0.0015	44.198	R	Q	+		@S:7,@S:12		AT3G58460.2;S350,AT3G58460.2;S355,AT3G58460.1;S327,AT3G58460.1;S332	16.2
1538	LLFKTK	Phosphorylation@T:5	AT2G45500.2,AT2G45500.1	AAA-type ATPase family protein	20	415.234	2	828.453	0.0018	38.103	K	L			@T:5		AT2G45500.2;T394,AT2G45500.1;T398	9.6
1539	LLSISR	Phosphorylation@S:3	AT3G26490.1	Phototropic-responsive NPH3 family protein	30.5	384.705	2	767.395	0.0005	35.627	K	S	+		@S:3		AT3G26490.1;S579	10.5
1540	LLSNKFEFDK	Phosphorylation@S:3	AT4G38810.1,AT4G38810.2	Calcium-binding EF-hand family protein	50.3	660.815	2	1319.62	-0.0011	44.905	R	A	+		@S:3		AT4G38810.1;S140,AT4G38810.2;S250	37.5
1541	LLSPGSAPR	Phosphorylation@S:3	AT1G27850.1	unknown protein; FUNCTIONS IN: molecular_function unknown; INVOLVED IN: biological_process unknown; LOCATED IN: plasma membrane; EXPRESSED IN: 22 plant structures; EXPRESSED DURING: 13 growth stages; BEST Arabidopsis thaliana protein match is: unkno	25.3	489.244	2	976.474	-0.0001	30.838	K	R	+		@S:3		AT1G27850.1;S365	9.5
1542	LLWQSSDVADSR	Phosphorylation@S:5	AT1G68600.1	Aluminium activated malate transporter family protein	50.2	728.826	2	1455.64	-0.0013	46.193	K	D			@S:5		AT1G68600.1;S20	7
1543	LLWQSSDVADSR	Phosphorylation@S:6	AT1G68600.1	Aluminium activated malate transporter family protein	57.3	728.827	2	1455.64	-0.0007	45.587	K	D			@S:6		AT1G68600.1;S21	9.8
1544	LMKDGSLNLGNE	Oxydation@M:2,Phosphorylation@S:6	AT3G51850.1	calcium-dependent protein kinase 13	26.4	693.801	2	1385.59	-0.0024	32.508	K	-	+		@S:6		AT3G51850.1;S522	20.2
1545	LMYAASDNEEDVMQDVKEDSAK	Phosphorylation@S:6	AT1G80680.1	SUPPRESSOR OF AUXIN RESISTANCE 3	45.8	856.687	3	2567.04	-0.0039	47.488	R	I	+		@S:6		AT1G80680.1;S523	33
1546	LNIDTDSSSPQNIISPK	Phosphorylation@S:15	AT3G53180.1	glutamate-ammonia ligases;catalytics;glutamate-ammonia ligases	93.2	954.951	2	1907.89	-0.0004	44.275	K	L	+		@S:15		AT3G53180.1;S404	57.6
1547	LNIDTDSSSPQNIISPK	Phosphorylation@S:9,Phosphorylation@S:15	AT3G53180.1	glutamate-ammonia ligases;catalytics;glutamate-ammonia ligases	73.1	994.934	2	1987.85	-0.0009	46.447	K	L	+		@S:9,@S:15		AT3G53180.1;S398,AT3G53180.1;S404	13.3
1548	LNISSDSSGRASTK	Phosphorylation@S:5,Phosphorylation@S:7,Phosphorylation@S:8	AT4G07410.2,AT4G07410.1	Transducin family protein / WD-40 repeat family protein	21.7	554.878	3	1661.61	0.0032	24.607	R	S	+		@S:5,@S:7,@S:8		AT4G07410.2;S351,AT4G07410.2;S353,AT4G07410.2;S354,AT4G07410.1;S464,AT4G07410.1;S466,AT4G07410.1;S467	9.3
1549	LNLDRSSGDESMEDEPETK	Oxydation@M:12,Phosphorylation@S:6,Phosphorylation@S:7	AT4G39680.2,AT4G39680.1	SAP domain-containing protein	34.7	776.624	3	2326.85	-0.0037	29.505	K	Q	+		@S:6,@S:7		AT4G39680.2;S319,AT4G39680.2;S320,AT4G39680.1;S319,AT4G39680.1;S320	6.2
1550	LNSVASESYGSFGAGYQVSHGSPEAVR	Phosphorylation@S:22	AT1G24300.1,AT1G24300.2	GYF domain-containing protein	55.4	946.09	3	2835.25	-0.0016	43.474	R	S	+		@S:22		AT1G24300.1;S426,AT1G24300.2;S426	17
1551	LPQSPVTK	Phosphorylation@S:4	AT5G11070.1	unknown protein; Has 1807 Blast hits to 1807 proteins in 277 species: Archae - 0; Bacteria - 0; Metazoa - 736; Fungi - 347; Plants - 385; Viruses - 0; Other Eukaryotes - 339 (source: NCBI BLink).	26.5	475.241	2	948.467	-0.0015	22.141	R	T	+		@S:4		AT5G11070.1;S137	14.4
1552	LPSFTAK	Phosphorylation@S:3	AT5G05850.1,AT3G11330.1	plant intracellular ras group-related LRR 1	48	422.204	2	842.394	0.0001	34.613	R	S	+		@S:3		AT5G05850.1;S22,AT3G11330.1;S22	25.3
1553	LPSPPPR	Phosphorylation@S:3	AT2G29210.1	splicing factor PWI domain-containing protein	30.1	422.21	2	842.406	0.0006	25.629	R	R	+		@S:3		AT2G29210.1;S462	2
1554	LPSPPPRR	Phosphorylation@S:3	AT2G29210.1	splicing factor PWI domain-containing protein	22	333.843	3	998.507	0.0007	22.661	R	A			@S:3		AT2G29210.1;S462	14.7
1555	LPSPPVAQR	Phosphorylation@S:3	AT2G29210.1	splicing factor PWI domain-containing protein	32.7	522.765	2	1043.52	-0.0004	29.887	R	L	+		@S:3		AT2G29210.1;S453	27.4
1556	LPSPPVAQRLPSPPPR	Phosphorylation@S:3,Phosphorylation@S:12	AT2G29210.1	splicing factor PWI domain-containing protein	36.6	623.643	3	1867.91	-0.0028	41.726	R	R	+		@S:3,@S:12		AT2G29210.1;S453,AT2G29210.1;S462	27.6
1557	LPSPSIEQR	Phosphorylation@S:3	AT2G29210.1	splicing factor PWI domain-containing protein	67.5	553.766	2	1105.52	-0.0002	30.634	R	L	+		@S:3		AT2G29210.1;S444	21.4
1558	LPSPSIEQRLPSPPVAQR	Phosphorylation@S:3,Phosphorylation@S:12	AT2G29210.1	splicing factor PWI domain-containing protein	25.3	711.347	3	2131.02	-0.0043	45.942	R	L	+		@S:3,@S:12		AT2G29210.1;S444,AT2G29210.1;S453	15.6
1559	LPSRYK	Phosphorylation@S:3	AT2G19190.1	FLG22-induced receptor-like kinase 1	23.6	422.21	2	842.405	0.0003	25.651	K	D	+		@S:3		AT2G19190.1;S210	0.4
1560	LPTGTGK	Phosphorylation@T:5	AT1G79820.1,AT1G79820.2,AT1G79820.3,AT1G79820.4	Major facilitator superfamily protein	20.4	377.18	2	752.346	-0.0012	18.885	R	D			@T:5		AT1G79820.1;T42,AT1G79820.2;T42,AT1G79820.3;T42,AT1G79820.4;T42	14.8
1561	LPTYDR	Phosphorylation@T:3	AT3G30842.1,AT2G36380.1	pleiotropic drug resistance 6	38.5	422.683	2	843.352	-0.0004	24.855	R	L	+		@T:3		AT3G30842.1;T45,AT2G36380.1;T69	15.1
1562	LPTYSR	Phosphorylation@T:3	AT1G59870.1,AT2G26910.1	ABC-2 and Plant PDR ABC-type transporter family protein	34.6	408.686	2	815.358	0.0002	25.033	K	L	+		@T:3		AT1G59870.1;T63,AT2G26910.1;T35	17.2
1563	LQKEVGSDRDGGSPQDNGR	Phosphorylation@S:7,Phosphorylation@S:13	AT2G37340.3,AT2G37340.2,AT2G37340.1	arginine/serine-rich zinc knuckle-containing protein 33	25.7	725.633	3	2173.88	-0.0015	20.186	K	N	+		@S:7,@S:13		AT2G37340.3;S198,AT2G37340.3;S204,AT2G37340.2;S209,AT2G37340.2;S215,AT2G37340.1;S239,AT2G37340.1;S245	21.3
1564	LQNVTSAEDGSGPSK	Phosphorylation@S:11	AT5G39590.1	TLD-domain containing nucleolar protein	71.1	785.342	2	1568.67	-0.0021	24.05	R	S	+		@S:11		AT5G39590.1;S262	19.3
1565	LQRLDSILR	Phosphorylation@S:6	AT5G56980.1	unknown protein; FUNCTIONS IN: molecular_function unknown; INVOLVED IN: biological_process unknown; LOCATED IN: endomembrane system; EXPRESSED IN: 18 plant structures; EXPRESSED DURING: 12 growth stages; BEST Arabidopsis thaliana protein match is: u	23.9	597.323	2	1192.63	-0.0011	45.331	K	Y	+		@S:6		AT5G56980.1;S368	9.5
1566	LQVPDASSSGGER	Phosphorylation@S:8	AT1G50660.1	unknown protein; INVOLVED IN: biological_process unknown; LOCATED IN: chloroplast; EXPRESSED IN: 22 plant structures; EXPRESSED DURING: 13 growth stages; BEST Arabidopsis thaliana protein match is: unknown protein (TAIR:AT3G20350.1); Has 21445 Blast	36.8	691.801	2	1381.59	0.0002	28.967	R	K	+		@S:8		AT1G50660.1;S133	0
1567	LQVPDASSSGGER	Phosphorylation@S:8,Phosphorylation@S:9	AT1G50660.1	unknown protein; INVOLVED IN: biological_process unknown; LOCATED IN: chloroplast; EXPRESSED IN: 22 plant structures; EXPRESSED DURING: 13 growth stages; BEST Arabidopsis thaliana protein match is: unknown protein (TAIR:AT3G20350.1); Has 21445 Blast	35.8	731.784	2	1461.55	-0.0014	31.116	R	K	+		@S:8,@S:9		AT1G50660.1;S133,AT1G50660.1;S134	9.4
1568	LQVPDASSSGGER	Phosphorylation@S:9	AT1G50660.1	unknown protein; INVOLVED IN: biological_process unknown; LOCATED IN: chloroplast; EXPRESSED IN: 22 plant structures; EXPRESSED DURING: 13 growth stages; BEST Arabidopsis thaliana protein match is: unknown protein (TAIR:AT3G20350.1); Has 21445 Blast	53.3	691.8	2	1381.59	-0.0015	29.129	R	K	+		@S:9		AT1G50660.1;S134	0
1569	LRDALEEASENGSLFK	Phosphorylation@S:9	AT2G23520.1	Pyridoxal phosphate (PLP)-dependent transferases superfamily protein	54.8	620.291	3	1857.85	0.0001	44.405	K	S	+		@S:9		AT2G23520.1;S57	27.1
1570	LREDMQHNTTQKLDHK	Oxydation@M:5,Phosphorylation@T:9,Phosphorylation@T:10	AT5G35930.1	AMP-dependent synthetase and ligase family protein	28.4	723.976	3	2168.91	-0.0009	20.503	K	I	+		@T:9,@T:10		AT5G35930.1;T569,AT5G35930.1;T570	17.1
1571	LRGQQSIAIDDSNTSGHENRDFK	Phosphorylation@S:12,Phosphorylation@S:15	AT5G46240.1	potassium channel in Arabidopsis thaliana 1	30.8	916.731	3	2747.17	0.0003	30.33	K	S	+		@S:12,@S:15		AT5G46240.1;S508,AT5G46240.1;S511	6.1
1572	LRPKSPSSSLDDVEAK	Phosphorylation@S:5	AT4G33400.1	Vacuolar import/degradation, Vid27-related protein	50.9	603.631	3	1807.87	-0.0016	27.434	R	L	+		@S:5		AT4G33400.1;S58	20.8
1573	LRPKSPSSSLDDVEAK	Phosphorylation@S:7	AT4G33400.1	Vacuolar import/degradation, Vid27-related protein	38.8	603.631	3	1807.87	-0.0002	27.325	R	L	+		@S:7		AT4G33400.1;S60	3.6
1574	LRSLDER	Phosphorylation@S:3	AT4G34860.1,AT4G34860.2	Plant neutral invertase family protein	39.3	484.731	2	967.448	-0.0004	21.775	R	S	+		@S:3		AT4G34860.1;S50,AT4G34860.2;S50	14.6
1575	LRVTYVAPPRPPSPVHEGSEEGSSPR	Phosphorylation@S:13,Phosphorylation@S:23	AT3G60600.1,AT3G60600.3,AT3G60600.2	vesicle associated protein	42.4	741.096	4	2960.36	-0.0013	37.433	K	A	+	ambiguous	@S:13	@S:23orS:24	AT3G60600.1;S149,AT3G60600.1;S159orS160,AT3G60600.3;S149,AT3G60600.3;S159orS160,AT3G60600.2;S149,AT3G60600.2;S159orS160	0.8
1576	LRVTYVAPPRPPSPVHEGSEEGSSPR	Phosphorylation@S:13,Phosphorylation@S:24	AT3G60600.1,AT3G60600.3,AT3G60600.2	vesicle associated protein	45	987.793	3	2960.36	-0.0005	37.381	K	A	+		@S:13,@S:24		AT3G60600.1;S149,AT3G60600.1;S160,AT3G60600.3;S149,AT3G60600.3;S160,AT3G60600.2;S149,AT3G60600.2;S160	5.1
1577	LRVTYVAPPRPPSPVHEGSEEGSSPR	Phosphorylation@S:19,Phosphorylation@S:24	AT3G60600.1,AT3G60600.3,AT3G60600.2	vesicle associated protein	25.9	987.793	3	2960.36	-0.001	37.439	K	A	+		@S:19,@S:24		AT3G60600.1;S155,AT3G60600.1;S160,AT3G60600.3;S155,AT3G60600.3;S160,AT3G60600.2;S155,AT3G60600.2;S160	1.2
1578	LRVTYVAPPRPPSPVHEGSEEGSSPR	Phosphorylation@S:23,Phosphorylation@S:24	AT3G60600.1,AT3G60600.3,AT3G60600.2	vesicle associated protein	29.8	987.793	3	2960.36	-0.0003	37.32	K	A	+		@S:23,@S:24		AT3G60600.1;S159,AT3G60600.1;S160,AT3G60600.3;S159,AT3G60600.3;S160,AT3G60600.2;S159,AT3G60600.2;S160	5.8
1579	LSALSGSSPVVNFGTSK	Phosphorylation@S:5,Phosphorylation@S:8	AT4G18820.1	AAA-type ATPase family protein	51.8	905.904	2	1809.79	-0.0006	52.21	R	V	+		@S:5,@S:8		AT4G18820.1;S122,AT4G18820.1;S125	3.2
1580	LSALSGSSPVVNFGTSK	Phosphorylation@S:7,Phosphorylation@S:8	AT4G18820.1	AAA-type ATPase family protein	23.4	604.272	3	1809.8	0.0003	52.031	R	V	+		@S:7,@S:8		AT4G18820.1;S124,AT4G18820.1;S125	2.3
1581	LSARAAAPSTPTIR	Phosphorylation@S:2,Phosphorylation@S:9	AT5G67020.1	unknown protein; BEST Arabidopsis thaliana protein match is: unknown protein (TAIR:AT3G50340.1); Has 1807 Blast hits to 1807 proteins in 277 species: Archae - 0; Bacteria - 0; Metazoa - 736; Fungi - 347; Plants - 385; Viruses - 0; Other Eukaryotes -	26	524.582	3	1570.72	-0.0022	21.443	R	N	+		@S:2,@S:9		AT5G67020.1;S23,AT5G67020.1;S30	9.6
1582	LSARAAAPSTPTIR	Phosphorylation@S:2,Phosphorylation@T:10	AT5G67020.1	unknown protein; BEST Arabidopsis thaliana protein match is: unknown protein (TAIR:AT3G50340.1); Has 1807 Blast hits to 1807 proteins in 277 species: Archae - 0; Bacteria - 0; Metazoa - 736; Fungi - 347; Plants - 385; Viruses - 0; Other Eukaryotes -	26	524.582	3	1570.72	-0.0037	20.987	R	N	+		@S:2,@T:10		AT5G67020.1;S23,AT5G67020.1;T31	3.8
1583	LSDIELKSPGGPK	Phosphorylation@S:8	AT5G13260.1	unknown protein; BEST Arabidopsis thaliana protein match is: unknown protein (TAIR:AT3G48860.2); Has 30201 Blast hits to 17322 proteins in 780 species: Archae - 12; Bacteria - 1396; Metazoa - 17338; Fungi - 3422; Plants - 5037; Viruses - 0; Other Eu	39.1	474.241	3	1419.7	0	31.532	R	I	+		@S:8		AT5G13260.1;S446	28.8
1584	LSDLVNSIFPMSSR	Phosphorylation@S:13	AT1G67930.1	Golgi transport complex protein-related	29.1	412.197	4	1644.76	0.0014	17.887	R	G	+		@S:13		AT1G67930.1;S474	7.6
1585	LSEDTGSPHHHADILMVQEK	Oxydation@M:16,Phosphorylation@S:7	AT2G17410.2,AT2G17410.1	ARID/BRIGHT DNA-binding domain-containing protein	31.3	585.763	4	2339.02	-0.0025	29.695	K	A	+		@S:7		AT2G17410.2;S176,AT2G17410.1;S176	4.7
1586	LSEDTGSPHHHADILMVQEK	Oxydation@M:16,Phosphorylation@T:5	AT2G17410.2,AT2G17410.1	ARID/BRIGHT DNA-binding domain-containing protein	31.1	585.764	4	2339.02	-0.0003	29.798	K	A	+		@T:5		AT2G17410.2;T174,AT2G17410.1;T174	1
1587	LSEDVRSDSEGEDEHED	Phosphorylation@S:7,Phosphorylation@S:9	AT1G13580.2,AT1G13580.3	LAG1 longevity assurance homolog 3	21.5	703.238	3	2106.69	-0.0011	24.118	K	-	+		@S:7,@S:9		AT1G13580.2;S298,AT1G13580.2;S300,AT1G13580.3;S298,AT1G13580.3;S300	11
1588	LSFAEDFENGSDEDDGENK	Phosphorylation@S:11	AT2G21150.1	XAP5 family protein	88.9	1099.41	2	2196.8	-0.0024	47.567	R	S	+		@S:11		AT2G21150.1;S132	50.5
1589	LSFAEDFENGSDEDDGENKSSGTGNLR	Phosphorylation@S:11	AT2G21150.1	XAP5 family protein	92.1	990.734	3	2969.18	-0.0038	44.998	R	C	+		@S:11		AT2G21150.1;S132	45.2
1590	LSFGDESLKPPPSPGSMSR	Oxydation@M:17,Phosphorylation@S:13,Phosphorylation@S:18	AT4G38900.1,AT4G38900.3,AT4G38900.2	Basic-leucine zipper (bZIP) transcription factor family protein	62.9	722.305	3	2163.89	-0.0005	44.408	K	K	+		@S:13,@S:18		AT4G38900.1;S342,AT4G38900.1;S347,AT4G38900.3;S342,AT4G38900.3;S347,AT4G38900.2;S342,AT4G38900.2;S347	0.6
1591	LSFGDESLKPPPSPGSMSR	Oxydation@M:17,Phosphorylation@S:16,Phosphorylation@S:18	AT4G38900.1,AT4G38900.3,AT4G38900.2	Basic-leucine zipper (bZIP) transcription factor family protein	71.3	722.305	3	2163.89	-0.0011	44.392	K	K	+		@S:16,@S:18		AT4G38900.1;S345,AT4G38900.1;S347,AT4G38900.3;S345,AT4G38900.3;S347,AT4G38900.2;S345,AT4G38900.2;S347	7
1592	LSFGDESLKPPPSPGSMSR	Phosphorylation@S:13,Phosphorylation@S:16	AT4G38900.1,AT4G38900.3,AT4G38900.2	Basic-leucine zipper (bZIP) transcription factor family protein	53	716.973	3	2147.9	-0.002	47.047	K	K	+		@S:13,@S:16		AT4G38900.1;S342,AT4G38900.1;S345,AT4G38900.3;S342,AT4G38900.3;S345,AT4G38900.2;S342,AT4G38900.2;S345	1.7
1593	LSFGDESLKPPPSPGSMSR	Phosphorylation@S:13,Phosphorylation@S:18	AT4G38900.1,AT4G38900.3,AT4G38900.2	Basic-leucine zipper (bZIP) transcription factor family protein	58.8	716.974	3	2147.9	0.0013	47.319	K	K	+		@S:13,@S:18		AT4G38900.1;S342,AT4G38900.1;S347,AT4G38900.3;S342,AT4G38900.3;S347,AT4G38900.2;S342,AT4G38900.2;S347	1.2
1594	LSFGDESLKPPPSPGSMSR	Phosphorylation@S:16,Phosphorylation@S:18	AT4G38900.1,AT4G38900.3,AT4G38900.2	Basic-leucine zipper (bZIP) transcription factor family protein	36	716.974	3	2147.9	0.0012	47.136	K	K	+		@S:16,@S:18		AT4G38900.1;S345,AT4G38900.1;S347,AT4G38900.3;S345,AT4G38900.3;S347,AT4G38900.2;S345,AT4G38900.2;S347	1.2
1595	LSFSGSPK	Phosphorylation@S:6	AT3G52290.1	IQ-domain 3	34	451.705	2	901.395	0.0003	29.356	R	T	+		@S:6		AT3G52290.1;S405	14
1596	LSGGDHIHAGTVVGK	Phosphorylation@T:11	ATCG00490.1	ribulose-bisphosphate carboxylases	35.3	509.915	3	1526.72	-0.0001	24.601	R	L	+		@T:11		ATCG00490.1;T330	29.2
1597	LSISWPR	Phosphorylation@S:4	AT3G21370.1	beta glucosidase 19	19.1	469.728	2	937.442	-0.0001	47.658	R	I	+		@S:4		AT3G21370.1;S113	2.9
1598	LSLDDDTVSSPK	Phosphorylation@S:10	AT1G73980.1	Phosphoribulokinase / Uridine kinase family	60.1	678.799	2	1355.58	-0.0014	34.898	K	E			@S:10		AT1G73980.1;S437	10.4
1599	LSLDDDTVSSPK	Phosphorylation@S:9	AT1G73980.1	Phosphoribulokinase / Uridine kinase family	28.2	678.8	2	1355.59	0.0005	35.197	K	E			@S:9		AT1G73980.1;S436	1.5
1600	LSLDDDTVSSPKEALSR	Phosphorylation@S:10	AT1G73980.1	Phosphoribulokinase / Uridine kinase family	34.5	638.302	3	1911.88	0.0014	40.971	K	A	+		@S:10		AT1G73980.1;S437	0.7
1601	LSLDDDTVSSPKEALSR	Phosphorylation@S:16	AT1G73980.1	Phosphoribulokinase / Uridine kinase family	28	638.301	3	1911.88	-0.0028	40.899	K	A			@S:16		AT1G73980.1;S443	4.7
1602	LSLDRSSPNSK	Phosphorylation@S:7	AT5G16730.1	Plant protein of unknown function (DUF827)	28	642.303	2	1282.59	-0.0005	23.289	R	S	+		@S:7		AT5G16730.1;S60	2.3
1603	LSLDSPAK	Phosphorylation@S:5	AT3G13460.3,AT3G13460.4,AT3G13460.1,AT3G13460.2	evolutionarily conserved C-terminal region 2	51	455.718	2	909.421	0.0003	29.269	K	A	+		@S:5		AT3G13460.3;S22,AT3G13460.4;S21,AT3G13460.1;S22,AT3G13460.2;S19	34.2
1604	LSNLFADSPSQSASPR	Phosphorylation@S:14	AT2G05590.1,AT2G05590.2	TLD-domain containing nucleolar protein	49.8	878.899	2	1755.78	0.0014	42.626	K	Y	+		@S:14		AT2G05590.1;S25,AT2G05590.2;S25	1.8
1605	LSQEGETTPASDGETCHLAEETASSLSYVR	Carbamidation@C:16,Phosphorylation@S:11	AT2G28290.1,AT2G28290.3,AT2G28290.2	P-loop containing nucleoside triphosphate hydrolases superfamily protein	71.8	1102.48	3	3304.41	-0.0012	52.949	K	S	+		@S:11		AT2G28290.1;S2027,AT2G28290.3;S2027,AT2G28290.2;S2027	16.1
1606	LSSEYVEGNQGGSLVPSDSPQDSTAALK	Phosphorylation@S:23	AT1G55860.1,AT1G55860.2	ubiquitin-protein ligase 1	28.3	972.775	3	2915.3	-0.0027	45.343	K	D	+		@S:23		AT1G55860.1;S1762,AT1G55860.2;S1513	4.4
1607	LSSPTGEAEEMEK	Oxydation@M:11,Phosphorylation@S:2	AT1G09730.2,AT1G09730.1	Cysteine proteinases superfamily protein	29.2	752.299	2	1502.58	-0.0012	23.438	R	-	+	ambiguous		@S:2orS:3	AT1G09730.2;S920orS921,AT1G09730.1;S952orS953	0.1
1608	LSSPTGEAEEMEK	Oxydation@M:11,Phosphorylation@S:3	AT1G09730.2,AT1G09730.1	Cysteine proteinases superfamily protein	24.4	752.299	2	1502.58	-0.0015	23.305	R	-	+		@S:3		AT1G09730.2;S921,AT1G09730.1;S953	4.7
1609	LSSPTGEAEEMEK	Phosphorylation@S:2	AT1G09730.2,AT1G09730.1	Cysteine proteinases superfamily protein	30.4	744.301	2	1486.59	-0.0017	32.07	R	-	+		@S:2		AT1G09730.2;S920,AT1G09730.1;S952	6
1610	LSSPTGEAEEMEK	Phosphorylation@S:3	AT1G09730.2,AT1G09730.1	Cysteine proteinases superfamily protein	42.9	744.302	2	1486.59	0.0001	32.353	R	-	+		@S:3		AT1G09730.2;S921,AT1G09730.1;S953	16.9
1611	LSTIYEGSSFN	Phosphorylation@S:9	AT1G76600.1	unknown protein; FUNCTIONS IN: molecular_function unknown; INVOLVED IN: N-terminal protein myristoylation; LOCATED IN: nucleolus, nucleus; EXPRESSED IN: 24 plant structures; EXPRESSED DURING: 15 growth stages; BEST Arabidopsis thaliana protein match	45	649.271	2	1296.53	0.0003	44.548	R	-	+		@S:9		AT1G76600.1;S214	14.2
1612	LSVDSSENQSPQK	Phosphorylation@S:10	AT1G04950.2,AT1G04950.1,AT1G04950.3	TATA BOX ASSOCIATED FACTOR II 59	63.7	749.825	2	1497.64	0.0008	23.062	K	R	+		@S:10		AT1G04950.2;S434,AT1G04950.1;S434,AT1G04950.3;S434	22.1
1613	LSVDSSENQSPQKR	Phosphorylation@S:10	AT1G04950.2,AT1G04950.1,AT1G04950.3	TATA BOX ASSOCIATED FACTOR II 59	36.6	827.875	2	1653.74	-0.0004	22.071	K	L	+		@S:10		AT1G04950.2;S434,AT1G04950.1;S434,AT1G04950.3;S434	11.1
1614	LSVDSSENQSPQKR	Phosphorylation@S:6	AT1G04950.2,AT1G04950.1,AT1G04950.3	TATA BOX ASSOCIATED FACTOR II 59	23.2	827.874	2	1653.73	-0.0016	21.74	K	L	+		@S:6		AT1G04950.2;S430,AT1G04950.1;S430,AT1G04950.3;S430	2
1615	LSWGRSPSNK	Phosphorylation@S:6	AT1G11650.2,AT4G27000.1	RNA-binding (RRM/RBD/RNP motifs) family protein	22.4	606.282	2	1210.55	-0.0011	26.978	R	Q	+		@S:6		AT1G11650.2;S333,AT4G27000.1;S350	12.4
1616	LSYPTSPALPKPR	Phosphorylation@S:6	AT5G03040.2,AT5G03040.1,AT5G03040.3	IQ-domain 2	57.4	502.929	3	1505.77	0.001	37.794	R	R			@S:6		AT5G03040.2;S433,AT5G03040.1;S433,AT5G03040.3;S433	15.8
1617	LTDASDYESDGEEPYSHELPMLLG	Phosphorylation@S:9	AT5G06780.2,AT5G06780.1	Emsy N Terminus (ENT)/ plant Tudor-like domains-containing protein	24.2	1374.56	2	2747.11	-0.0049	66.425	R	-	+		@S:9		AT5G06780.2;S298,AT5G06780.1;S305	10.2
1618	LTGATTPSDEETR	Phosphorylation@S:8	AT3G53040.1	late embryogenesis abundant protein, putative / LEA protein, putative	21.9	486.545	3	1456.61	0.0042	17.885	K	A	+		@S:8		AT3G53040.1;S412	15.6
1619	LVDEDAESSGRQSPATYTR	Phosphorylation@S:13	AT1G12930.1	ARM repeat superfamily protein	41.9	721.318	3	2160.93	0.0002	27.712	K	M	+		@S:13		AT1G12930.1;S625	1.7
1620	LVDQCLESNDNSDGVVASPALPTK	Carbamidation@C:5,Phosphorylation@S:12	AT3G48050.1,AT3G48050.2	BAH domain ;TFIIS helical bundle-like domain	40.8	870.399	3	2608.17	0.0009	44.46	R	A	+		@S:12		AT3G48050.1;S888,AT3G48050.2;S888	5.8
1621	LVDQCLESNDNSDGVVASPALPTK	Carbamidation@C:5,Phosphorylation@S:18	AT3G48050.1,AT3G48050.2	BAH domain ;TFIIS helical bundle-like domain	31.8	870.398	3	2608.17	-0.0007	43.052	R	A	+		@S:18		AT3G48050.1;S894,AT3G48050.2;S894	13.3
1622	LVKPEATVHEDDDSDEGWQEAVPK	Phosphorylation@S:14	AT4G28080.1	Tetratricopeptide repeat (TPR)-like superfamily protein	29.2	925.411	3	2773.21	-0.0005	39.782	K	N	+		@S:14		AT4G28080.1;S1244	13.4
1623	LVKTVTETIDEISDGRK	Phosphorylation@T:4,Phosphorylation@T:8	AT1G68830.1	STT7 homolog STN7	48.7	688.661	3	2062.96	0.0014	44.613	K	T	+		@T:4,@T:8		AT1G68830.1;T537,AT1G68830.1;T541	14
1624	LVLISQSNDDDDSDEDSSSTFASK	Phosphorylation@S:13	AT2G17650.1	AMP-dependent synthetase and ligase family protein	31.4	885.699	3	2654.08	0.0001	45.818	K	Y	+		@S:13		AT2G17650.1;S203	4
1625	LVNEPETEPSSPQR	Phosphorylation@S:10	AT2G46020.1,AT2G46020.2	transcription regulatory protein SNF2, putative	49	831.871	2	1661.73	-0.0027	25.11	K	S	+		@S:10		AT2G46020.1;S2054,AT2G46020.2;S2055	1.5
1626	LVNEPETEPSSPQR	Phosphorylation@S:11	AT2G46020.1,AT2G46020.2	transcription regulatory protein SNF2, putative	56	831.87	2	1661.73	-0.0039	25.048	K	S	+		@S:11		AT2G46020.1;S2055,AT2G46020.2;S2056	11
1627	LVPHTVASQSEVDVASPVSEK	Phosphorylation@S:16	AT2G04880.1,AT2G04880.2	zinc-dependent activator protein-1	64.6	753.702	3	2258.08	-0.0003	35.195	K	A	+		@S:16		AT2G04880.1;S76,AT2G04880.2;S76	21
1628	LVPHTVASQSEVDVASPVSEKAPK	Phosphorylation@S:16,Phosphorylation@S:19	AT2G04880.1,AT2G04880.2	zinc-dependent activator protein-1	70.7	879.085	3	2634.23	-0.0026	35.042	K	V	+		@S:16,@S:19		AT2G04880.1;S76,AT2G04880.1;S79,AT2G04880.2;S76,AT2G04880.2;S79	41.6
1629	LVQHQPTQHPTSEELSIGK	Phosphorylation@S:16	AT1G09180.1,AT1G56330.1,AT4G02080.1,AT3G62560.1	Ras-related small GTP-binding family protein	34.8	737.027	3	2208.06	0.0007	28.087	R	I	+		@S:16		AT1G09180.1;S60,AT1G56330.1;S60,AT4G02080.1;S60,AT3G62560.1;S60	18.5
1630	LVSCSSFTDR	Carbamidation@C:4,Phosphorylation@T:8	AT3G01860.1,AT3G01860.2	unknown protein; FUNCTIONS IN: molecular_function unknown; INVOLVED IN: response to cadmium ion; LOCATED IN: chloroplast; EXPRESSED IN: 24 plant structures; EXPRESSED DURING: 13 growth stages; BEST Arabidopsis thaliana protein match is: unknown prot	21.1	626.257	2	1250.5	-0.0016	31.616	R	R	+		@T:8		AT3G01860.1;T206,AT3G01860.2;T142	0.3
1631	LWAPITDSNAR	Phosphorylation@T:6	AT2G39800.2,AT2G39800.3,AT2G39800.1,AT2G39800.4	delta1-pyrroline-5-carboxylate synthase 1	24.6	662.308	2	1322.6	-0.0002	43.472	R	D	+		@T:6		AT2G39800.2;T188,AT2G39800.3;T291,AT2G39800.1;T291,AT2G39800.4;T291	13.2
1632	LYIAEGEDCITPR	Carbamidation@C:9,Phosphorylation@T:11	AT1G76650.1,AT1G76650.3,AT1G76650.2	calmodulin-like 38	47.9	808.856	2	1615.7	0.0017	40.914	R	S	+		@T:11		AT1G76650.1;T132,AT1G76650.3;T132,AT1G76650.2;T122	47.9
1633	MASIDAQLR	Oxydation@M:1,Phosphorylation@S:3	AT2G42600.2,AT3G14940.1,AT3G42628.1,AT2G42600.1	phosphoenolpyruvate carboxylase 2	53	550.743	2	1099.47	-0.0013	30.61	K	L	+		@S:3		AT2G42600.2;S11,AT3G14940.1;S11,AT3G42628.1;S11,AT2G42600.1;S11	42.7
1634	MASIDAQLR	Phosphorylation@S:3	AT2G42600.2,AT3G14940.1,AT3G42628.1,AT2G42600.1	phosphoenolpyruvate carboxylase 2	71.8	542.746	2	1083.48	-0.0005	36.154	K	L	+		@S:3		AT2G42600.2;S11,AT3G14940.1;S11,AT3G42628.1;S11,AT2G42600.1;S11	63.4
1635	MASIDVHLR	Oxydation@M:1,Phosphorylation@S:3	AT1G53310.3,AT1G53310.1,AT1G53310.2	phosphoenolpyruvate carboxylase 1	45.3	569.26	2	1136.51	0.0002	33.075	K	Q	+		@S:3		AT1G53310.3;S11,AT1G53310.1;S11,AT1G53310.2;S11	36.8
1636	MDTVKSINK	Phosphorylation@T:3	AT3G14300.1	pectinesterase family protein	28.7	558.26	2	1114.51	-0.0032	36.054	-	G	+		@T:3		AT3G14300.1;T3	9.7
1637	MEVDAPSPIAGSVDLADNIAAK	Oxydation@M:1,Phosphorylation@S:7	AT1G58025.1,AT1G58025.3,AT1G58025.2	DNA-binding bromodomain-containing protein	81.9	1140.53	2	2279.04	-0.003	57.049	K	S	+		@S:7		AT1G58025.1;S59,AT1G58025.3;S59,AT1G58025.2;S59	34.8
1638	MFAPTKIWR	Phosphorylation@T:5	AT5G02870.1,AT3G09630.2,AT3G09630.1,AT5G02870.2	Ribosomal protein L4/L1 family	22.8	410.536	3	1228.58	0.0018	21.04	R	R	+		@T:5		AT5G02870.1;T111,AT3G09630.2;T110,AT3G09630.1;T110,AT5G02870.2;T111	8.7
1639	MFSENDQENLYNMVQDKATAGK	Oxydation@M:1,Oxydation@M:13,Phosphorylation@S:3	AT1G63980.2,AT1G63980.1	D111/G-patch domain-containing protein	30	882.367	3	2644.08	-0.0038	41.508	K	Q	+		@S:3		AT1G63980.2;S218,AT1G63980.1;S220	15.9
1640	MGLVNESDSEDSSEHDKDVDDEK	Oxydation@M:1,Phosphorylation@S:7	AT4G10750.1	Phosphoenolpyruvate carboxylase family protein	42.5	892.676	3	2675.01	-0.0012	25.09	K	Y	+		@S:7		AT4G10750.1;S338	5.7
1641	MGLVNESDSEDSSEHDKDVDDEKYWSE	Oxydation@M:1,Phosphorylation@S:7,Phosphorylation@Y:24	AT4G10750.1	Phosphoenolpyruvate carboxylase family protein	46.8	1107.74	3	3320.19	-0.0007	40.688	K	-	+		@S:7,@Y:24		AT4G10750.1;S338,AT4G10750.1;Y355	10.3
1642	MGNYDNNHSVSPSSSR	Oxydation@M:1,Phosphorylation@S:11	AT1G76890.2	Duplicated homeodomain-like superfamily protein	32.7	616.572	3	1846.69	0.0003	20.872	K	W	+		@S:11		AT1G76890.2;S392	13.9
1643	MGNYDNNHSVSPSSSR	Oxydation@M:1,Phosphorylation@S:9	AT1G76890.2	Duplicated homeodomain-like superfamily protein	26.2	616.572	3	1846.69	0.0006	20.55	K	W	+		@S:9		AT1G76890.2;S390	4.4
1644	MHASESSPQEDEKKGIDGTAASNEDTK	Oxydation@M:1,Phosphorylation@S:6	AT3G12480.1	nuclear factor Y, subunit C11	48.1	986.746	3	2957.22	-0.0078	22.312	K	Q	+		@S:6		AT3G12480.1;S193	5.5
1645	MHPAESVASPVSHR	Oxydation@M:1,Phosphorylation@S:9	AT3G01090.3,AT3G01090.1,AT3G01090.2	SNF1 kinase homolog 10	56.6	534.236	3	1599.69	-0.0001	21.558	R	L	+		@S:9		AT3G01090.3;S364,AT3G01090.1;S364,AT3G01090.2;S387	21.4
1646	MLESISPR	Oxydation@M:1,Phosphorylation@S:6	AT5G47690.1,AT5G47690.2,AT5G47690.3	binding	38	514.727	2	1027.44	-0.0009	27.15	K	K	+		@S:6		AT5G47690.1;S1299,AT5G47690.2;S1299,AT5G47690.3;S1299	17.1
1647	MLVPGEPNISYICSR	Carbamidation@C:13,Oxydation@M:1,Phosphorylation@Y:11	AT4G00720.1	shaggy-like protein kinase 32	42.8	916.41	2	1830.81	0.0007	48.169	K	Y			@Y:11		AT4G00720.1;Y298	1.9
1648	MMNLDQSSPVAR	Oxydation@M:1,Oxydation@M:2,Phosphorylation@S:8	AT3G49250.1	defective in meristem silencing 3	34.8	730.798	2	1459.58	-0.0014	23.84	R	N	+		@S:8		AT3G49250.1;S30	8.7
1649	MMTILSMAHGLKVTVSRR	Oxydation@M:1,Oxydation@M:2,Oxydation@M:7,Phosphorylation@T:3,Phosphorylation@S:16	AT1G69500.1	cytochrome P450, family 704, subfamily B, polypeptide 1	25.9	747.012	3	2238.01	0.0022	22.607	R	S	+		@T:3,@S:16		AT1G69500.1;T508,AT1G69500.1;S521	0
1650	MNGGVSVPQPEHPETDQRSPQS	Oxydation@M:1,Phosphorylation@S:22	AT5G23090.4,AT5G23090.3,AT5G23090.2,AT5G23090.1	nuclear factor Y, subunit B13	43.6	825.02	3	2472.04	-0.0006	29.19	R	-	+		@S:22		AT5G23090.4;S158,AT5G23090.3;S146,AT5G23090.2;S159,AT5G23090.1;S159	1
1651	MPSPVYASSSNALEAK	Oxydation@M:1,Phosphorylation@S:3	AT2G40980.1	Protein kinase superfamily protein	44.4	874.384	2	1746.75	-0.0004	33.999	R	A	+		@S:3		AT2G40980.1;S95	41.1
1652	MQLSNLER	Oxydation@M:1,Phosphorylation@S:4	AT5G65770.3,AT5G65780.2,AT5G65770.2,AT5G65770.1	little nuclei4	31.3	543.736	2	1085.46	-0.0002	28.982	K	S	+		@S:4		AT5G65770.3;S759,AT5G65780.2;S767,AT5G65770.2;S786,AT5G65770.1;S759	17.4
1653	MSDFLSGSLSAESPKSGPLVAEK	Oxydation@M:1,Phosphorylation@S:6,Phosphorylation@S:16	AT5G04550.1	Protein of unknown function (DUF668)	31.7	838.369	3	2512.08	0.0002	52.024	K	H	+		@S:6,@S:16		AT5G04550.1;S299,AT5G04550.1;S309	3
1654	MSENESLLSPEQK	Oxydation@M:1,Phosphorylation@S:9	AT1G09060.2,AT1G09060.3,AT1G09060.1	Zinc finger, RING-type;Transcription factor jumonji/aspartyl beta-hydroxylase	24.4	794.335	2	1586.66	0.0018	31.222	K	L	+		@S:9		AT1G09060.2;S695,AT1G09060.3;S709,AT1G09060.1;S695	15
1655	MSLVEISGSDAMAAPMPGR	Oxydation@M:1,Phosphorylation@S:2,Phosphorylation@S:9	AT5G07650.1	Actin-binding FH2 protein	28.9	524.714	4	2094.83	0.0026	17.526	-	V	+		@S:2,@S:9		AT5G07650.1;S2,AT5G07650.1;S9	0
1656	MSPNHSPFKKESPR	Oxydation@M:1,Phosphorylation@S:2,Phosphorylation@S:6,Phosphorylation@S:12	AT4G25500.4,AT4G25500.1,AT4G25500.2,AT4G25500.3	arginine/serine-rich splicing factor 35	20.6	633.241	3	1896.7	-0.003	21.532	R	N	+		@S:2,@S:6,@S:12		AT4G25500.4;S278,AT4G25500.4;S282,AT4G25500.4;S288,AT4G25500.1;S278,AT4G25500.1;S282,AT4G25500.1;S288,AT4G25500.2;S237,AT4G25500.2;S241,AT4G25500.2;S247,AT4G25500.3;S245,AT4G25500.3;S249,AT4G25500.3;S255	16.6
1657	MSQLELQEELSSP	Oxydation@M:1,Phosphorylation@S:12	AT3G14120.3,AT3G14120.1,AT3G14120.2	FUNCTIONS IN: molecular_function unknown; INVOLVED IN: transport; LOCATED IN: nuclear pore; EXPRESSED IN: 23 plant structures; EXPRESSED DURING: 13 growth stages; CONTAINS InterPro DOMAIN/s: Nuclear pore protein 84/107 (InterPro:IPR007252); Has 5399	88.6	793.836	2	1585.66	-0.0007	48.463	R	-	+		@S:12		AT3G14120.3;S1097,AT3G14120.1;S1100,AT3G14120.2;S1076	18.4
1658	MSQLELQEELSSP	Phosphorylation@S:12	AT3G14120.3,AT3G14120.1,AT3G14120.2	FUNCTIONS IN: molecular_function unknown; INVOLVED IN: transport; LOCATED IN: nuclear pore; EXPRESSED IN: 23 plant structures; EXPRESSED DURING: 13 growth stages; CONTAINS InterPro DOMAIN/s: Nuclear pore protein 84/107 (InterPro:IPR007252); Has 5399	77.1	785.839	2	1569.66	-0.0005	51.471	R	-			@S:12		AT3G14120.3;S1097,AT3G14120.1;S1100,AT3G14120.2;S1076	20.4
1659	MSSPERWEAK	Oxydation@M:1,Phosphorylation@S:2	AT3G26560.1	ATP-dependent RNA helicase, putative	31.2	658.769	2	1315.52	-0.0032	23.685	K	Q	+		@S:2		AT3G26560.1;S346	3.5
1660	MSSPERWEAK	Oxydation@M:1,Phosphorylation@S:3	AT3G26560.1	ATP-dependent RNA helicase, putative	28.2	658.77	2	1315.53	-0.0009	23.486	K	Q	+		@S:3		AT3G26560.1;S347	1.4
1661	MTAIDSDDDGVVR	Oxydation@M:1,Phosphorylation@S:6	AT1G70770.2,AT1G70770.1	Protein of unknown function DUF2359, transmembrane	84.5	745.297	2	1488.58	-0.0006	29.42	K	S	+		@S:6		AT1G70770.2;S87,AT1G70770.1;S87	38.3
1662	MTAIDSDDDGVVR	Phosphorylation@S:6	AT1G70770.2,AT1G70770.1	Protein of unknown function DUF2359, transmembrane	80.8	737.3	2	1472.59	-0.0003	33.777	K	S	+		@S:6		AT1G70770.2;S87,AT1G70770.1;S87	34.3
1663	MTAIDSDDDGVVRSK	Oxydation@M:1,Phosphorylation@S:14	AT1G70770.2,AT1G70770.1	Protein of unknown function DUF2359, transmembrane	44.3	568.909	3	1703.71	-0.0019	25.408	K	H	+		@S:14		AT1G70770.2;S95,AT1G70770.1;S95	23.8
1664	MTAIDSDDDGVVRSK	Oxydation@M:1,Phosphorylation@S:6,Phosphorylation@S:14	AT1G70770.2,AT1G70770.1	Protein of unknown function DUF2359, transmembrane	29.1	892.844	2	1783.67	-0.0008	26.763	K	H	+		@S:6,@S:14		AT1G70770.2;S87,AT1G70770.2;S95,AT1G70770.1;S87,AT1G70770.1;S95	5.2
1665	MTYLSPYLDSLSPNFK	Phosphorylation@T:2,Phosphorylation@S:5,Phosphorylation@S:10	AT3G62280.1	GDSL-like Lipase/Acylhydrolase superfamily protein	24.4	705.944	3	2114.81	-0.0004	56.132	K	R			@T:2,@S:5,@S:10		AT3G62280.1;T91,AT3G62280.1;S94,AT3G62280.1;S99	0.5
1666	MVGEYDSAENSLEER	Oxydation@M:1,Phosphorylation@S:11,Phosphorylation@Y:5	AT3G48430.1	relative of early flowering 6	46.9	952.836	2	1903.66	-0.0008	33.5	R	G	+		@Y:5,@S:11		AT3G48430.1;Y1118,AT3G48430.1;S1124	18.5
1667	MVGEYDSAENSLEER	Oxydation@M:1,Phosphorylation@S:7,Phosphorylation@S:11	AT3G48430.1	relative of early flowering 6	34.7	952.837	2	1903.66	0.0009	33.359	R	G	+		@S:7,@S:11		AT3G48430.1;S1120,AT3G48430.1;S1124	2.6
1668	MVKSPDPLEEQR	Oxydation@M:1,Phosphorylation@S:4	AT1G67580.1,AT1G67580.2	Protein kinase superfamily protein	56.6	762.841	2	1523.67	-0.0012	25.533	R	R	+		@S:4		AT1G67580.1;S728,AT1G67580.2;S728	47.1
1669	MVLFPKSPSPVNK	Oxydation@M:1,Phosphorylation@S:7,Phosphorylation@S:9	AT1G43690.1	ubiquitin interaction motif-containing protein	50.8	810.369	2	1618.72	0.0007	36.939	R	A	+		@S:7,@S:9		AT1G43690.1;S73,AT1G43690.1;S75	46
1670	MVSSDLPNSPK	Oxydation@M:1,Phosphorylation@S:9	AT2G40000.1	ortholog of sugar beet HS1 PRO-1 2	47.8	635.773	2	1269.53	-0.0004	24.938	K	L	+		@S:9		AT2G40000.1;S18	38.2
1671	MYLSIDSDSE	Oxydation@M:1,Phosphorylation@S:7,Phosphorylation@S:9	AT5G60410.5,AT5G60410.2,AT5G60410.1	DNA-binding protein with MIZ/SP-RING zinc finger, PHD-finger and SAP domain	32.2	668.208	2	1334.4	-0.0005	45.369	R	-	+		@S:7,@S:9		AT5G60410.5;S870,AT5G60410.5;S872,AT5G60410.2;S870,AT5G60410.2;S872,AT5G60410.1;S870,AT5G60410.1;S872	16.8
1672	NADDIYSEFFGVSSPSGPR	Phosphorylation@S:14	AT2G20550.2,AT2G20550.1	HSP40/DnaJ peptide-binding protein	31.1	1062.95	2	2123.88	-0.0062	66.141	R	N			@S:14		AT2G20550.2;S41,AT2G20550.1;S41	4.5
1673	NADNASRAPDHADYVISPSFGR	Phosphorylation@S:17	AT4G34860.1,AT4G34860.2	Plant neutral invertase family protein	45.3	814.028	3	2439.06	0.0008	39.359	R	R	+		@S:17		AT4G34860.1;S83,AT4G34860.2;S83	8.3
1674	NAGLSSSSLK	Phosphorylation@S:6	AT5G23720.1,AT5G23720.3,AT5G23720.2	dual specificity protein phosphatase family protein	28.1	522.242	2	1042.47	-0.001	25.992	K	L			@S:6		AT5G23720.1;S875,AT5G23720.3;S866,AT5G23720.2;S791	1.4
1675	NAGWDFSIGGSQGAGTVR	Phosphorylation@T:16	AT1G53165.2,AT1G53165.3,AT1G53165.1	Protein kinase superfamily protein	26.5	930.407	2	1858.8	-0.0014	52.136	R	A	+		@T:16		AT1G53165.2;T347,AT1G53165.3;T355,AT1G53165.1;T347	15.7
1676	NAHPPEPETLDGNMDAGAGQTPQLR	Oxydation@M:14,Phosphorylation@T:21	AT3G26935.1	DHHC-type zinc finger family protein	71.9	904.729	3	2711.16	-0.0011	34.685	R	L	+		@T:21		AT3G26935.1;T128	40.1
1677	NAHPPEPETLDGNMDAGAGQTPQLR	Phosphorylation@T:21	AT3G26935.1	DHHC-type zinc finger family protein	73.9	899.397	3	2695.17	0.0005	39.038	R	L	+		@T:21		AT3G26935.1;T128	70.8
1678	NALASALR	Phosphorylation@S:5	AT1G68830.1	STT7 homolog STN7	40.8	448.223	2	894.432	-0.0004	36.577	R	L	+		@S:5		AT1G68830.1;S526	22.1
1679	NANRIPHSSSAPNLSDTR	Phosphorylation@S:10	AT3G62240.1	RING/U-box superfamily protein	40.3	672.979	3	2015.92	-0.0012	27.217	R	S	+		@S:10		AT3G62240.1;S526	0.9
1680	NANRIPHSSSAPNLSDTR	Phosphorylation@S:9	AT3G62240.1	RING/U-box superfamily protein	37.7	672.979	3	2015.91	-0.0024	27.376	R	S	+		@S:9		AT3G62240.1;S525	1.2
1681	NASAASDISSISSR	Phosphorylation@S:3	AT5G52882.1	P-loop containing nucleoside triphosphate hydrolases superfamily protein	67.6	723.317	2	1444.62	-0.0007	34.147	R	S	+		@S:3		AT5G52882.1;S217	38.5
1682	NASFLWR	Phosphorylation@S:3	AT3G05200.1	RING/U-box superfamily protein	35.1	487.218	2	972.422	0.0001	48.328	R	N	+		@S:3		AT3G05200.1;S357	25.5
1683	NATEVPSPDYSQGK	Phosphorylation@S:7	AT1G20760.1	Calcium-binding EF hand family protein	37.5	786.831	2	1571.65	-0.0022	28.152	R	N	+		@S:7		AT1G20760.1;S788	5.6
1684	NAVKEGGSSDLEVDR	Phosphorylation@S:9	AT4G34138.1	UDP-glucosyl transferase 73B1	34.8	552.58	3	1654.72	-0.0023	17.387	K	L	+		@S:9		AT4G34138.1;S467	7.5
1685	NCPILETLVFEGLLHMYTIKCGDVDGCLCK	Carbamidation@C:2,Carbamidation@C:21,Carbamidation@C:27,Carbamidation@C:29,Phosphorylation@T:18,Phosphorylation@Y:17	AT3G59250.1	F-box/RNI-like superfamily protein	29.1	1239.21	3	3714.62	0.0104	52.31	K	Y	+		@Y:17,@T:18		AT3G59250.1;Y324,AT3G59250.1;T325	18.9
1686	NCVSPVIK	Carbamidation@C:2,Phosphorylation@S:4	AT3G04930.1,AT3G04930.2	DNA-binding storekeeper protein-related transcriptional regulator	27	498.733	2	995.451	-0.0003	27.866	K	E	+		@S:4		AT3G04930.1;S353,AT3G04930.2;S353	19.1
1687	NDNGIGGENSNDDGVR	Phosphorylation@S:10	AT3G28920.1	homeobox protein 34	66.9	856.828	2	1711.64	-0.0028	23.947	R	G	+		@S:10		AT3G28920.1;S273	66.9
1688	NDVNAATNILLEAHSH	Phosphorylation@S:15	AT2G41160.1	Ubiquitin-associated (UBA) protein	38	600.276	3	1797.81	0.0007	46.466	R	-			@S:15		AT2G41160.1;S286	25.6
1689	NDYSSSPPTRGELGTNSR	Phosphorylation@S:5	AT4G01290.1,AT4G01290.2	unknown protein; FUNCTIONS IN: molecular_function unknown; INVOLVED IN: biological_process unknown; LOCATED IN: cellular_component unknown; EXPRESSED IN: 24 plant structures; EXPRESSED DURING: 15 growth stages; Has 1744 Blast hits to 1308 proteins i	24	673.292	3	2016.85	-0.0012	27.363	R	G			@S:5		AT4G01290.1;S88,AT4G01290.2;S88	2.4
1690	NEAEAKSPNGGSGGSSHGVIR	Phosphorylation@S:7	AT2G16070.2,AT2G16070.1	plastid division2	62.1	697.646	3	2089.91	-0.0028	20.398	R	F	+		@S:7		AT2G16070.2;S199,AT2G16070.1;S116	35.6
1691	NEVTPYLVSR	Phosphorylation@S:9	AT3G25840.2,AT3G25840.1	Protein kinase superfamily protein	50.5	629.297	2	1256.58	0	35.138	K	F			@S:9		AT3G25840.2;S523,AT3G25840.1;S785	10.9
1692	NEVTPYLVSR	Phosphorylation@Y:6	AT3G25840.2,AT3G25840.1	Protein kinase superfamily protein	46.1	629.297	2	1256.58	0	34.859	K	F			@Y:6		AT3G25840.2;Y520,AT3G25840.1;Y782	11.7
1693	NFADGGFSFPSPVADR	Phosphorylation@S:11	AT3G17750.1	Protein kinase superfamily protein	82.1	882.375	2	1762.73	-0.0003	57.104	K	Q	+		@S:11		AT3G17750.1;S664	39.2
1694	NFANSFGR	Phosphorylation@S:5	AT1G42550.1	plastid movement impaired1	49.7	496.703	2	991.391	-0.0004	33.548	K	K	+		@S:5		AT1G42550.1;S314	42.4
1695	NFANSFGRK	Phosphorylation@S:5	AT1G42550.1	plastid movement impaired1	28.2	560.75	2	1119.49	-0.0007	27.67	K	Q	+		@S:5		AT1G42550.1;S314	7.9
1696	NFSPGDVSDR	Phosphorylation@S:3	AT3G63400.3,AT3G63400.2,AT3G63400.1	Cyclophilin-like peptidyl-prolyl cis-trans isomerase family protein	19.2	587.232	2	1172.45	-0.0009	31.646	K	E	+		@S:3		AT3G63400.3;S199,AT3G63400.2;S199,AT3G63400.1;S199	17.5
1697	NFSPGDVSDREAK	Phosphorylation@S:3	AT3G63400.3,AT3G63400.2,AT3G63400.1	Cyclophilin-like peptidyl-prolyl cis-trans isomerase family protein	33	501.215	3	1500.62	-0.0008	29.105	K	E	+		@S:3		AT3G63400.3;S199,AT3G63400.2;S199,AT3G63400.1;S199	18.3
1698	NFSPGDVSDREAK	Phosphorylation@S:3,Phosphorylation@S:8	AT3G63400.3,AT3G63400.2,AT3G63400.1	Cyclophilin-like peptidyl-prolyl cis-trans isomerase family protein	33.4	791.303	2	1580.59	-0.0002	28.71	K	E	+		@S:3,@S:8		AT3G63400.3;S199,AT3G63400.3;S204,AT3G63400.2;S199,AT3G63400.2;S204,AT3G63400.1;S199,AT3G63400.1;S204	25.1
1699	NFSPGDVSDREAK	Phosphorylation@S:8	AT3G63400.3,AT3G63400.2,AT3G63400.1	Cyclophilin-like peptidyl-prolyl cis-trans isomerase family protein	60.1	751.319	2	1500.62	-0.0014	26.32	K	E	+		@S:8		AT3G63400.3;S204,AT3G63400.2;S204,AT3G63400.1;S204	24
1700	NFSPGDVSDREAKETR	Phosphorylation@S:3,Phosphorylation@S:8	AT3G63400.3,AT3G63400.2,AT3G63400.1	Cyclophilin-like peptidyl-prolyl cis-trans isomerase family protein	34.4	984.396	2	1966.78	-0.0055	27.779	K	K	+		@S:3,@S:8		AT3G63400.3;S199,AT3G63400.3;S204,AT3G63400.2;S199,AT3G63400.2;S204,AT3G63400.1;S199,AT3G63400.1;S204	17.8
1701	NGESPTLR	Phosphorylation@S:4	AT3G55390.1	Uncharacterised protein family (UPF0497)	23.6	477.208	2	952.401	-0.0003	21.343	R	D	+		@S:4		AT3G55390.1;S12	9.9
1702	NGHGDFEDLSENGSIINDSLDPTDR	Phosphorylation@S:10	AT4G16340.1	guanyl-nucleotide exchange factors;GTPase binding;GTP binding	61.4	933.058	3	2796.15	-0.0004	52.314	R	L	+		@S:10		AT4G16340.1;S382	22.7
1703	NGTQNTTVAPDGLTQSPSLR	Phosphorylation@S:16	AT1G17840.1	white-brown complex homolog protein 11	92.6	1069	2	2135.98	-0.0012	36.879	K	N	+		@S:16		AT1G17840.1;S686	20.1
1704	NGTQNTTVAPDGLTQSPSLR	Phosphorylation@S:16,Phosphorylation@S:18	AT1G17840.1	white-brown complex homolog protein 11	73.1	1108.98	2	2215.95	-0.0017	38.48	K	N	+		@S:16,@S:18		AT1G17840.1;S686,AT1G17840.1;S688	13.2
1705	NGTQNTTVAPDGLTQSPSLR	Phosphorylation@S:18	AT1G17840.1	white-brown complex homolog protein 11	89.9	1069	2	2135.98	-0.0022	37.542	K	N	+		@S:18		AT1G17840.1;S688	31.6
1706	NGTQNTTVAPDGLTQSPSLR	Phosphorylation@T:14,Phosphorylation@S:18	AT1G17840.1	white-brown complex homolog protein 11	76.3	1108.98	2	2215.95	-0.0048	38.056	K	N	+		@T:14,@S:18		AT1G17840.1;T684,AT1G17840.1;S688	2.9
1707	NGVGEVESPIER	Phosphorylation@S:8	AT4G25500.4,AT4G25500.1,AT4G25500.2,AT4G25500.3	arginine/serine-rich splicing factor 35	56.4	683.305	2	1364.6	-0.0018	30.295	R	R	+		@S:8		AT4G25500.4;S298,AT4G25500.1;S298,AT4G25500.2;S257,AT4G25500.3;S265	48.5
1708	NGVGEVESPIERR	Phosphorylation@S:8	AT4G25500.4,AT4G25500.1,AT4G25500.2,AT4G25500.3	arginine/serine-rich splicing factor 35	47.3	507.906	3	1520.7	-0.0008	28.237	R	E	+		@S:8		AT4G25500.4;S298,AT4G25500.1;S298,AT4G25500.2;S257,AT4G25500.3;S265	32.4
1709	NGVNSPLRSEAGGERY	Phosphorylation@S:5	AT2G05940.1	Protein kinase superfamily protein	29.9	595.935	3	1784.78	-0.0008	29.681	R	-	+		@S:5		AT2G05940.1;S451	10.8
1710	NGVSMGASSLVQIWEAR	Oxydation@M:5,Phosphorylation@S:4,Phosphorylation@S:8	AT5G44690.1	unknown protein; BEST Arabidopsis thaliana protein match is: unknown protein (TAIR:AT4G20160.1); Has 30201 Blast hits to 17322 proteins in 780 species: Archae - 12; Bacteria - 1396; Metazoa - 17338; Fungi - 3422; Plants - 5037; Viruses - 0; Other Eu	22.9	495.962	4	1979.82	-0.0039	22.418	R	S	+		@S:4,@S:8		AT5G44690.1;S89,AT5G44690.1;S93	9.8
1711	NHSPSKDSSSYGDQITDSGR	Phosphorylation@S:3	AT5G13950.1,AT5G13950.3,AT5G13950.2	unknown protein; BEST Arabidopsis thaliana protein match is: unknown protein (TAIR:AT1G02290.1); Has 147 Blast hits to 145 proteins in 44 species: Archae - 0; Bacteria - 2; Metazoa - 56; Fungi - 6; Plants - 81; Viruses - 0; Other Eukaryotes - 2 (sou	55.8	739.971	3	2216.89	-0.0066	24.833	K	C	+		@S:3		AT5G13950.1;S461,AT5G13950.3;S476,AT5G13950.2;S461	9.5
1712	NHSPSKDSSSYGDQITDSGR	Phosphorylation@S:9	AT5G13950.1,AT5G13950.3,AT5G13950.2	unknown protein; BEST Arabidopsis thaliana protein match is: unknown protein (TAIR:AT1G02290.1); Has 147 Blast hits to 145 proteins in 44 species: Archae - 0; Bacteria - 2; Metazoa - 56; Fungi - 6; Plants - 81; Viruses - 0; Other Eukaryotes - 2 (sou	32.1	739.972	3	2216.9	-0.0019	24.368	K	C	+		@S:9		AT5G13950.1;S467,AT5G13950.3;S482,AT5G13950.2;S467	0.5
1713	NHTSEIQSQSSLEISSPTK	Phosphorylation@S:16	AT2G30500.1,AT2G30500.2	Kinase interacting (KIP1-like) family protein	59	718.33	3	2151.97	-0.0005	30.849	K	E			@S:16		AT2G30500.1;S119,AT2G30500.2;S119	2.7
1714	NHTSEIQSQSSLEISSPTKEK	Phosphorylation@S:15	AT2G30500.1,AT2G30500.2	Kinase interacting (KIP1-like) family protein	39.4	804.041	3	2409.1	-0.0041	28.586	K	L	+		@S:15		AT2G30500.1;S118,AT2G30500.2;S118	0.9
1715	NHTSEIQSQSSLEISSPTKEK	Phosphorylation@S:16	AT2G30500.1,AT2G30500.2	Kinase interacting (KIP1-like) family protein	43.5	804.043	3	2409.11	0.0001	29.153	K	L	+		@S:16		AT2G30500.1;S119,AT2G30500.2;S119	0
1716	NIDSPSSSSLEMK	Oxydation@M:12,Phosphorylation@S:4	AT5G41810.2,AT5G41810.1	unknown protein; BEST Arabidopsis thaliana protein match is: unknown protein (TAIR:AT1G64340.1); Has 876 Blast hits to 690 proteins in 132 species: Archae - 0; Bacteria - 38; Metazoa - 180; Fungi - 112; Plants - 59; Viruses - 2; Other Eukaryotes - 4	62.1	745.808	2	1489.6	-0.0003	27.6	K	K	+		@S:4		AT5G41810.2;S69,AT5G41810.1;S69	15.6
1717	NIDSPSSSSLEMKK	Oxydation@M:12,Phosphorylation@S:4	AT5G41810.2,AT5G41810.1	unknown protein; BEST Arabidopsis thaliana protein match is: unknown protein (TAIR:AT1G64340.1); Has 876 Blast hits to 690 proteins in 132 species: Archae - 0; Bacteria - 38; Metazoa - 180; Fungi - 112; Plants - 59; Viruses - 2; Other Eukaryotes - 4	38.8	809.854	2	1617.69	-0.002	24.36	K	K	+		@S:4		AT5G41810.2;S69,AT5G41810.1;S69	4.9
1718	NIEDIFSSGSR	Phosphorylation@S:10	AT1G59870.1	ABC-2 and Plant PDR ABC-type transporter family protein	74.5	652.779	2	1303.54	-0.0001	50.196	R	R	+		@S:10		AT1G59870.1;S40	26.7
1719	NIEDIFSSGSR	Phosphorylation@S:8	AT1G59870.1	ABC-2 and Plant PDR ABC-type transporter family protein	44.6	652.781	2	1303.55	0.0024	48.254	R	R			@S:8		AT1G59870.1;S38	9.7
1720	NIEDIFSSGSRR	Phosphorylation@S:10	AT1G59870.1	ABC-2 and Plant PDR ABC-type transporter family protein	26.4	730.829	2	1459.64	-0.0014	44.501	R	T	+		@S:10		AT1G59870.1;S40	0
1721	NIEDIFSSGSRR	Phosphorylation@S:8	AT1G59870.1	ABC-2 and Plant PDR ABC-type transporter family protein	23	487.556	3	1459.65	-0.0005	44.111	R	T	+		@S:8		AT1G59870.1;S38	0.7
1722	NIETSEVAAAMEETATEET	Phosphorylation@S:5	AT3G58110.2,AT3G58110.1	unknown protein; FUNCTIONS IN: molecular_function unknown; INVOLVED IN: biological_process unknown; LOCATED IN: cellular_component unknown; EXPRESSED IN: cultured cell; BEST Arabidopsis thaliana protein match is: unknown protein (TAIR:AT2G42370.1);	38.5	1053.43	2	2104.84	0.0001	63.153	K	-		ambiguous		@T:4orS:5	AT3G58110.2;T739orS740,AT3G58110.1;T769orS770	0
1723	NIETSEVAAAMEETATEET	Phosphorylation@T:4	AT3G58110.2,AT3G58110.1	unknown protein; FUNCTIONS IN: molecular_function unknown; INVOLVED IN: biological_process unknown; LOCATED IN: cellular_component unknown; EXPRESSED IN: cultured cell; BEST Arabidopsis thaliana protein match is: unknown protein (TAIR:AT2G42370.1);	50.6	702.62	3	2104.84	-0.0007	63.125	K	-	+		@T:4		AT3G58110.2;T739,AT3G58110.1;T769	1.5
1724	NIKDINSKR	Phosphorylation@S:7	AT4G25400.1	basic helix-loop-helix (bHLH) DNA-binding superfamily protein	22.1	389.867	3	1166.58	-0.001	18.187	R	D			@S:7		AT4G25400.1;S62	9.6
1725	NIQPDSQDSYQQHPSEGDSE	Phosphorylation@S:19	AT5G53540.1	P-loop containing nucleoside triphosphate hydrolases superfamily protein	46.6	1170.95	2	2339.88	-0.0008	26.755	R	-	+		@S:19		AT5G53540.1;S402	15
1726	NISAVEDDEIPTGNGEVSNQPSQNHR	Phosphorylation@S:18,Phosphorylation@S:22	AT5G24430.1	Calcium-dependent protein kinase (CDPK) family protein	87.3	989.745	3	2966.21	0.0038	38.359	R	H	+		@S:18,@S:22		AT5G24430.1;S25,AT5G24430.1;S29	33.1
1727	NISAVEDDEIPTGNGEVSNQPSQNHR	Phosphorylation@S:22	AT5G24430.1	Calcium-dependent protein kinase (CDPK) family protein	52.2	963.089	3	2886.24	0.0023	36.508	R	H	+		@S:22		AT5G24430.1;S29	1.7
1728	NISGSMQSPR	Oxydation@M:6,Phosphorylation@S:8	AT5G06140.1	sorting nexin 1	38.4	586.741	2	1171.47	-0.0017	18.602	R	S	+		@S:8		AT5G06140.1;S16	21.9
1729	NITPVPETEELSPNRADDQAK	Phosphorylation@S:12	AT5G06440.3,AT5G06440.2,AT5G06440.4,AT5G06440.1	BEST Arabidopsis thaliana protein match is: Polyketide cyclase/dehydrase and lipid transport superfamily protein (TAIR:AT3G11720.3); Has 155 Blast hits to 153 proteins in 39 species: Archae - 0; Bacteria - 4; Metazoa - 5; Fungi - 6; Plants - 101; Vi	42	802.039	3	2403.1	0.0002	37.123	R	Q	+		@S:12		AT5G06440.3;S409,AT5G06440.2;S409,AT5G06440.4;S416,AT5G06440.1;S335	18.6
1730	NITPVPETEELSPNRADDQAK	Phosphorylation@T:8	AT5G06440.3,AT5G06440.2,AT5G06440.4,AT5G06440.1	BEST Arabidopsis thaliana protein match is: Polyketide cyclase/dehydrase and lipid transport superfamily protein (TAIR:AT3G11720.3); Has 157 Blast hits to 155 proteins in 41 species: Archae - 0; Bacteria - 6; Metazoa - 5; Fungi - 6; Plants - 99; Vir	29.7	802.039	3	2403.09	-0.0014	36.895	R	Q	+		@T:8		AT5G06440.3;T405,AT5G06440.2;T405,AT5G06440.4;T412,AT5G06440.1;T331	0.9
1731	NIVGTISPNTGR	Phosphorylation@S:7	AT3G56740.1	Ubiquitin-associated (UBA) protein	35.3	654.819	2	1307.62	0.0004	33.754	R	R	+		@S:7		AT3G56740.1;S230	8.8
1732	NIVGTISPNTGR	Phosphorylation@T:10	AT3G56740.1	Ubiquitin-associated (UBA) protein	36.8	654.818	2	1307.62	-0.0014	34.155	R	R	+		@T:10		AT3G56740.1;T233	0.1
1733	NIVHGSDSPENGKR	Phosphorylation@S:8	AT5G63310.1	nucleoside diphosphate kinase 2	49.1	530.574	3	1588.7	0.0002	19.351	R	E	+		@S:8		AT5G63310.1;S201	13.8
1734	NKGDIGSASQEF	Phosphorylation@S:7	AT1G54690.1,AT1G08880.1	Histone superfamily protein	61.4	666.777	2	1331.54	-0.0004	33.14	K	-	+		@S:7		AT1G54690.1;S137,AT1G08880.1;S137	21.5
1735	NKGDIGSASQEF	Phosphorylation@S:7,Phosphorylation@S:9	AT1G54690.1,AT1G08880.1	Histone superfamily protein	30.1	706.76	2	1411.51	-0.0003	36.703	K	-	+		@S:7,@S:9		AT1G54690.1;S137,AT1G54690.1;S139,AT1G08880.1;S137,AT1G08880.1;S139	26.5
1736	NKGDIGSASQEF	Phosphorylation@S:9	AT1G54690.1,AT1G08880.1	Histone superfamily protein	63.8	666.776	2	1331.54	-0.0027	32.922	K	-	+		@S:9		AT1G54690.1;S139,AT1G08880.1;S139	11
1737	NKSFDDEDSTRKPIAVK	Phosphorylation@S:3,Phosphorylation@S:9	AT1G53730.1,AT1G53730.2	STRUBBELIG-receptor family 6	28.5	703.98	3	2108.92	-0.0003	25.011	R	K	+		@S:3,@S:9		AT1G53730.1;S377,AT1G53730.1;S383,AT1G53730.2;S377,AT1G53730.2;S383	7.6
1738	NKSFDDEDSTRKPIAVK	Phosphorylation@S:3,Phosphorylation@T:10	AT1G53730.1,AT1G53730.2	STRUBBELIG-receptor family 6	31.4	703.98	3	2108.92	-0.0012	25.311	R	K	+		@S:3,@T:10		AT1G53730.1;S377,AT1G53730.1;T384,AT1G53730.2;S377,AT1G53730.2;T384	0.5
1739	NLAGDVIGTRTEAADAK	Phosphorylation@T:11	AT5G01530.1	light harvesting complex photosystem II	73.7	891.424	2	1780.83	-0.0012	34.99	K	S	+		@T:11		AT5G01530.1;T114	8
1740	NLAGDVIGTRTEAADAK	Phosphorylation@T:9	AT5G01530.1	light harvesting complex photosystem II	63.5	891.423	2	1780.83	-0.0039	35.648	K	S	+		@T:9		AT5G01530.1;T112	3.6
1741	NLAGDVIGTRTEAADAK	Phosphorylation@T:9,Phosphorylation@T:11	AT5G01530.1	light harvesting complex photosystem II	64.3	931.407	2	1860.8	-0.002	36.15	K	S	+		@T:9,@T:11		AT5G01530.1;T112,AT5G01530.1;T114	53.3
1742	NLCELQSSNQSPSR	Carbamidation@C:3,Phosphorylation@S:11	AT1G27500.1	Tetratricopeptide repeat (TPR)-like superfamily protein	45	850.359	2	1698.7	0.0002	28.381	K	Q	+		@S:11		AT1G27500.1;S37	8.3
1743	NLDAGSFGGSLPHPASTR	Phosphorylation@S:6,Phosphorylation@S:10	AT4G02010.1	Protein kinase superfamily protein	23.8	648.606	3	1942.8	-0.0009	43.053	R	F	+		@S:6,@S:10		AT4G02010.1;S354,AT4G02010.1;S358	13.8
1744	NLDSPISK	Phosphorylation@S:4	AT5G42920.2,AT5G42920.1	THO complex, subunit 5	26	477.221	2	952.427	-0.0001	26.246	K	G	+		@S:4		AT5G42920.2;S609,AT5G42920.1;S492	15.8
1745	NLEIVNSSSPSSPTK	Phosphorylation@S:11,Phosphorylation@S:12,Phosphorylation@T:14	AT5G65590.1	Dof-type zinc finger DNA-binding family protein	26.2	900.348	2	1798.68	-0.0013	39.757	R	K	+		@S:11,@S:12,@T:14		AT5G65590.1;S262,AT5G65590.1;S263,AT5G65590.1;T265	0
1746	NLEIVNSSSPSSPTK	Phosphorylation@S:11,Phosphorylation@T:14	AT5G65590.1	Dof-type zinc finger DNA-binding family protein	57.5	860.364	2	1718.71	-0.0039	36.084	R	K	+		@S:11,@T:14		AT5G65590.1;S262,AT5G65590.1;T265	0.8
1747	NLEIVNSSSPSSPTK	Phosphorylation@S:12	AT5G65590.1	Dof-type zinc finger DNA-binding family protein	98.5	820.382	2	1638.75	-0.0006	33.433	R	K	+		@S:12		AT5G65590.1;S263	12.7
1748	NLEIVNSSSPSSPTK	Phosphorylation@S:8	AT5G65590.1	Dof-type zinc finger DNA-binding family protein	73.2	820.383	2	1638.75	0.001	34.102	R	K	+		@S:8		AT5G65590.1;S259	3.3
1749	NLEIVNSSSPSSPTK	Phosphorylation@S:8,Phosphorylation@S:12	AT5G65590.1	Dof-type zinc finger DNA-binding family protein	91.2	860.365	2	1718.72	-0.0006	36.387	R	K			@S:8,@S:12		AT5G65590.1;S259,AT5G65590.1;S263	10.1
1750	NLEIVNSSSPSSPTK	Phosphorylation@S:8,Phosphorylation@T:14	AT5G65590.1	Dof-type zinc finger DNA-binding family protein	90	860.364	2	1718.71	-0.0026	36.132	R	K			@S:8,@T:14		AT5G65590.1;S259,AT5G65590.1;T265	2.2
1751	NLEIVNSSSPSSPTK	Phosphorylation@S:9	AT5G65590.1	Dof-type zinc finger DNA-binding family protein	57.9	820.381	2	1638.75	-0.0027	33.784	R	K	+	ambiguous		@S:8orS:9	AT5G65590.1;S259orS260	0
1752	NLEIVNSSSPSSPTK	Phosphorylation@S:9,Phosphorylation@S:12	AT5G65590.1	Dof-type zinc finger DNA-binding family protein	76.2	860.365	2	1718.72	-0.0008	36.212	R	K			@S:9,@S:12		AT5G65590.1;S260,AT5G65590.1;S263	0
1753	NLEIVNSSSPSSPTK	Phosphorylation@S:9,Phosphorylation@T:14	AT5G65590.1	Dof-type zinc finger DNA-binding family protein	61.1	860.365	2	1718.72	-0.0002	36.673	R	K	+	ambiguous	@T:14	@S:8orS:9	AT5G65590.1;T265,AT5G65590.1;S259orS260	0
1754	NLEIVNSSSPSSPTKK	Phosphorylation@S:11	AT5G65590.1	Dof-type zinc finger DNA-binding family protein	34.4	884.429	2	1766.84	-0.0018	28.856	R	G	+		@S:11		AT5G65590.1;S262	0.1
1755	NLEIVNSSSPSSPTKK	Phosphorylation@S:11,Phosphorylation@S:12	AT5G65590.1	Dof-type zinc finger DNA-binding family protein	46.6	924.412	2	1846.81	-0.0018	31.24	R	G	+		@S:11,@S:12		AT5G65590.1;S262,AT5G65590.1;S263	0
1756	NLEIVNSSSPSSPTKK	Phosphorylation@S:12	AT5G65590.1	Dof-type zinc finger DNA-binding family protein	56.4	884.427	2	1766.84	-0.0048	29.105	R	G	+		@S:12		AT5G65590.1;S263	0
1757	NLEIVNSSSPSSPTKK	Phosphorylation@S:7,Phosphorylation@T:14	AT5G65590.1	Dof-type zinc finger DNA-binding family protein	36.3	616.611	3	1846.81	-0.0001	31.218	R	G	+		@S:7,@T:14		AT5G65590.1;S258,AT5G65590.1;T265	2.5
1758	NLEIVNSSSPSSPTKK	Phosphorylation@S:8,Phosphorylation@S:12	AT5G65590.1	Dof-type zinc finger DNA-binding family protein	54.9	924.411	2	1846.81	-0.0046	31.484	R	G	+		@S:8,@S:12		AT5G65590.1;S259,AT5G65590.1;S263	9.4
1759	NLEIVNSSSPSSPTKK	Phosphorylation@S:8,Phosphorylation@T:14	AT5G65590.1	Dof-type zinc finger DNA-binding family protein	49	616.611	3	1846.81	0	31.16	R	G	+		@S:8,@T:14		AT5G65590.1;S259,AT5G65590.1;T265	1.7
1760	NLEIVNSSSPSSPTKK	Phosphorylation@S:9,Phosphorylation@S:11	AT5G65590.1	Dof-type zinc finger DNA-binding family protein	33	924.411	2	1846.81	-0.0048	31.071	R	G	+	ambiguous	@S:9	@S:11orS:12	AT5G65590.1;S260,AT5G65590.1;S262orS263	1.1
1761	NLEIVNSSSPSSPTKK	Phosphorylation@S:9,Phosphorylation@S:12	AT5G65590.1	Dof-type zinc finger DNA-binding family protein	50.5	924.412	2	1846.81	-0.003	31.149	R	G	+		@S:9,@S:12		AT5G65590.1;S260,AT5G65590.1;S263	0
1762	NLEIVNSSSPSSPTKK	Phosphorylation@S:9,Phosphorylation@T:14	AT5G65590.1	Dof-type zinc finger DNA-binding family protein	53.2	924.413	2	1846.81	-0.0002	31.403	R	G	+		@S:9,@T:14		AT5G65590.1;S260,AT5G65590.1;T265	5.5
1763	NLEIVNSSSPSSPTKK	Phosphorylation@T:14	AT5G65590.1	Dof-type zinc finger DNA-binding family protein	45.2	589.956	3	1766.84	0	29.033	R	G	+		@T:14		AT5G65590.1;T265	7.2
1764	NLLDDSPTNSSTAILK	Phosphorylation@S:6	AT5G22450.1	unknown protein; LOCATED IN: chloroplast; EXPRESSED IN: 22 plant structures; EXPRESSED DURING: 13 growth stages; BEST Arabidopsis thaliana protein match is: unknown protein (TAIR:AT2G19390.1); Has 30201 Blast hits to 17322 proteins in 780 species: A	61	884.922	2	1767.83	-0.0004	49.943	R	G	+		@S:6		AT5G22450.1;S323	25
1765	NLLDDSPTNSSTAILK	Phosphorylation@S:6,Phosphorylation@T:12	AT5G22450.1	unknown protein; LOCATED IN: chloroplast; EXPRESSED IN: 22 plant structures; EXPRESSED DURING: 13 growth stages; BEST Arabidopsis thaliana protein match is: unknown protein (TAIR:AT2G19390.1); Has 30201 Blast hits to 17322 proteins in 780 species: A	39.2	924.905	2	1847.8	-0.0005	55.438	R	G	+	ambiguous	@S:6	@S:10orS:11orT:12	AT5G22450.1;S323,AT5G22450.1;S327orS328orT329	0
1766	NLMNYEEDEESPSNSNGLRR	Phosphorylation@S:13	AT2G42280.1,AT2G42280.2	basic helix-loop-helix (bHLH) DNA-binding superfamily protein	30.3	812.005	3	2432.99	0.0024	36.902	R	H	+		@S:13		AT2G42280.1;S168,AT2G42280.2;S168	3.7
1767	NLSDLSLTDDSK	Phosphorylation@S:3	AT1G72410.2,AT1G72410.1	COP1-interacting protein-related	78	694.303	2	1386.59	0.0005	44.894	R	G	+		@S:3		AT1G72410.2;S649,AT1G72410.1;S649	42.1
1768	NLSEDHGKEIESSG	Phosphorylation@S:13	AT2G40980.1	Protein kinase superfamily protein	23.3	791.324	2	1580.63	-0.0015	22.302	R	-	+		@S:13		AT2G40980.1;S616	4
1769	NLSEDHGKEIESSG	Phosphorylation@S:3	AT2G40980.1	Protein kinase superfamily protein	42	791.323	2	1580.63	-0.003	23.257	R	-	+		@S:3		AT2G40980.1;S606	27
1770	NLSGKAETMSTNVER	Oxydation@M:9,Phosphorylation@S:3	AT5G41950.1	Tetratricopeptide repeat (TPR)-like superfamily protein	63.2	866.881	2	1731.75	-0.0028	22.943	R	K	+		@S:3		AT5G41950.1;S479	30.7
1771	NLSGKAETMSTNVER	Phosphorylation@S:3	AT5G41950.1	Tetratricopeptide repeat (TPR)-like superfamily protein	77.1	858.883	2	1715.75	-0.0035	29	R	K	+		@S:3		AT5G41950.1;S479	35.6
1772	NLSGKAETMSTNVERK	Phosphorylation@S:3	AT5G41950.1	Tetratricopeptide repeat (TPR)-like superfamily protein	45.1	615.623	3	1843.85	-0.0015	26.226	R	T	+		@S:3		AT5G41950.1;S479	36
1773	NLSNLEIWSDDKK	Phosphorylation@S:3	AT1G04920.1	sucrose phosphate synthase 3F	67.3	821.38	2	1640.74	0.0002	51.348	R	E	+		@S:3		AT1G04920.1;S156	40.6
1774	NLSNLEIWSDDKKENR	Phosphorylation@S:3	AT1G04920.1	sucrose phosphate synthase 3F	65.9	680.984	3	2039.93	-0.0009	46.938	R	L	+		@S:3		AT1G04920.1;S156	40.7
1775	NLSNPSARPNTGSK	Phosphorylation@T:11	AT4G20980.2,AT4G20980.1,AT4G20980.4,AT4G20980.3	Eukaryotic translation initiation factor 3 subunit 7 (eIF-3)	35.8	761.853	2	1521.69	-0.0023	20.396	R	S	+		@T:11		AT4G20980.2;T74,AT4G20980.1;T74,AT4G20980.4;T74,AT4G20980.3;T74	4.5
1776	NLSPSLNDPYGFSSR	Phosphorylation@S:3	AT5G60170.2,AT5G60170.1	RNA binding (RRM/RBD/RNP motifs) family protein	31.2	867.38	2	1732.75	0.0006	48.244	R	L	+		@S:3		AT5G60170.2;S888,AT5G60170.1;S886	18.5
1777	NLSQTLSGGGDDHSTSSATTTSAVTTGSGK	Phosphorylation@S:7	AT1G27730.1	salt tolerance zinc finger	74	969.094	3	2904.26	-0.0008	31.205	K	S	+		@S:7		AT1G27730.1;S111	5.9
1778	NLSQTLSGGGDDHSTSSATTTSAVTTGSGK	Phosphorylation@T:15	AT1G27730.1	salt tolerance zinc finger	47.4	969.093	3	2904.26	-0.0047	30.956	K	S	+		@T:15		AT1G27730.1;T119	1.8
1779	NLSSPFDGISSER	Phosphorylation@S:3	AT5G57830.1	Protein of unknown function, DUF593	64.8	744.823	2	1487.63	0.0018	47.778	R	S	+		@S:3		AT5G57830.1;S154	9
1780	NLSTPPPVVR	Phosphorylation@S:3	AT4G30160.2,AT4G30160.1	villin 4	44.1	580.296	2	1158.58	-0.002	33.07	R	K	+		@S:3		AT4G30160.2;S815,AT4G30160.1;S806	8.9
1781	NLSTPPPVVRK	Phosphorylation@S:3	AT4G30160.2,AT4G30160.1	villin 4	24.4	644.345	2	1286.67	0	27.349	R	L	+		@S:3		AT4G30160.2;S815,AT4G30160.1;S806	11.9
1782	NLSYRER	Phosphorylation@S:3	AT1G12300.1	Tetratricopeptide repeat (TPR)-like superfamily protein	27.7	509.229	2	1016.44	-0.0001	17.63	R	L	+	ambiguous		@S:3orY:4	AT1G12300.1;S55orY56	3.9
1783	NLYGEVIGTRTEAVDPK	Phosphorylation@T:11	AT3G08940.1,AT3G08940.2	light harvesting complex photosystem II	50.4	647.982	3	1940.93	0.0005	42.163	K	S			@T:11		AT3G08940.1;T111,AT3G08940.2;T111	8.9
1784	NLYGEVIGTRTEAVDPK	Phosphorylation@T:11,Phosphorylation@Y:3	AT3G08940.1,AT3G08940.2	light harvesting complex photosystem II	32.9	1011.45	2	2020.89	-0.0022	45.172	K	S	+		@Y:3,@T:11		AT3G08940.1;Y103,AT3G08940.1;T111,AT3G08940.2;Y103,AT3G08940.2;T111	7.2
1785	NLYGEVIGTRTEAVDPK	Phosphorylation@T:9	AT3G08940.1,AT3G08940.2	light harvesting complex photosystem II	32.8	647.982	3	1940.93	0.0006	42.625	K	S			@T:9		AT3G08940.1;T109,AT3G08940.2;T109	1.6
1786	NLYGEVIGTRTEAVDPK	Phosphorylation@T:9,Phosphorylation@Y:3	AT3G08940.1,AT3G08940.2	light harvesting complex photosystem II	27.9	1011.45	2	2020.89	-0.0009	44.82	K	S	+		@Y:3,@T:9		AT3G08940.1;Y103,AT3G08940.1;T109,AT3G08940.2;Y103,AT3G08940.2;T109	3.3
1787	NLYGEVIGTRTEAVDPK	Phosphorylation@T:9,Phosphorylation@T:11	AT3G08940.1,AT3G08940.2	light harvesting complex photosystem II	27.7	674.638	3	2020.89	0.0018	44.697	K	S	+		@T:9,@T:11		AT3G08940.1;T109,AT3G08940.1;T111,AT3G08940.2;T109,AT3G08940.2;T111	7.5
1788	NMDLLDSQLSDDDGRERS	Phosphorylation@S:10	AT1G29400.2,AT1G29400.1	MEI2-like protein 5	61.1	715.962	3	2144.86	-0.0054	44.138	K	-	+		@S:10		AT1G29400.2;S792,AT1G29400.1;S792	19.4
1789	NMQQLNQSPDIDGELSK	Oxydation@M:2,Phosphorylation@S:8	AT2G38770.1	P-loop containing nucleoside triphosphate hydrolases superfamily protein	82.1	1006.93	2	2011.86	-0.0008	36.321	K	E	+		@S:8		AT2G38770.1;S1477	56.8
1790	NMQQLNQSPDIDGELSK	Phosphorylation@S:8	AT2G38770.1	P-loop containing nucleoside triphosphate hydrolases superfamily protein	85.6	998.937	2	1995.86	-0.0014	40.971	K	E	+		@S:8		AT2G38770.1;S1477	72
1791	NMSRRSSEESTSSESGAFPR	Oxydation@M:2,Phosphorylation@S:6,Phosphorylation@S:7	AT5G58140.3,AT5G58140.1,AT5G58140.2,AT5G58140.4	phototropin 2	68.5	793.309	3	2376.9	-0.0004	24.581	K	V	+		@S:6,@S:7		AT5G58140.3;S105,AT5G58140.3;S106,AT5G58140.1;S105,AT5G58140.1;S106,AT5G58140.2;S105,AT5G58140.2;S106,AT5G58140.4;S105,AT5G58140.4;S106	21
1792	NNDSATPDGQIVK	Phosphorylation@T:6	AT1G32330.1	heat shock transcription factor A1D	38.2	719.815	2	1437.62	0.0018	24.756	R	Y	+		@T:6		AT1G32330.1;T263	9.1
1793	NNFSLNQPTSDYSPQGGSNGGR	Phosphorylation@S:13	AT1G05805.1	basic helix-loop-helix (bHLH) DNA-binding superfamily protein	60.1	792.999	3	2375.98	-0.0017	38.014	K	G	+		@S:13		AT1G05805.1;S170	16
1794	NNGPSVLGNPTTSSGSK	Phosphorylation@S:13	AT3G22380.1,AT3G22380.2	time for coffee	54.9	848.879	2	1695.74	-0.0035	29.508	R	S	+		@S:13		AT3G22380.1;S1420,AT3G22380.2;S1420	1.3
1795	NNLNDAAGLTQIASPK	Phosphorylation@S:14	AT5G62000.1,AT5G62000.3,AT5G62000.4,AT5G62000.2	auxin response factor 2	68.3	853.91	2	1705.8	0.001	41.908	R	V	+		@S:14		AT5G62000.1;S689,AT5G62000.3;S689,AT5G62000.4;S689,AT5G62000.2;S689	32.6
1796	NNMHKQSPVLTDR	Oxydation@M:3,Phosphorylation@S:7	AT4G18820.1	AAA-type ATPase family protein	44.1	545.914	3	1634.72	-0.0038	19.492	K	A	+		@S:7		AT4G18820.1;S54	26.8
1797	NNNENGDDATSDGEEDLDDLRVDEAK	Phosphorylation@S:11	AT4G37120.1	Pre-mRNA splicing Prp18-interacting factor	94.1	977.386	3	2929.14	-0.0005	41.643	K	V	+		@S:11		AT4G37120.1;S193	0
1798	NNNENGDDATSDGEEDLDDLRVDEAK	Phosphorylation@T:10	AT4G37120.1	Pre-mRNA splicing Prp18-interacting factor	95.7	977.385	3	2929.13	-0.0028	41.265	K	V	+		@T:10		AT4G37120.1;T192	3.5
1799	NNNENGDDATSDGEEDLDDLRVDEAKVDESR	Phosphorylation@S:11	AT4G37120.1	Pre-mRNA splicing Prp18-interacting factor	29.8	879.859	4	3515.41	-0.0015	45.368	K	Q	+		@S:11		AT4G37120.1;S193	4.6
1800	NNNENGDDATSDGEEDLDDLRVDEAKVDESR	Phosphorylation@T:10	AT4G37120.1	Pre-mRNA splicing Prp18-interacting factor	56.6	1172.81	3	3515.41	-0.0016	45.477	K	Q	+		@T:10		AT4G37120.1;T192	0.4
1801	NNPFYSNEYATTDRSGAGFK	Phosphorylation@S:15	AT5G12480.1,AT5G12480.2	calmodulin-domain protein kinase 7	34.5	773.663	3	2317.97	0.0017	41.08	K	L	+		@S:15		AT5G12480.1;S38,AT5G12480.2;S38	13.9
1802	NNPLFGFGSPR	Phosphorylation@S:9	AT4G29190.1	Zinc finger C-x8-C-x5-C-x3-H type family protein	72.9	643.29	2	1284.57	0.0001	52.26	R	G	+		@S:9		AT4G29190.1;S271	60.9
1803	NNSLLSGIIDGGR	Phosphorylation@S:3	AT1G24300.1,AT1G24300.2	GYF domain-containing protein	54	698.336	2	1394.66	0.0009	57.34	R	S	+		@S:3		AT1G24300.1;S1261,AT1G24300.2;S1256	13
1804	NNSSSTTSFSSNESPISQANNNNLSR	Phosphorylation@S:17	AT1G50600.1	scarecrow-like 5	67.1	946.402	3	2836.18	-0.0069	35.198	K	F	+		@S:17		AT1G50600.1;S142	7.1
1805	NPDGVQRDEDPVTTTPK	Phosphorylation@T:15	AT5G47690.1,AT5G47690.2,AT5G47690.3	binding	56.4	650.292	3	1947.85	-0.0027	25.476	K	G			@T:15		AT5G47690.1;T1462,AT5G47690.2;T1463,AT5G47690.3;T1463	7.6
1806	NPLSPNSGQANLK	Phosphorylation@S:4	AT3G50370.1	unknown protein; FUNCTIONS IN: molecular_function unknown; INVOLVED IN: biological_process unknown; LOCATED IN: cellular_component unknown; EXPRESSED IN: 26 plant structures; EXPRESSED DURING: 15 growth stages; Has 27734 Blast hits to 16708 proteins	47.6	710.335	2	1418.65	-0.0009	30.61	K	R	+		@S:4		AT3G50370.1;S1406	28.1
1807	NPNPEEVNSSTPGGDDSENR	Phosphorylation@S:9	AT1G49480.1	related to vernalization1 1	72.4	1097.93	2	2193.84	-0.0023	23.765	K	S	+		@S:9		AT1G49480.1;S82	1.5
1808	NPNPEEVNSSTPGGDDSENR	Phosphorylation@T:11	AT1G49480.1	related to vernalization1 1	86.7	1097.93	2	2193.84	-0.0065	23.823	K	S			@T:11		AT1G49480.1;T84	3.7
1809	NPSFLWR	Phosphorylation@S:3	AT5G27420.1	carbon/nitrogen insensitive 1	27.9	500.226	2	998.437	-0.0007	49.396	R	N	+		@S:3		AT5G27420.1;S324	20.9
1810	NPTRPVVSP	Phosphorylation@S:8	AT5G20350.1	Ankyrin repeat family protein with DHHC zinc finger domain	45.7	523.755	2	1045.49	-0.0014	26.04	R	-	+		@S:8		AT5G20350.1;S619	32.2
1811	NPTVWLEGSTGSSQNANTDTSAVSDAYAK	Phosphorylation@S:13	AT1G47560.1,AT1G47550.1,AT1G47550.2	exocyst complex component sec3B	51.1	1017.78	3	3050.31	-0.0002	48.959	R	M	+		@S:13		AT1G47560.1;S494,AT1G47550.1;S494,AT1G47550.2;S494	0
1812	NPTVWLEGSTGSSQNANTDTSAVSDAYAK	Phosphorylation@S:9	AT1G47560.1,AT1G47550.1,AT1G47550.2	exocyst complex component sec3A	63.8	1017.78	3	3050.31	-0.0039	49.269	R	M	+		@S:9		AT1G47560.1;S490,AT1G47550.1;S490,AT1G47550.2;S490	6.7
1813	NPTVWLEGSTGSSQNANTDTSAVSDAYAK	Phosphorylation@T:10	AT1G47560.1,AT1G47550.1,AT1G47550.2	exocyst complex component sec3B	36.6	1017.78	3	3050.31	-0.0004	49.109	R	M	+		@T:10		AT1G47560.1;T491,AT1G47550.1;T491,AT1G47550.2;T491	0
1814	NPVSYESEDNGVYQQSGR	Phosphorylation@S:7	AT3G48430.1	relative of early flowering 6	22.4	1054.93	2	2107.85	0.0029	32.054	R	I	+		@S:7		AT3G48430.1;S1092	2.8
1815	NQLESIGHSPEGK	Phosphorylation@S:9	AT5G42570.1	B-cell receptor-associated 31-like	57.1	738.33	2	1474.64	-0.0009	25.607	R	K	+		@S:9		AT5G42570.1;S211	26.3
[truncated: 1,789 more rows]

## Sheet: 2nd
													Site localization
[truncated: 2,657 more rows]
